# Supplementary material for: Multivariate genome-wide analysis of aging-related traits identifies novel loci and new drug targets for healthy aging
Source: Nat Aging. 2023 Aug 7;3(8):1020–35. doi: 10.1038/s43587-023-00455-5 (PMC10432278; doi:10.1038/s43587-023-00455-5)
Supplement: Supplementary file 3 — Supplementary Tables 1-50 [file 43587_2023_455_MOESM3_ESM.xlsx]

## Sheet: Table of Contents
Table of Contents
Supplementary Table 1. Aging-related phenotypes included in exploratory and final specifications of the genomic structural equation model (GSEM)
Supplementary Table 2. Linkage disequilibrium score regression (LDSC) estimates of heritability and genetic correlations of aging-related phenotypes
Supplementary Table 3. Exploratory factor analysis (EFA)
Supplementary Table 4. Confirmatory factor analysis (CFA) for common factor and two factor models
Supplementary Table 5. Summary of quality control (QC) filtering applied to input GWAS summary statistics prior to multivariate GSEM analysis
Supplementary Table 6. Characterization and annotation of lead variants (genome-wide significant P < 5x10-8) from multivariate aging GWAS (mvAge)
Supplementary Table 7. Lead Multivariate Aging GWAS (mvAge) SNPs annotated in input aging-related GWAS
Supplementary Table 8. GWAS Catalog look-up of the multivariate aging GWAS lead SNPs and independent significant SNPs (performed November 22, 2022)
Supplementary Table 9. GWAS Catalog look-up of the multivariate aging GWAS 20 novel lead SNPs and independent significant SNPs (performed November 22, 2022)
Supplementary Table 10. SuSiE and FINEMAP fine-mapping of multivariate aging (mvAge) GWAS lead SNPs
Supplementary Table 11. Transcriptome-wide association study (TWAS) (threshold TWAS P-value 1.38 x 10-6)
Supplementary Table 12. Multi-marker analysis of genomic annotation (MAGMA) gene-based results
Supplementary Table 13. Gene-set enrichment analysis (GSEA) using MAGMA-derived genes
Supplementary Table 14. Cell-type enrichment analysis
Supplementary Table 15. Mendelian disease enrichment
Supplementary Table 16. Mendelian pathway enrichment
Supplementary Table 17. Mendelian randomization analysis investigating the causal role of biomarkers, lifestyle risk factors, and diseases on mvAge
Supplementary Table 18. Drug-target Mendelian randomization (MR) of metformin target genes on mvAge
Supplementary Table 19. Drug-target Mendelian randomization (MR) for gene targets proxying lipid-modulatingnd blood pressure-lowering therapies
Supplementary Table 20. Drug-target Mendelian randomization (MR) for gene targets proxying lipid-modulating and blood pressure-lowering therapies
Supplementary Table 21. Colocalization results for scan of protein coding genes near glycated hemoglobin (Hb1Ac) lead SNPs on mvAge
Supplementary Table 22. Colocalization results for scan of protein coding genes near high-density lipoprotein cholesterol (HDL-C) lead SNPs on mvAge
Supplementary Table 23. Colocalization results for scan of protein coding genes near low-density lipoprotein cholesterol (LDL-C) lead SNPs on mvAge
Supplementary Table 24. Colocalization results for scan of protein coding genes near triglycerides (TG) lead SNPs on mvAge
Supplementary Table 25. Colocalization results for scan of protein coding genes near systolic blood pressure (SBP) lead SNPs on mvAge
Supplementary Table 26. Significant cis-instrument scan results of protein coding genes within 50 kilobases of glycated hemoglobin (HbA1c), high-density lipoprotein cholesterol (HDL-C), low-density lipoprotein cholesterol (LDL-C), triglycerides (TG), and systolic blood pressure (SBP)
Supplementary Table 27. Cis-instrument scan of protein coding genes near glycated hemoglobin (HbA1c) lead SNPs (genes with evidence of shared causal variant with mvAge)
Supplementary Table 28. Cis-instrument scan of protein coding genes near high-density lipoprotein cholesterol (HDL-C) lead SNPs (genes with evidence of shared causal variant with mvAge)
Supplementary Table 29. Cis-instrument scan of protein coding genes near low-density lipoprotein cholesterol (LDL-C) lead SNPs (genes with evidence of shared causal variant with mvAge)
Supplementary Table 30. Cis-instrument scan of protein coding genes near triglyceride (TG) lead SNPs (genes with evidence of shared causal variant with mvAge)
Supplementary Table 31. Cis-instrument scan of protein coding genes near systolic blood pressure (SBP) lead SNPs (genes with evidence of shared causal variant with mvAge)
Supplementary Table 32. Replication of biomarker cis-instrument analysis
Supplementary Table 33. Cis-Mendelian randomization protein coding genes drug-gene interaction information from the Drug-Gene Interaction database (DGIdb)
Supplementary Table 34. STITCH protein-protein and protein-chemical interactions for genes identified in cis-instrument MR associated with mvAge
Supplementary Table 35. Results of pQTL-based cis-instrument Mendelian randomization of 68 circulating proteins from SCALLOP consortia participants
Supplementary Table 36. Replication results for 6 of top 8 circulating proteins identified in SCALLOP consortia
Supplementary Table 37. Polygenic MR risk factors and biomarkers
Supplementary Table 38. Metformin target genes
Supplementary Table 39. Drug-target MR instruments for metformin targets extracted from GWAS data of glycated hemaglobin (HbA1c)
Supplementary Table 40. Antidiabetics drug target gene instruments
Supplementary Table 41. Lipid-modulating drug target gene instruments
Supplementary Table 42. Instruments for blood pressure lowering target genes
Supplementary Table 43. Protein coding genes within 50 kilobases of glycated hemoglobin (Hb1Ac) lead SNPs
Supplementary Table 44. Protein coding genes within 50 kilobases of high-density lipoprotein cholesterol (HDL-C) lead SNPs
Supplementary Table 45. Protein coding genes within 50 kilobases of low-density lipoprotein cholesterol (LDL-C) lead SNPs
Supplementary Table 46. Protein coding genes within 50 kilobases of triglycerides (TG) lead SNPs
Supplementary Table 47. Protein coding genes within 50 kilobases of systolic blood pressure (SBP) lead SNPs
Supplementary Table 48. Druggable genes
Supplementary Table 49. Instruments for 68 circulating proteins from the SCALLOP Consortia
Supplementary Table 50. Instruments for 6 of 8 circulating proteins from pQTL-based drug target MR scan from 68 circulating proteins among participants in the SCALLOP Consortia

## Sheet: ST01. GSEM phenotypes
Supplementary Table 1. Aging phenotypes included in exploratory and final specifications of the Genomic structural equation model (GSEM)
Phenotypes included in both Genomic SEM exploratory and final model specificationb
Aging phenotypes	Abbreviation	Contributing cohorts c	Max N (Neff)	Notes	NSNPs	h2 (SE)	λGC	Mean χ2	Intercept (SE)	Ratio (SE)	Reference
Frailty	FRAILTY*	2 cohorts (UKB, TwinGene)	175226	Common geriatric syndrome; UK Biobank (UKB) (N=164,610, between ages 60 and 70, of European ancestry) and Swedish TwinGene (N=10,616); UKB frailty index (FI) based upon accumulation of deficits model using 49 self-reported physical and mental health endpoints, symptoms, disabilities and diagnosed diseases; FI in TwinGene cohort constructed using 44 self-reported deficits.	1176336	0.109 (0.005)	1.3228	1.3963	1.020 (0.008)	0.050 (0.021)	[1]
Healthspan	HEALTHSPAN	UKB	300477	Cox-Gompertz survival models with clinical events in seven disease categories (i.e., cancer, cardiovascular disease, diabetes, stroke, and dementia) used to determine length of health span: participants having one or more of these events considered to have completed health spans: 84,949 participants experienced an event, which completed their healthspans.	1149943	0.030 (0.002)	1.183	1.223	1.052 (0.008)	0.232 (0.037)	[2]
Parental lifespan	LIFESPAN	2 cohorts (UKB, LifeGen)	1012243	Parental lifespan GWAS incorporating data representing 512,047 and 500,196 maternal and paternal lifespans (~60% had completed lifespans), respectively, for the UK Biobank participants (of European ancestry; Across cohorts, Cox survival models for mothers and fathers fitted and Martingale residuals of corresponding survival models regressed against subject gene dosages (imputed from Haplotype Ref…	1149943	0.015 (9e-04)	1.2989	1.34	1.051 (0.012)	0.151 (0.035)	[3]
Longevity	LONGEVITY	18 cohorts	36,745 (36,249)	Comparing 11,262 unrelated participants of European ancestry living longer than the 90th survival percentile with 25,483 participants whose age at death was ≦ to 60th survival percentile	1149940	0.085 (0.014)	1.0617	1.0658	1.004 (0.006)	0.065 (0.097)	[4]
Phenotypic age acceleration	PHENOAGE*	28 cohorts	34710	DNAm predictor trained on a measure itself was trained on mortality, using 42 clinical measures and age as input; 9 biomarkers plus chronological age used to predict aging-related mortality	1174518	0.107 (0.018)	1.0576	1.0741	1.014 (0.007)	0.184 (0.099)	[5]
Phenotypes included only in Genomic SEM exploratory factor specificationd
Hannum age acceleration	HANNUM	28 cohorts	34710	Horvath clock derivative, removing estimates of blood cell composition; probably relates to properties of hematopoietic stem cells; chronological age	1174401	0.121 (0.025)	1.049	1.079	1.01 (0.008)	0.13 (0.095)	[5]
GrimAge age acceleration	GrimAge	28 cohorts	34710	First generation epigenetic aging clocks used penalized regression models to predict chronological age on the basis of DNA methylation data, apply to blood tissues/cell types.	1174724	0.104 (0.018)	1.073	1.075	1.015 (0.006)	0.196 (0.083)	[5]
Intrinsic epigenetic age acceleration	IEAA	28 cohorts	34710	all-cause mortality; DNAm predictor trained on mortality, including a DNAm measure of smoking.	1174633	0.166 (0.025)	1.064	1.093	0.997 (0.007)	-0.038 (0.077)	[5]
* Phenotypes reverse coded for Genomic SEM
Note b. Linkage Disequilibrium Score Regression (LDSC or LDSR) methodology (see Bulik-Sullivan et al. [6-7]): Number of variants (NSNP) remaining after merging with HapMap3 reference panel; LD Score regression estimates for GWASs included in Genomic SEM exploratory and final models computed using LDSC python software package (incorporated into Genomic SEM package) with “eur_w_ld_chr/” files of LD…
Note c. See table below; accounting for maximum possible overlap calculated assuming all individuals in UK (non-UKB) cohorts included in Longevity, PhenoAge, IEAA, Hannum, and GrimAge (including, but not limited to, TwinsUK, SABRE, Lothian Birth Cohorts, Generation Scotland, N=19,609) could also have participated in UKB; counting the unique genomes used for parental lifespans (N=512,047) (≦ 2 par…
Note d. PhenoAge included in final model instead of GrimAge on basis of GWAS loci (12 and 4 independent loci identified by COJO at p < 5e-08), gene based GWAS (46 and 5 genes identified as significant using MAGMA p < 2.69e-06); heritability similar (0.1066 and 0.1044); also to avoid using phenotype including a measure of smoking as a constituent part); see McCartney et al [5]; IEAA and HannumAge …
Cohorts included in GWAS included in GSEM aging factor model [1-5]
		PhenoAge			Frailty Index			Maternal lifespan		Paternal lifespan		Healthspan			Extreme Longevity
Cohort	Country	N	Female (N, %)	mean (SD)	N	Female (N,%)	mean (SD)	N	mean (SD)	N	mean (SD)	N	Female (N,%)	mean (SD)	N	Female (N,%)	Cases/Total
MCCS	Australia	2044	557 (27.25)	-0.019 (7.237)
DKLSa	Denmark														2877	2097 (72.9)	0.250195
DTR	Denmark	375	202 (53.87)	0 (6.535)
GEHA Danisha	Denmark														1351	946 (70.0)	0.250277
Estonian Biobank (EstBB)	Estonia	303	151 (49.83)	0.014 (4.675)
FTC	Finland	1521	858 (56.41)	0.322 (6.223)
Vitality 90 + a	Finland														2221	1278 (57.6)	0.092358
YFS	Finland	1402	766 (54.64)	0 (5.051)
CEPH	France														2065	1496 (72.5)	0.374053
GEHA French	France														629	420 (66.7)	0.301111
KORA	Germany	1727	882 (51.07)	0 (7.245)
AGES	Iceland														1301	1001 (76.9)	0.187383
GEHA Italy	Italy														366	265 (72.4)	0.332117
InCHIANTI	Italy	469	258 (55.01)	0.324 (4.487)
LifeGen	NA							160158	65.67 (NA)	160461	64.01 (NA)
100-plus/LASA/ADC	Netherlands														2644	1341 (50.7)	0.123633
LLS + GEHA Dutch	Netherlands														1749	1046 (59.8)	0.372218
NTR	Netherlands	2920	1917 (65.65)	0.024 (5.356)
Rotterdam Study	Netherlands														3739	2422 (64.8)	0.171505
Rotterdam Study 2	Netherlands	470	262 (55.74)	0 (6.566)
Rotterdam Study 3	Netherlands	1003	557 (55.53)	0.015 (6.137)
SATSA	Sweden	280	163 (58.21)	0.283 (7.773)
TwinGene	Sweden				10616	5577 (52.5)	0.121 (0.080)
SAPALDIA	Switzerland	930	492 (52.9)	-0.064 (5.194)
AIRWAVE	UK	1075	435 (40.47)	-0.016 (5.092)
ALSPAC ARIES	UK	640	640 (100)	0.044 (5.391)
BIB	UK	415	415 (100)	0.12 (5.096)
Generation Scotland (Set 1)	UK	5087	3131 (61.55)	0 (4.366)
Generation Scotland (Set 2)	UK	4450	2506 (56.31)	0 (4.826)
Lothian Birth Cohort 1921	UK	436	263 (60.32)	1.294 (7.317)
Lothian Birth Cohort 1936	UK	906	448 (49.45)	-0.229 (7.333)
Newcastle 85 + a	UK														5374	2633 (49.0)	0.0384684
SABRE	UK	730	0 (0)	-0.082 (4.869)
TwinsUK	UK	496	481 (96.98)	0.098 (6.477)
UKB	UK				164242	84819 (51.3)	0.129 (0.075)	351889	76.46 (NA)	339732	73.04 (NA)	300477	162798 (54.2)	72 (NA)
ARIC	US	984	586 (59.55)	0.105 (7.14)
BHS	US	572	310 (54.2)	-0.6 (5.06)
CHS	US														1463	249 (64.2)	0.382179
Framingham Heart Study	US	2322	1262(54.35)	-0.02 (6.319)											1776	1021 (57.5)	0.157495
GOLDN*	US	684	346 (50.58)	0.09 (8.37)
HRS	US														3673	2315 (63.0)	0.0894893
Longevity	US														1132	749 (66.2)	0.32619
MESA*	US	395	198 (50.13)	-0.697 (6.53)
MrOS	US														1557	0 (0.0)	0.429252
SOF	US														1166	1166 (100.0)	0.410516
LLFS	US/ Denmark														1662	863 (51.9)	0.400433
BLSA	US	507	235 (46.35)	0.088 (6.238)
NIAAA	US	103	47 (45.63)	0 (4.627)
SISTER	US	2866	2866 (100)	0.043 (5.871)
Abbreviations: 100-plus 100-plus Study, LASA Longitudinal aging study of Amsterdam, ADC Amsterdam dementia cohort, AGES Age/Gene Environment Susceptibility Study, CEPH CEPH centenarian cohort, CHS Cardiovascular Health Study, DKLS Danish longevity study, FHS Framingham Heart Study, GEHA Genetics of Healthy Aging Study, HRS Health and Retirement Study, LLFS Long Life Family Study, LLS Leiden Longe…
References
1. Atkins, J.L. et al. A genome-wide association study of the frailty index highlights brain pathways in ageing. Aging Cell. 20, 9 (2021).
2. Zenin, A. et al. Identification of 12 genetic loci associated with human healthspan. Commun.Biol.2, 41 (2019).
3. Timmers, P.R. et al. Genomics of 1 million parent lifespans implicates novel pathways and common diseases and distinguishes survival chances. eLife 8:e39856 (2019).
4. Deelen, J. et al. A meta-analysis of genome-wide association studies identifies multiple longevity genes. Nat. Commun. 10, 3669 (2019).
5. McCartney, D.L. et al. Genome-wide association studies identify 137 genetic loci for DNA methylation biomarkers of aging. Genome Biol. 22(1), 194 (2021).
6. Bulik-Sullivan, B. et al. LD Score regression distinguishes confounding from polygenicity in genome-wide association studies. Nat. Genet. 47, 291–295 (2015).
7. Bulik-Sullivan, B. et al. An atlas of genetic correlations across human diseases and traits.. Nat. Genet. 47, 1236–1241 (2015).

## Sheet: ST02. LD score rg
Supplementary Table 2. Linkage disequilibrium score regression (LDSC) estimates of heritability and genetic correlations of aging phenotypes
LD Score heritability (diagonal) and genetic correlations (off-diagonal) with standard error (in parentheses)
Phenotype	FRAILTY*	HEALTHSPAN	LIFESPAN	LONGEVITY	PHENOAGE*	IEAA	HANNUM	GRIMAGE
FRAILTY*	0.109 (0.005)	0.605 (0.045)	0.689 (0.044)	0.419 (0.065)	0.223 (0.054)	-0.062 (0.046)	-0.057 (0.053)	-0.288 (0.052)
HEALTHSPAN	0.605 (0.045)	0.023 (0.002)	0.689 (0.044)	0.495 (0.079)	0.472 (0.075)	-0.051 (0.059)	-0.133 (0.074)	-0.422 (0.078)
LIFESPAN	0.689 (0.044)	0.689 (0.044)	0.015 (9e-04)	0.827 (0.065)	0.364 (0.058)	-0.145 (0.049)	-0.248 (0.058)	-0.596 (0.062)
LONGEVITY	0.419 (0.065)	0.495 (0.079)	0.827 (0.065)	0.085 (0.014)	0.261 (0.102)	-0.126 (0.099)	-0.206 (0.107)	-0.473 (0.112)
PHENOAGE*	0.223 (0.054)	0.472 (0.075)	0.364 (0.058)	0.261 (0.102)	0.107 (0.018)	-0.57 (0.102)	-0.492 (0.120)	-0.637 (0.127)
IEAA	-0.062 (0.046)	-0.051 (0.059)	-0.145 (0.049)	-0.126 (0.099)	-0.57 (0.102)	0.166 (0.025)	0.608 (0.103)	0.248 (0.099)
HANNUM	-0.057 (0.053)	-0.133 (0.074)	-0.248 (0.058)	-0.206 (0.107)	-0.492 (0.120)	0.608 (0.103)	0.121 (0.025)	0.208 (0.121)
GRIMAGE	-0.288 (0.052)	-0.422 (0.078)	-0.596 (0.062)	-0.473 (0.112)	-0.637 (0.127)	0.248 (0.099)	0.208 (0.121)	0.104 (0.018)
Notes: *Reverse-coded phenotypes; heritabilty and genetic correlations estimates (standard error of estimates in parentheses); LD score regression (LDSR/LDSC) genetic correlation estimates using LDSC function and “eur_w_ld_chr/” LD Scores files calculated by Bulik-Sullivan et al. [1–2], including only HapMap3 SNPs with MAF > 0.01; with standard errors estimated using a block jackknife over SNPs (…
References
1. Bulik-Sullivan, B. et al. LD Score regression distinguishes confounding from polygenicity in genome-wide association studies. Nat. Genet. 47, 291–295 (2015).
2. Bulik-Sullivan, B. et al., An atlas of genetic correlations across human diseases and traits.. Nat. Genet. 47, 1236–1241.
3. McCartney, D.L. et al. Genome-wide association studies identify 137 genetic loci for DNA methylation biomarkers of aging. Genome Biol. 22, 194 (2021).

## Sheet: ST03. EFA 
Supplementary Table 3. Exploratory factor analysis (EFA)
Factor loadings and variance explained by each latent factor
	One Factor Model			Two Factor Model
	Factor 1	Uniqueness		Factor 1	Factor 2	Uniqueness
HEALTHSPAN	0.72	0.482		1.066	-0.101	0.005
LIFESPAN	0.978	0.044		0.226	0.738	0.17
LONGEVITY	0.818	0.331		-0.168	1.039	0.138
FRAILTY*	0.539	0.709		0.513	0.146	0.61
PHENOAGE*	0.375	0.859		0.463	-	0.775
SS loadings	2.574	-		1.694	1.656	-
Proportion of Variance	0.515	-		0.339	0.331	-
Cumulative Variance	0.515	-		0.339	0.67	-
Notes: Running multivariable LDSC, then exploratory factor analysis (EFA) with promax rotation using the factanal function (R stats package, version 4.2.0 (incorporated in Genomics SEM package)), outside of Genomic SEM, informing subsequent confirmatory factor analyis [1]
References
1. Grotzinger, A. et al. Genomic structural equation modelling provides insights into the multivariate genetic architecture of complex traits. Nat.Hum.Beh. 3, 513–525 (2019).

## Sheet: ST04. CFA
Supplementary Table 4. Confirmatory factor analysis (CFA) for common factor and two factor models
Panel A. Common-factor model
Model fit statistics
		χ2	df	P χ2	AIC		CFI	SRMR
		26.37	5	7.54778e-05	46.4		0.968	0.069
Parameter estimates
Parameter	LHS	Operator	RHS	Unstand Estimate	Unstand SE		STD Estimate	STD SE	P-value
1	F1	=~	HEALTHSPAN	0.095303	0.00450361		0.860592	0.0406679	2.16398e-99
2	F1	=~	LIFESPAN	0.122423	0.00568559		0.850662	0.0395067	7.79388e-103
3	F1	=~	LONGEVITY	0.0492637	0.00420497		0.746974	0.0637589	1.06032e-31
4	F1	=~	FRAILTY*	0.206381	0.0107285		0.624465	0.0324623	1.8277e-82
5	F1	=~	PHENOAGE*	0.139876	0.0166795		0.428617	0.0511105	5.02519e-17
7	HEALTHSPAN	~~	HEALTHSPAN	0.00318096	0.000974544		0.259382	0.0794663	0.00109832
8	LIFESPAN	~~	LIFESPAN	0.0057241	0.00143623		0.276375	0.0693451	6.73396e-05
9	LONGEVITY	~~	LONGEVITY	0.00192263	0.000742234		0.442031	0.170647	0.0095885
10	FRAILTY*	~~	FRAILTY*	0.0666321	0.00619853		0.610044	0.0567501	5.94818e-27
11	PHENOAGE*	~~	PHENOAGE*	0.0869336	0.0185879		0.816286	0.174537	2.91269e-06
Panel B. Two-factor model (correlated factors)
Model fit statistics
		χ2	df	P χ2	AIC		CFI	SRMR
		6.74	4	0.15	28.7		0.996	0.035
Parameter estimates
Parameter	LHS	Operator	RHS	Unstand Estimate	Unstand SE		STD Estimate	STD SE	P-value
1	F1	=~	HEALTHSPAN	0.155559	0.00758734		0.906329	0.0441557	2.04774e-93
2	F1	=~	FRAILTY*	0.21797	0.0116583		0.659617	0.0352387	5.28086e-78
3	F1	=~	PHENOAGE*	0.144982	0.0173284		0.44426	0.0530331	5.9237e-17
4	F2	=~	LONGEVITY	0.235636	0.0174355		0.801145	0.0599745	1.28003e-41
5	F2	=~	LIFESPAN	0.118299	0.00750328		1.0066	0.0643344	5.30521e-56
6	F1	~~	F2	0.778269	0.0532712		0.761411	0.052825	2.44074e-48
7	LIFESPAN	~~	LIFESPAN	0.000999964	0.00182235		0.00100007	0.132455	0.583195
8	HEALTHSPAN	~~	HEALTHSPAN	0.00529583	0.00238366		0.178567	0.0807275	0.0263019
9	FRAILTY*	~~	FRAILTY*	0.0615356	0.00635292		0.564905	0.0582135	3.45169e-22
10	PHENOAGE*	~~	PHENOAGE*	0.0855739	0.0187931		0.802633	0.176272	5.2766e-06
11	LONGEVITY	~~	LONGEVITY	0.029715	0.0147122		0.358164	0.172697	0.0434094
12	F1	~~	F1	1	1		1	NA
13	F2	~~	F2	1	1		1	NA
*Reverse coded phenotypes
Notes: Confirmatory factor analysis (CFA) of genetic covariance matrix using weighted least squares estimation implemented in Genomic SEM [1]; exploratory factor analysies indicated possible two factor model, with possible cross-loading of LIFESPAN on both factors; follow-up CFA models using Genomic SEM performed; LIFESPAN originally estimated to have negative residual variance (i.e., a Heywood c…
References
1. Grotzinger, A., et al. Genomic structural equation modelling provides insights into the multivariate genetic architecture of complex traits. Nat.Hum.Beh. 3, 513–525 (2019).
Abbreviations: χ2 — Index of fit of Genomic SEM model (Goodness-of-fit χ2 two-sided test). Pχ2 —nominal P value of two-sided goodness-of-fit χ2 test. df —Degrees of freedon of two-sided χ2 goodness-of-fit test. AIC —Akaike information criterion. CFI — Comparative fit index - look for > 0.9. SRMR— Squared root mean residual - look for < 0.8. =~ — Genomic SEM operator. LHS/RHS — Left and right hand…

## Sheet: ST05. GSEM QC  
Supplementary Table 5. Summary of quality control (QC) filtering applied to input GWAS summary statistics prior to multivariate GSEM analysis
GWAS Phenotype	Abbreviation	Variants prior to QC steps	Inadmissible alleles	SNPs before remaining QC	Variable quality	MAF	Multiallelics or duplicates	Not matched with 1000 Genomes Phase 3 European reference panel	Allele mismatch	SNPs remaining after QC	Input GWAS QC | Imputation
Frailty	FRAILTY*	16495743	0	16495743	54398	0	0	8324599	1969	8114777	HRC, 1000 genomes Phase 3, MAF > 0.01
Healthspan	HEALTHSPAN	7320282	0	7320282	340	0	0	376956	4	6942982	Merged UK10K and 1000 Genomes Phase 3, MAF > 0.01
Parental lifespan	LIFESPAN	7320282	0	7320282	422	0	0	376956	4	6942900	HRC, MAF > 0.005
Longevity	LONGEVITY	7320282	0	7320282	8909	0	0	376956	4	6934413	1000 Genomes Phase 3
Phenotypic age acceleration	PHENOAGE*	7568033	0	7568033	4628	0	0	441770	21	7121614	HRC, 1000 genomes Phase 3, MAF > 0.01
*Reverse coded phenotype
Notes: Inadmissible alleles — INDELs and variants with non-A/C/G/T alleles removed; Variable quality — variants removed due to effect values estimated at exactly 0 (compromising matrix inversion necessary for Genomic SEM); MAF — variants with MAF < 0.01 removed; SNPs with low MAF prone to error as fewer samples within genotype cluster [1], and LD score standard errors for these variants tend to b…
References:
1. Pongpanich, M., Sullivan, P.F. & Tzeng, J.Y. A quality control algorithm for filtering SNPs in genome-wide association studies. Bioinformatics. 26(14), 1731-7 (2010).
2. Bulik-Sullivan, B. et al. LD Score regression distinguishes confounding from polygenicity in genome-wide association studies. Nat. Genet. 47, 291–295 (2015).
3. Bulik-Sullivan, B. et al., An atlas of genetic correlations across human diseases and traits.. Nat. Genet. 47, 1236–1241.

## Sheet: ST06. Lead SNPs annot.
Supplementary Table 6. Characterization and annotation of lead variants (genome-wide significant P < 5x10-8) from multivariate aging GWAS (mvAge)
Novel (Lead SNP > 1 Mb from previously reported loci, P-value 5x10-8)	rsID	genome locus	chr:position	chromosome	position	nIndSigSNPs	IndSigSNPs (LD r2 < 0.6)	Non effect allele	effect allele	MAF	P-value	Beta	SE	nearestGene	distance from SNP to gene	SNP function	CADD	RDB	minChrState	commonChrState	Q	Q_df	Q_pval
No (Lifespan)	rs11066320	29	12:112906415	12	112906415	1	rs11066320	G	A	0.4304	1.99435e-09	-0.0063368	0.00105644	PTPN11	0	intronic	3.412	6	4	5	5.22848	4	0.264647
No (Healthspan)	rs1126809	25	11:89017961	11	89017961	1	rs1126809	A	G	0.2525	6.90127e-09	0.00661942	0.0011426	TYR	0	exonic	29.4	7	4	15	31.8503	4	2.05272e-06
Yes	rs114298671	11	4:3281869	4	3281869	2	rs114298671;rs71597207	A	G	0.1223	1.56687e-08	0.0088676	0.00156836	MSANTD1	8403	intergenic	0.873	5	5	15	1.82959	4	0.767065
No (Healthspan)	rs12203592	15	6:396321	6	396321	2	rs12203592;rs62389424	T	C	0.1163	6.88489e-12	0.0108444	0.00158081	IRF4	0	intronic	11.78	2b	2	13	73.0583	4	5.12814e-15
No (Lifespan)	rs1230666	3	1:114173410	1	114173410	3	rs1230666;rs4145859;rs11552449	G	A	0.1392	1.83655e-11	-0.0101613	0.00151244	MAGI3	0	intronic	2.8	NA	4	15	1.27615	4	0.865408
No (Frailty)	rs12705966	20	7:114248851	7	114248851	1	rs12705966	G	A	0.3718	9.09562e-09	-0.00603982	0.00105099	FOXP2	0	intronic	2.447	6	5	15	5.37683	4	0.250771
No (Lifespan)	rs1275922	5	2:26932887	2	26932887	1	rs1275922	G	A	0.2714	3.024e-09	-0.006999	0.00118021	KCNK3	0	intronic	11.5	NA	2	15	10.3856	4	0.0344091
Yes	rs12769128	23	10:21883430	10	21883430	1	rs12769128	T	C	0.3211	4.56322e-08	0.00598669	0.00109495	MLLT10	0	intronic	0.787	7	4	5	3.3627	4	0.49906
Yes	rs13141210	13	4:67891641	4	67891641	1	rs13141210	T	C	0.498	1.46081e-08	-0.0058339	0.00102961	RNU6-699P	128551	intergenic	0.027	7	7	15	3.03153	4	0.552563
No (Lifespan)	rs142158911	35	19:11190534	19	11190534	1	rs142158911	A	G	0.1123	1.12648e-09	-0.0101081	0.00165968	LDLR	9503	intergenic	1.831	7	5	15	7.38228	4	0.117014
No (Lifespan)	rs157581	36	19:45395714	19	45395714	6	rs157581;rs34095326;rs10119;rs438811;rs12691088;rs157580	C	T	0.2078	1.24831e-27	0.0159867	0.00146765	TOMM40	0	exonic	21.1	NA	1	2	130.252	4	3.44001e-27
No (Healthspan)	rs159428	37	20:31099311	20	31099311	2	rs159428;rs6119909	C	T	0.4851	6.1273e-10	0.00625176	0.00101045	C20orf112	0	intronic	2.958	4	1	7	9.17696	4	0.0568253
No (Frailty, Lifespan)	rs16843603	11	4:2928577	4	2928577	7	rs16843603;rs2798287;rs11937729;rs1801058;rs113928896;rs71597207;rs34155847	C	T	0.3052	4.16163e-10	-0.00705057	0.00112848	ADD1	0	intronic	3.773	5	4	4	2.83548	4	0.585723
No (Frailty, Lifespan)	rs16843836	11	4:3113337	4	3113337	10	rs16843836;rs113928896;rs4690011;rs71597207;rs2530596;rs34155847;rs35997970;rs2798287;rs11937729;rs1801058	A	G	0.3091	7.23594e-13	-0.00800395	0.00111555	HTT	0	intronic	0.842	4	2	4	6.15834	4	0.187631
Yes	rs1689406	28	12:89754726	12	89754726	1	rs1689406	G	A	0.2008	4.95317e-08	0.00694338	0.00127332	RP11-1109F11.3	6857	intergenic	3.348	NA	4	5	5.49385	4	0.240271
Yes	rs17499404	12	4:38385479	4	38385479	1	rs17499404	A	G	0.4553	3.56839e-08	-0.00564864	0.00102498	RP11-83C7.1	0	ncRNA_intronic	5.425	4	5	15	14.3973	4	0.0061293
No (Frailty)	rs2186800	26	11:113242860	11	113242860	1	rs2186800	A	G	0.4612	1.3557e-09	-0.00613804	0.00101277	TTC12	0	intronic	2.27	7	5	5	5.22194	4	0.265274
No (Frailty, Lifespan)	rs2271961	9	3:49878113	3	49878113	1	rs2271961	C	T	0.4712	3.04927e-09	0.00606585	0.00102309	TRAIP	0	intronic	1.395	1f	4	5	8.5607	4	0.0730685
Yes	rs2613508	2	1:72833582	1	72833582	1	rs2613508	T	C	0.1789	7.77279e-09	0.00766911	0.00132837	RPL31P12	66069	intergenic	3.943	NA	5	15	2.56662	4	0.632747
Yes	rs2643826	8	3:27562988	3	27562988	1	rs2643826	T	C	0.4523	9.65838e-10	0.00632395	0.00103418	AC137675.1	3855	intergenic	2.245	4	2	15	3.89279	4	0.420709
Yes	rs268	21	8:19813529	8	19813529	1	rs268	G	A	0.01392	3.38076e-08	0.0244016	0.00442019	LPL	0	exonic	21.7	5	4	15	1.23265	4	0.872695
No (Frailty)	rs28455998	30	15:41430969	15	41430969	1	rs28455998	A	T	0.496	1.8706e-08	0.00567587	0.0010093	INO80	22416	intergenic	1.862	6	5	15	6.6627	4	0.154823
Yes	rs28637671	13	4:67780392	4	67780392	1	rs28637671	G	T	0.2883	1.95009e-08	0.0063292	0.00112692	RNU6-699P	17302	intergenic	3.261	6	5	15	5.55047	4	0.235328
No (Lifespan)	rs2972566	36	19:45354238	19	45354238	2	rs2972566;rs41290120	C	G	0.1521	4.01729e-08	0.0078951	0.00143806	PVRL2	0	intronic	1.606	5	4	5	1.97851	4	0.739712
No (Lifespan)	rs34891485	33	17:40263458	17	40263458	4	rs34891485;rs12325861;rs79677630;rs78645838	C	T	0.05268	4.96501e-10	0.0144608	0.0023248	DHX58	0	exonic	8.989	3a	2	7	2.32213	4	0.676742
No (Healthspan)	rs35198068	24	10:114754784	10	114754784	2	rs35198068;rs56299331	C	T	0.3171	5.3934e-16	0.00851458	0.00105089	TCF7L2	0	intronic	0.082	7	4	5	62.3473	4	9.31012e-13
Yes	rs36072649	14	4:140939110	4	140939110	1	rs36072649	A	T	0.3658	2.00596e-08	-0.00595322	0.0010609	MAML3	0	intronic	4.007	7	5	15	2.00157	4	0.735471
Yes	rs3768321	1	1:40035928	1	40035928	1	rs3768321	T	G	0.1879	6.4594e-10	0.00789826	0.00127829	PABPC4:RP11-69E11.8	00:00:00	ncRNA_intronic	20.9	7	4	4	11.9468	4	0.0177515
No (Lifespan)	rs405509	36	19:45408836	19	45408836	4	rs405509;rs157595;rs157580;rs10119	G	T	0.4841	5.10663e-10	-0.00666426	0.00107215	APOE	174	upstream	9.175	NA	1	13	46.7741	4	1.69942e-09
No (Lifespan)	rs449647	36	19:45408564	19	45408564	3	rs449647;rs41290120;rs10119	T	A	0.165	3.49066e-08	-0.00778409	0.00141148	APOE	446	upstream	6.654	5	1	5	18.3846	4	0.00103778
No (Frailty, Lifespan)	rs472103	10	3:173122492	3	173122492	1	rs472103	C	A	0.4652	7.4111e-09	0.00589148	0.00101905	NLGN1	0	intronic	0.076	NA	5	15	10.6952	4	0.0302118
No (Lifespan)	rs4766578	29	12:111904371	12	111904371	2	rs4766578;rs1265564	A	T	0.4771	1.10153e-12	-0.00756399	0.00106278	ATXN2	0	intronic	1.682	6	4	5	10.6095	4	0.0313221
Yes	rs55686423	27	12:49963534	12	49963534	2	rs55686423;rs933738	T	A	0.08847	3.44502e-08	-0.0100272	0.00181745	PRPF40B	0	intronic	0.096	6	1	5	3.15941	4	0.531512
No (Healthspan, Lifespan)	rs55730499	19	6:161005610	6	161005610	3	rs55730499;rs56393506;rs12210186	T	C	0.07555	2.40921e-24	0.0215664	0.00211828	LPA	0	intronic	0.093	7	4	15	21.111	4	0.000301018
Yes	rs6062322	38	20:62441599	20	62441599	1	rs6062322	T	A	0.1938	3.30263e-08	-0.00708049	0.00128163	ZBTB46:RP4-583P15.11	00:00:00	ncRNA_intronic	3.512	5	4	15	4.234	4	0.375263
No (Frailty)	rs61905747	26	11:113639842	11	113639842	3	rs61905747;rs61907878;rs11606030	C	A	0.1511	2.48279e-10	0.00910112	0.00143822	ZW10	0	intronic	13.2	6	4	5	11.7096	4	0.0196465
No (Lifespan)	rs66906321	4	2:630070	2	630070	1	rs66906321	C	T	0.1799	3.60154e-08	0.00747789	0.00135731	TMEM18	37264	intergenic	1.941	5	5	15	5.71352	4	0.221589
No (Lifespan)	rs6859	36	19:45382034	19	45382034	3	rs6859;rs406456;rs34095326	G	A	0.4404	6.88051e-14	-0.00808848	0.00107989	PVRL2	0	UTR3	2.938	4	4	4	25.6311	4	3.75537e-05
Yes	rs6907508	17	6:34592090	6	34592090	1	rs6907508	G	A	0.1014	1.90439e-09	0.010192	0.00169704	C6orf106	0	intronic	4.665	6	5	5	7.89935	4	0.0953353
Yes	rs7174250	32	15:81018587	15	81018587	1	rs7174250	T	C	0.4553	4.81628e-08	0.00560898	0.00102767	ABHD17C	0	intronic	2.04	5	4	5	1.15019	4	0.88623
No (Lifespan)	rs7412	36	19:45412079	19	45412079	3	rs7412;rs438811;rs41290120	T	C	0.06262	1.45204e-20	-0.0207888	0.00223621	APOE	0	exonic	25.1	4	1	14	27.4545	4	1.60863e-05
Yes	rs7742789	18	6:43345803	6	43345803	1	rs7742789	T	C	0.3479	3.30261e-08	0.00603594	0.00109256	ZNF318	8586	intergenic	4.125	1b	2	15	3.94235	4	0.413864
Yes	rs78438918	7	2:100630115	2	100630115	1	rs78438918	G	A	0.166	1.06839e-08	-0.00783864	0.00137051	AFF3	0	intronic	7.529	5	4	15	1.57886	4	0.812587
No (Healthspan)	rs7859727	22	9:22102165	9	22102165	3	rs7859727;rs7028268;rs4451405	T	C	0.4881	3.44731e-18	0.00913972	0.00105106	CDKN2B-AS1	0	ncRNA_intronic	1.448	5	5	15	8.51201	4	0.0745241
No (Healthspan, Lifespan)	rs79570361	19	6:161170855	6	161170855	2	rs79570361;rs117515500	G	A	0.0825	1.99359e-08	0.0106291	0.0018938	PLG	0	intronic	2.877	5	4	15	3.24035	4	0.518438
No (Lifespan)	rs8042849	31	15:78817929	15	78817929	2	rs8042849;rs7170068	T	C	0.3907	1.02926e-12	-0.0081937	0.00114974	HYKK	0	intronic	1.935	7	5	15	48.2662	4	8.3056e-10
Yes	rs9277988	16	6:33306235	6	33306235	1	rs9277988	C	T	0.1958	3.58799e-08	0.00707706	0.0012844	MYL8P	519	upstream	1.174	6	5	15	5.49753	4	0.239947
No (Healthspan, Lifespan)	rs9295128	19	6:160751531	6	160751531	6	rs9295128;rs117733303;rs117515500;rs143843429;rs111226116;rs9456508	T	G	0.01292	2.51913e-15	0.0376628	0.0047598	SLC22A3	17768	intergenic	3.431	7	5	15	5.59103	4	0.231843
No (Healthspan, Lifespan)	rs9355297	19	6:161023165	6	161023165	2	rs9355297;rs6905073	G	C	0.2644	1.39274e-09	-0.00722391	0.00119279	LPA	0	intronic	6.191	7	4	15	5.4187	4	0.246968
No (Healthspan, Lifespan)	rs9364552	19	6:160782934	6	160782934	3	rs9364552;rs12210186;rs56393506	C	G	0.499	2.47411e-08	0.0057341	0.00102852	SLC22A3	0	intronic	1.108	4	5	15	9.02687	4	0.0604313
Yes	rs940088	34	17:47145848	17	47145848	2	rs940088;rs8081301	C	T	0.2863	2.26635e-08	-0.00633984	0.00113407	IGF2BP1	12835	intergenic	8.457	NA	2	15	1.3309	4	0.856111
Yes	rs980183	6	2:59311536	2	59311536	2	rs980183;rs6711568	A	G	0.3847	1.76499e-09	-0.00634401	0.00105416	LINC01122	20634	intergenic	0.739	5	14	15	2.98838	4	0.559772
	indicates SNP with Q heterogeneity Pvalue < 0.00096 (Bonferroni adjusted threshold -- 0.05/52 Lead SNPs )
	Boldfaced (rs28637671) indicates SNP not previously identified in GWAS catalog (lookup performed January 25th, 2022)
	Notes: Characterization and annotation implemented using FUMA GWAS SNP2GENE (https://fuma.ctglab.nl/) [1]. Novel—lead SNP position > 1 Mb from loci previously reported in input aging-related GWASs. rsID—lead SNP of the locus (LD r2 < 0.1, P-value < 5x10-8). Chromosome (CHR) and base pair (BP) positions reported for human genome build 37 (GRCh37). IndSigSNPs—independent significant SNPS (LD R2 < 0…
	Tests: Cochran Q heterogeneity tests are two-sided χ2 tests (with degrees of freedom specified) and are assessed at Bonferroni adjusted threshold P < 0.00096 (comparing 52 lead SNPs); P values of MR effect estimates derived from two-sided Wald tests.
	Reference
	1. Watanabe, K., Taskesen, E., van Bochoven, A. & D. Posthuma. Functional mapping and annotation of genetic associations with FUMA. Nat. Commun. 8:1826. (2017).

## Sheet: ST07. Lead SNPs cf.
Supplementary Table 7. Lead multivariate aging GWAS (mvAge) SNPs annotated in the five input aging-related GWASs
Indicates SNP with P-value > conventional genome wide statistical significance (P-value=5x10-8)
mvAge														Frailty*											Extreme Longevity								HEALTHSPAN								PhenoAge*
GWAS	SNP	Chr	Pos	Nearest gene	Genomic locus	Effect allele	Other allele	MAF	Beta	SE	Z	Pvalue		GWAS	SNP	Chr	Pos	Effect allele	Other allele	Beta	SE	Pvalue	Sample size		GWAS	SNP	Effect allele	Other allele	Beta	SE	Pvalue		GWAS	SNP	Effect allele	Other allele	Beta	SE	Pvalue		GWAS	SNP	Effect allele	Other allele	Beta	SE	Pvalue	BETA
mvAge	rs3768321	1	40035928	PABPC4:RP11-69E11.8	1	G	T	0.1879	0.00789826	0.00127829	6.17879	6.46e-10		Frailty	rs3768321	1	40035928	T	G	-0.019	0.0042	5.308e-06	175226		Extreme Longevity	rs3768321	T	G	-0.0481	0.0248	0.0524385		Healthspan	rs3768321	T	G	-0.032	0.00614	1.87091e-07		PhenoAge	rs3768321	T	G	0.0482	0.01702	31584	-0.1149
mvAge	rs2613508	1	72833582	RPL31P12	2	C	T	0.1789	0.00766911	0.00132837	5.77331	7.77e-09		Frailty	rs2613508	1	72833582	T	C	-0.0163	0.0041	8.828e-05	175226		Extreme Longevity	rs2613508	T	C	-0.0533	0.0254	0.0358676		Healthspan	rs2613508	T	C	-0.0218	0.00608	0.000336399		PhenoAge	rs2613508	T	C	0.0476	0.9823	31594	-0.0011
mvAge	rs1230666	1	114173410	MAGI3	3	A	G	0.1392	-0.0101613	0.00151244	-6.71846	1.84e-11		Frailty	rs1230666	1	114173410	A	G	-0.0151	0.0047	0.001203	175226		Extreme Longevity	rs1230666	G	A	0.0394	0.0298	0.186119		Healthspan	rs1230666	G	A	0.0233	0.00686	0.000682532		PhenoAge	rs1230666	A	G	0.0563	0.2214	30504	-0.0689
mvAge	rs66906321	2	630070	TMEM18	4	T	C	0.1799	0.00747789	0.00135731	5.50935	3.6e-08		Frailty	rs66906321	2	630070	T	C	0.0127	0.0044	0.003728	175226		Extreme Longevity	rs66906321	C	T	-0.0333	0.0252	0.186359		Healthspan	rs66906321	C	T	-0.00707	0.0064	0.269295		PhenoAge	rs66906321	T	C	0.0493	0.2633	31585	0.0552
mvAge	rs1275922	2	26932887	KCNK3	5	A	G	0.2714	-0.006999	0.00118021	-5.93029	3.02e-09		Frailty	rs1275922	2	26932887	A	G	-0.013	0.0038	0.0005769	175226		Extreme Longevity	rs1275922	G	A	0.058	0.0234	0.0131887		Healthspan	rs1275922	G	A	0.00353	0.00558	0.526984		PhenoAge	rs1275922	A	G	0.0439	0.1382	31100	-0.0651
mvAge	rs980183	2	59311536	LINC01122	6	G	A	0.3847	-0.00634401	0.00105416	-6.01808	1.76e-09		Frailty	rs980183	2	59311536	A	G	0.0154	0.0034	4.679e-06	175226		Extreme Longevity	rs980183	A	G	0.0268	0.0198	0.175885		Healthspan	rs980183	A	G	0.0106	0.00496	0.0325901		PhenoAge	rs980183	A	G	0.0382	0.08672	31592	0.0654
mvAge	rs78438918	2	100630115	AFF3	7	A	G	0.166	-0.00783864	0.00137051	-5.7195	1.07e-08		Frailty	rs78438918	2	100630115	A	G	-0.0198	0.0046	1.76e-05	175226		Extreme Longevity	rs78438918	G	A	0.0113	0.0261	0.665051		Healthspan	rs78438918	G	A	0.0203	0.00677	0.00271292		PhenoAge	rs78438918	A	G	0.0541	0.2598	31020	-0.061
mvAge	rs2643826	3	27562988	AC137675.1	8	C	T	0.4523	0.00632395	0.00103418	6.11496	9.66e-10		Frailty	rs2643826	3	27562988	T	C	-0.0084	0.0033	0.0112	175226		Extreme Longevity	rs2643826	T	C	-0.0451	0.0204	0.0270508		Healthspan	rs2643826	T	C	-0.021	0.00489	1.75104e-05		PhenoAge	rs2643826	T	C	0.0379	0.06987	31100	-0.0688
mvAge	rs2271961	3	49878113	TRAIP	9	T	C	0.4712	0.00606585	0.00102309	5.92892	3.05e-09		Frailty	rs2271961	3	49878113	T	C	0.0177	0.0033	7.83e-08	175226		Extreme Longevity	rs2271961	C	T	-0.0442	0.0193	0.0220123		Healthspan	rs2271961	C	T	-0.008	0.00486	0.0997451		PhenoAge	rs2271961	T	C	0.0378	0.7867	31201	0.0102
mvAge	rs472103	3	173122492	NLGN1	10	A	C	0.4652	0.00589148	0.00101905	5.78133	7.41e-09		Frailty	rs472103	3	173122492	A	C	0.0196	0.0033	3.227e-09	175226		Extreme Longevity	rs472103	C	A	-0.0034	0.0206	0.868906		Healthspan	rs472103	C	A	-0.0106	0.00487	0.0295111		PhenoAge	rs472103	A	C	0.0387	0.7881	31015	-0.0104
mvAge	rs16843603	4	2928577	ADD1	11	T	C	0.3052	-0.00705057	0.00112848	-6.24784	4.16e-10		Frailty	rs16843603	4	2928577	T	C	-0.0139	0.0037	0.000162	175226		Extreme Longevity	rs16843603	C	T	0.0395	0.0215	0.066179		Healthspan	rs16843603	C	T	0.0115	0.0054	0.0332022		PhenoAge	rs16843603	T	C	0.0427	0.06144	29540	-0.0799
mvAge	rs16843836	4	3113337	HTT	11	G	A	0.3091	-0.00800395	0.00111555	-7.1749	7.24e-13		Frailty	rs16843836	4	3113337	A	G	0.0219	0.0036	7.698e-10	175226		Extreme Longevity	rs16843836	A	G	0.0341	0.0213	0.10939		Healthspan	rs16843836	A	G	0.0132	0.00524	0.0117661		PhenoAge	rs16843836	A	G	0.0425	0.398	28567	0.0359
mvAge	rs114298671	4	3281869	MSANTD1	11	G	A	0.1223	0.0088676	0.00156836	5.65408	1.57e-08		Frailty	rs114298671	4	3281869	A	G	-0.0214	0.005	2.151e-05	175226		Extreme Longevity	rs114298671	A	G	-0.0339	0.0306	0.26793		Healthspan	rs114298671	A	G	-0.0164	0.00742	0.0270883		PhenoAge	rs114298671	A	G	0.0584	0.5244	28866	-0.0372
mvAge	rs17499404	4	38385479	RP11-83C7.1	12	G	A	0.4553	-0.00564864	0.00102498	-5.51098	3.57e-08		Frailty	rs17499404	4	38385479	A	G	0.0077	0.0033	0.02022	175226		Extreme Longevity	rs17499404	A	G	0.0837	0.0192	1.30434e-05		Healthspan	rs17499404	A	G	0.0165	0.00487	0.000703811		PhenoAge	rs17499404	A	G	0.0385	0.009578	29547	0.0997
mvAge	rs28637671	4	67780392	RNU6-699P	13	T	G	0.2883	0.0063292	0.00112692	5.61637	1.95e-08		Frailty	rs28637671	4	67780392	T	G	0.0157	0.0037	2.684e-05	175226		Extreme Longevity	rs28637671	G	T	-0.0641	0.0216	0.00300142		Healthspan	rs28637671	G	T	-0.0141	0.00551	0.0104979		PhenoAge	rs28637671	T	G	0.0434	0.948	28979	0.0028
mvAge	rs13141210	4	67891641	RNU6-699P	13	C	T	0.498	-0.0058339	0.00102961	-5.6661	1.46e-08		Frailty	rs13141210	4	67891641	T	C	0.0108	0.0033	0.001135	175226		Extreme Longevity	rs13141210	T	C	0.0323	0.0193	0.0942141		Healthspan	rs13141210	T	C	0.0154	0.00488	0.00160093		PhenoAge	rs13141210	T	C	0.0389	0.4722	29139	-0.028
mvAge	rs36072649	4	140939110	MAML3	14	T	A	0.3658	-0.00595322	0.0010609	-5.61149	2.01e-08		Frailty	rs36072649	4	140939110	A	T	0.0103	0.0034	0.002492	175226		Extreme Longevity	rs36072649	A	T	0.046	0.0198	0.0201667		Healthspan	rs36072649	A	T	0.0175	0.005	0.000465258		PhenoAge	rs36072649	A	T	0.0397	0.167	28975	0.0549
mvAge	rs12203592	6	396321	IRF4	15	C	T	0.1163	0.0108444	0.00158081	6.86002	6.88e-12		Frailty	rs12203592	6	396321	T	C	0.0044	0.0261	0.8665	175226		Extreme Longevity	rs12203592	T	C	-0.048	0.0318	0.131188		Healthspan	rs12203592	T	C	-0.063	0.00589	1.06158e-26		PhenoAge	rs12203592	T	C	0.0544	0.915	22325	0.0058
mvAge	rs9277988	6	33306235	MYL8P	16	T	C	0.1958	0.00707706	0.0012844	5.51002	3.59e-08		Frailty	rs9277988	6	33306235	T	C	0.0177	0.0042	2.112e-05	175226		Extreme Longevity	rs9277988	C	T	0.0184	0.0271	0.497159		Healthspan	rs9277988	C	T	-0.0201	0.00613	0.00104192		PhenoAge	rs9277988	T	C	0.0503	0.05073	28222	0.0983
mvAge	rs6907508	6	34592090	C6orf106	17	A	G	0.1014	0.010192	0.00169704	6.00576	1.9e-09		Frailty	rs6907508	6	34592090	A	G	0.0124	0.0051	0.01555	175226		Extreme Longevity	rs6907508	G	A	-0.0554	0.0306	0.0702249		Healthspan	rs6907508	G	A	-0.0315	0.00759	3.32188e-05		PhenoAge	rs6907508	A	G	0.0574	0.0008782	29549	0.1911
mvAge	rs7742789	6	43345803	ZNF318	18	C	T	0.3479	0.00603594	0.00109256	5.52459	3.3e-08		Frailty	rs7742789	6	43345803	T	C	-0.0081	0.0036	0.02553	175226		Extreme Longevity	rs7742789	T	C	-0.0254	0.0209	0.224247		Healthspan	rs7742789	T	C	-0.015	0.00535	0.00505139		PhenoAge	rs7742789	T	C	0.0421	0.7907	29155	0.0112
mvAge	rs9295128	6	160751531	SLC22A3	19	G	T	0.01292	0.0376628	0.0047598	7.91268	2.52e-15		Frailty	rs9295128	6	160751531	T	G	-0.0528	0.0135	8.724e-05	175226		Extreme Longevity	rs9295128	T	G	-0.2868	0.1448	0.0476291		Healthspan	rs9295128	T	G	-0.11	0.0193	1.20172e-08		PhenoAge	rs9295128	T	G	0.2228	0.6599	18872	0.098
mvAge	rs9364552	6	160782934	SLC22A3	19	G	C	0.499	0.0057341	0.00102852	5.57508	2.47e-08		Frailty	rs9364552	6	160782934	C	G	-0.0056	0.0033	0.09054	175226		Extreme Longevity	rs9364552	C	G	-0.0055	0.0191	0.773379		Healthspan	rs9364552	C	G	-0.0237	0.00487	1.13575e-06		PhenoAge	rs9364552	C	G	0.0378	0.7728	32412	0.0109
mvAge	rs55730499	6	161005610	LPA	19	C	T	0.07555	0.0215664	0.00211828	10.1811	2.41e-24		Frailty	rs55730499	6	161005610	T	C	-0.0145	0.0061	0.01754	175226		Extreme Longevity	rs55730499	T	C	-0.119	0.0454	0.00876349		Healthspan	rs55730499	T	C	-0.0569	0.00892	1.78337e-10		PhenoAge	rs55730499	T	C	0.075	0.8576	28954	-0.0135
mvAge	rs9355297	6	161023165	LPA	19	C	G	0.2644	-0.00722391	0.00119279	-6.05632	1.39e-09		Frailty	rs9355297	6	161023165	C	G	-0.0086	0.0039	0.02804	175226		Extreme Longevity	rs9355297	G	C	0.0406	0.0226	0.0724214		Healthspan	rs9355297	G	C	0.0138	0.0058	0.0173451		PhenoAge	rs9355297	C	G	0.0456	0.4134	29141	-0.0373
mvAge	rs79570361	6	161170855	PLG	19	A	G	0.0825	0.010629	0.0018938	5.61256	1.99e-08		Frailty	rs79570361	6	161170855	A	G	0.0178	0.0063	0.004482	175226		Extreme Longevity	rs79570361	G	A	-0.084	0.0447	0.0602179		Healthspan	rs79570361	G	A	-0.0272	0.00919	0.003079		PhenoAge	rs79570361	A	G	0.0784	0.6898	27039	-0.0313
mvAge	rs12705966	7	114248851	FOXP2	20	A	G	0.3718	-0.00603982	0.00105099	-5.74679	9.1e-09		Frailty	rs12705966	7	114248851	A	G	-0.0189	0.0036	1.842e-07	175226		Extreme Longevity	rs12705966	G	A	0.0333	0.0203	0.100923		Healthspan	rs12705966	G	A	0.0126	0.00535	0.0185157		PhenoAge	rs12705966	A	G	0.0411	0.4029	28981	-0.0344
mvAge	rs268	8	19813529	LPL	21	A	G	0.01392	0.0244016	0.00442019	5.52048	3.38e-08		Frailty	rs268	8	19813529	A	G	0.0366	0.0122	0.002593	175226		Extreme Longevity	rs268	G	A	-0.0261	0.0803	0.745158		Healthspan	rs268	G	A	-0.0573	0.018	0.0014559		PhenoAge	rs268	A	G	0.1792	0.6772	26281	0.0746
mvAge	rs7859727	9	22102165	CDKN2B-AS1	22	C	T	0.4881	0.00913972	0.00105106	8.69569	3.45e-18		Frailty	rs7859727	9	22102165	T	C	-0.0125	0.0033	0.0001552	175226		Extreme Longevity	rs7859727	T	C	-0.066	0.0192	0.000587111		Healthspan	rs7859727	T	C	-0.0307	0.00486	2.6691e-10		PhenoAge	rs7859727	T	C	0.0385	0.8908	29545	-0.0053
mvAge	rs12769128	10	21883430	MLLT10	23	C	T	0.3211	0.00598669	0.00109495	5.46754	4.56e-08		Frailty	rs12769128	10	21883430	T	C	-0.009	0.0036	0.01265	175226		Extreme Longevity	rs12769128	T	C	-0.0093	0.0207	0.653233		Healthspan	rs12769128	T	C	-0.0224	0.00533	2.63836e-05		PhenoAge	rs12769128	T	C	0.0426	0.09558	28981	-0.0709
mvAge	rs35198068	10	114754784	TCF7L2	24	T	C	0.3171	0.00851458	0.00105089	8.10229	5.39e-16		Frailty	rs35198068	10	114754784	T	C	0.0134	0.0036	0.0002435	175226		Extreme Longevity	rs35198068	C	T	-0.0263	0.0212	0.214766		Healthspan	rs35198068	C	T	-0.061	0.00535	4.09237e-30		PhenoAge	rs35198068	T	C	0.042	0.3828	29550	0.0366
mvAge	rs1126809	11	89017961	TYR	25	G	A	0.2525	0.00661942	0.0011426	5.79331	6.9e-09		Frailty	rs1126809	11	89017961	A	G	-0.0131	0.0036	0.000278	175226		Extreme Longevity	rs1126809	A	G	0.0319	0.0224	0.154415		Healthspan	rs1126809	A	G	-0.0398	0.00529	5.32762e-14		PhenoAge	rs1126809	A	G	0.0425	0.5395	29544	-0.0261
mvAge	rs2186800	11	113242860	TTC12	26	G	A	0.4612	-0.00613804	0.00101277	-6.06065	1.36e-09		Frailty	rs2186800	11	113242860	A	G	0.0173	0.0033	1.705e-07	175226		Extreme Longevity	rs2186800	A	G	0.0075	0.0192	0.696074		Healthspan	rs2186800	A	G	0.0186	0.00488	0.00013814		PhenoAge	rs2186800	A	G	0.0384	0.398	29544	0.0325
mvAge	rs61905747	11	113639842	ZW10	26	A	C	0.1511	0.00910112	0.00143822	6.32805	2.48e-10		Frailty	rs61905747	11	113639842	A	C	0.0118	0.0042	0.005203	175226		Extreme Longevity	rs61905747	C	A	-0.0661	0.0259	0.0107069		Healthspan	rs61905747	C	A	-0.0294	0.00619	2.03823e-06		PhenoAge	rs61905747	A	C	0.0503	0.08543	31848	-0.0865
mvAge	rs55686423	12	49963534	PRPF40B	27	A	T	0.08847	-0.0100272	0.00181745	-5.51717	3.45e-08		Frailty	rs55686423	12	49963534	A	T	-0.0218	0.0058	0.0001714	175226		Extreme Longevity	rs55686423	T	A	0.0356	0.035	0.309085		Healthspan	rs55686423	T	A	0.0139	0.00855	0.104007		PhenoAge	rs55686423	A	T	0.0668	0.07111	28871	-0.1206
mvAge	rs1689406	12	89754726	RP11-1109F11.3	28	A	G	0.2008	0.00694338	0.00127332	5.45298	4.95e-08		Frailty	rs1689406	12	89754726	A	G	0.0202	0.0042	1.535e-06	175226		Extreme Longevity	rs1689406	G	A	-0.0406	0.0248	0.10161		Healthspan	rs1689406	G	A	-0.0125	0.00618	0.0431089		PhenoAge	rs1689406	A	G	0.0489	0.8513	29551	-0.0092
mvAge	rs4766578	12	111904371	ATXN2	29	T	A	0.4771	-0.00756399	0.00106278	-7.11719	1.1e-12		Frailty	rs4766578	12	111904371	A	T	0.012	0.0033	0.0002884	175226		Extreme Longevity	rs4766578	A	T	0.0442	0.0194	0.0227057		Healthspan	rs4766578	A	T	0.00673	0.00486	0.166122		PhenoAge	rs4766578	A	T	0.0379	0.008666	32407	0.0996
mvAge	rs11066320	12	112906415	PTPN11	29	A	G	0.4304	-0.0063368	0.00105644	-5.99827	1.99e-09		Frailty	rs11066320	12	112906415	A	G	-0.0096	0.0033	0.004249	175226		Extreme Longevity	rs11066320	G	A	0.0411	0.0197	0.036952		Healthspan	rs11066320	G	A	0.00827	0.00492	0.0927835		PhenoAge	rs11066320	A	G	0.0381	0.1892	32414	-0.0501
mvAge	rs28455998	15	41430969	INO80	30	T	A	0.496	0.00567587	0.0010093	5.62356	1.87e-08		Frailty	rs28455998	15	41430969	A	T	-0.0172	0.0033	1.995e-07	175226		Extreme Longevity	rs28455998	A	T	-0.0308	0.0194	0.11237		Healthspan	rs28455998	A	T	-0.0152	0.00487	0.00180146		PhenoAge	rs28455998	A	T	0.0394	0.9203	28966	0.0039
mvAge	rs8042849	15	78817929	HYKK	31	C	T	0.3907	-0.0081937	0.00114974	-7.12654	1.03e-12		Frailty	rs8042849	15	78817929	T	C	0.0019	0.0035	0.5874	175226		Extreme Longevity	rs8042849	T	C	0.0178	0.0212	0.40112		Healthspan	rs8042849	T	C	-0.000317	0.00513	0.950727		PhenoAge	rs8042849	T	C	0.04	0.6022	29539	0.0208
mvAge	rs7174250	15	81018587	ABHD17C	32	C	T	0.4553	0.00560898	0.00102767	5.45796	4.82e-08		Frailty	rs7174250	15	81018587	T	C	-0.0093	0.0033	0.005268	175226		Extreme Longevity	rs7174250	T	C	-0.0355	0.0193	0.0658596		Healthspan	rs7174250	T	C	-0.0165	0.00486	0.000686131		PhenoAge	rs7174250	T	C	0.0382	0.1717	29537	-0.0522
mvAge	rs34891485	17	40263458	DHX58	33	T	C	0.05268	0.0144608	0.0023248	6.22021	4.97e-10		Frailty	rs34891485	17	40263458	T	C	0.0268	0.0074	0.0003048	175226		Extreme Longevity	rs34891485	C	T	-0.0625	0.0465	0.178921		Healthspan	rs34891485	C	T	-0.0362	0.011	0.000998642		PhenoAge	rs34891485	T	C	0.0862	0.6743	28867	-0.0362
mvAge	rs940088	17	47145848	IGF2BP1	34	T	C	0.2863	-0.00633984	0.00113407	-5.59033	2.27e-08		Frailty	rs940088	17	47145848	T	C	-0.0105	0.0035	0.003043	175226		Extreme Longevity	rs940088	C	T	0.0174	0.0212	0.411786		Healthspan	rs940088	C	T	0.0197	0.0052	0.000151583		PhenoAge	rs940088	T	C	0.0416	0.8482	29552	-0.008
mvAge	rs142158911	19	11190534	LDLR	35	G	A	0.1123	-0.0101081	0.00165968	-6.09037	1.13e-09		Frailty	rs142158911	19	11190534	A	G	0.0165	0.0052	0.001647	175226		Extreme Longevity	rs142158911	A	G	0.082	0.0324	0.0113782		Healthspan	rs142158911	A	G	0.0159	0.00763	0.0371711		PhenoAge	rs142158911	A	G	0.0613	0.5916	29438	-0.0329
mvAge	rs2972566	19	45354238	PVRL2	36	G	C	0.1521	0.0078951	0.00143806	5.49009	4.02e-08		Frailty	rs2972566	19	45354238	C	G	-0.013	0.0044	0.0029	175226		Extreme Longevity	rs2972566	C	G	-0.0605	0.0282	0.0319217		Healthspan	rs2972566	C	G	-0.0168	0.00639	0.00856092		PhenoAge	rs2972566	C	G	0.0534	0.8387	28485	-0.0109
mvAge	rs6859	19	45382034	PVRL2	36	A	G	0.4404	-0.00808848	0.00107989	-7.49013	6.88e-14		Frailty	rs6859	19	45382034	A	G	-0.0076	0.0033	0.02291	175226		Extreme Longevity	rs6859	G	A	0.1124	0.02	1.90957e-08		Healthspan	rs6859	G	A	0.0125	0.00491	0.010902		PhenoAge	rs6859	A	G	0.0387	0.4721	32413	-0.0278
mvAge	rs157581	19	45395714	TOMM40	36	T	C	0.2078	0.0159867	0.00146765	10.8927	1.25e-27		Frailty	rs157581	19	45395714	T	C	0.0005	0.004	0.9018	175226		Extreme Longevity	rs157581	C	T	-0.2708	0.0252	6.18663e-27		Healthspan	rs157581	C	T	-0.00817	0.0059	0.16613		PhenoAge	rs157581	T	C	0.0477	0.9854	26649	-0.0009
mvAge	rs449647	19	45408564	APOE	36	A	T	0.165	-0.00778409	0.00141148	-5.51486	3.49e-08		Frailty	rs449647	19	45408564	A	T	-0.0101	0.0046	0.02826	175226		Extreme Longevity	rs449647	T	A	0.1482	0.0316	2.73374e-06		Healthspan	rs449647	T	A	0.0146	0.00677	0.0310389		PhenoAge	rs449647	A	T	0.0574	0.6445	24983	0.0265
mvAge	rs405509	19	45408836	APOE	36	T	G	0.4841	-0.00666426	0.00107215	-6.21579	5.11e-10		Frailty	rs405509	19	45408836	T	G	-0.0056	0.0033	0.09317	175226		Extreme Longevity	rs405509	G	T	0.1299	0.0199	6.68149e-11		Healthspan	rs405509	G	T	0.00082	0.00485	0.86574		PhenoAge	rs405509	T	G	0.0399	0.9801	26824	0.001
mvAge	rs7412	19	45412079	APOE	36	C	T	0.06262	-0.0207888	0.00223621	-9.29646	1.45e-20		Frailty	rs7412	19	45412079	T	C	0.0255	0.0061	2.827e-05	175226		Extreme Longevity	rs7412	T	C	0.2452	0.0367	2.36995e-11		Healthspan	rs7412	T	C	0.0265	0.00891	0.00293767		PhenoAge	rs7412	T	C	0.0713	0.498	32248	0.0483
mvAge	rs159428	20	31099311	C20orf112	37	T	C	0.4851	0.00625176	0.00101045	6.18712	6.13e-10		Frailty	rs159428	20	31099311	T	C	0.0141	0.0033	1.996e-05	175226		Extreme Longevity	rs159428	C	T	-0.0079	0.0215	0.713289		Healthspan	rs159428	C	T	-0.0278	0.00486	1.06421e-08		PhenoAge	rs159428	T	C	0.0405	0.8183	28089	0.0093
mvAge	rs6062322	20	62441599	ZBTB46:RP4-583P15.11	38	A	T	0.1938	-0.00708049	0.00128163	-5.52459	3.3e-08		Frailty	rs6062322	20	62441599	A	T	-0.0188	0.0043	1.091e-05	175226		Extreme Longevity	rs6062322	T	A	0.0161	0.0273	0.555363		Healthspan	rs6062322	T	A	0.0228	0.00625	0.00026429		PhenoAge	rs6062322	A	T	0.05	0.08405	28646	-0.0863
*Reverse coded phenotype
Note: Alleles not necessarily aligned. Chr—Chromosome. Pos—Base-pair position (GRCh37). Nearest gene—nearest gene to lead SNP based on ANNOVAR annotations (see Supplementary Data 6). Genomic locus—number assigned by FUMA on basis of 250 kb window. MAF— minor allele frequency. Other allele—Non-effect allele. Beta—Effect size of effect allele. SE—Standard Error. P—Nominal two-sided t-test P value.
Tests: P values are derived from two-sided Wald tests.
[truncated: 8 more columns]

## Sheet: ST08. GWAS Cat lookup
Supplementary Table 8. GWAS Catalog look-up of the multivariate aging GWAS lead SNPs and independent significant SNPs (performed November 22, 2022)
Index of the locus.	rsID of reported SNP in GWAS catalog	chromosome	base pair	One of the independent significant SNPs that are in LD with the SNP.		PubMed ID		Date added to GWAS Catalog	Abbreviated journal name	PubMed URL	Title of paper	Disease or trait examined in study	Sample size and ancestry description for stage 1 of GWAS (summing across multiple Stage 1 populations, if applicable)	Sample size and ancestry description for subsequent replication(s) (summing across multiple populations, if applicable)	Cytogenetic region associated with rs number	Gene(s) reported by author	Gene(s) mapped to the strongest SNP. If the SNP is located within a gene, that gene is listed. If the SNP is intergenic, the upstream and downstream	Entrez Gene ID for nearest upstream gene to rs number, if not within gene	Entrez Gene ID for nearest downstream gene to rs number, if not within gene	base pair	SNP(s) most strongly associated with trait + risk allele (? for unknown risk allele). May also refer to a haplotype.	Strongest SNP; if a haplotype it may include more than one rs number (multiple SNPs comprising the haplotype)	SNP functional class	Reported risk/effect allele frequency associated with strongest SNP	Reported p-value for strongest SNP risk allele (linked to dbGaP Association Browser). Note that p-values are rounded to 1 significant digit (for example, a published p-value of 4.8 x 10-7 is rounded to 5 x 10-7).	negative log(P-value)	Reported odds ratio or beta-coefficient associated with strongest SNP risk allele. Note that if an OR <1 is reported this is inverted, along with the reported allele, so that all ORs included in the Catalog are >1. Appropriate unit and increase/decrease are included for beta coefficients.	Reported 95% confidence interval associated with strongest SNP risk allele, along with unit in the case of beta-coefficients. If 95% CIs are not published, they were estimated using the standard error, where available.
GenomicLocus	Lead SNP	chr	bp		DateAddedToCatalog	PMID	FirstAuth	Date	Journal	Link	Study	Trait	Initial sample size	Replication samle size	Region	ReportedGene	MappedGene	UpGene	DownGene	SNP_Gene_ID	Strongest	SNPs	Context	Risk allele frequency	P	Pmlog	OrBeta	95CI
1	rs3768321	1	39654372	rs57214150	2020-07-24	32439900	Ntalla I	2020-05-21	Nat Commun	www.ncbi.nlm.nih.gov/pubmed/32439900	Multi-ancestry GWAS of the electrocardiographic PR interval identifies 202 loci underlying cardiac conduction.	PR interval	271,570 European ancestry individuals, 8,173 African American individuals, 12,823 Hispanic/Latino individuals	NA	1p34.3	MACF1	MACF1			ENSG00000127603	rs57214150-C	rs57214150	intron_variant	0.2114	4e-14	13.3979	0.5926	[0.44-0.75] ms increase
1	rs3768321	1	39731550	rs4660214	2017-08-07	27082954	Ward-Caviness CK	2016-04-15	PLoS One	www.ncbi.nlm.nih.gov/pubmed/27082954	Genetic Variants in the Bone Morphogenic Protein Gene Family Modify the Association between Residential Exposure to Traffic and Peripheral Arterial Disease.	Peripheral arterial disease (traffic-related air pollution interaction)	104 European ancestry cases, 1,519 European ancestry controls, 34 African American cases, 520 African American controls	NA	1p34.3	MACF1	MACF1			ENSG00000127603	rs4660214-G	rs4660214	intron_variant	0.22	1e-06	6	3.08	[2.61-3.55]
1	rs3768321	1	39797055	rs16826069	2019-04-05	29632382	Mahajan A	2018-04-09	Nat Genet	www.ncbi.nlm.nih.gov/pubmed/29632382	Refining the accuracy of validated target identification through coding variant fine-mapping in type 2 diabetes.	Type 2 diabetes (adjusted for BMI)	up to 48,286 European ancestry cases, up to 250,671 European ancestry controls	NA	1p34.3	MACF1	MACF1			ENSG00000127603	rs16826069-G	rs16826069	missense_variant	0.221	9e-09	8.04576	1.05	[1.03-1.07]
1	rs3768321	1	39797055	rs16826069	2019-04-05	29632382	Mahajan A	2018-04-09	Nat Genet	www.ncbi.nlm.nih.gov/pubmed/29632382	Refining the accuracy of validated target identification through coding variant fine-mapping in type 2 diabetes.	Type 2 diabetes	up to 48,286 European ancestry cases, up to 250,671 European ancestry controls	NA	1p34.3	MACF1	MACF1			ENSG00000127603	rs16826069-G	rs16826069	missense_variant	0.221	9e-11	10.0458	1.06	[1.04-1.08]
1	rs3768321	1	39797055	rs16826069	2019-04-05	29632382	Mahajan A	2018-04-09	Nat Genet	www.ncbi.nlm.nih.gov/pubmed/29632382	Refining the accuracy of validated target identification through coding variant fine-mapping in type 2 diabetes.	Type 2 diabetes (adjusted for BMI)	48,286 European ancestry cases, 250,671 European ancestry controls, 33,126 African American, East Asian, Hispanic/Latino or South Asian cases, 120,161 African American, East Asian, Hispanic/Latino or South Asian controls	NA	1p34.3	MACF1	MACF1			ENSG00000127603	rs16826069-G	rs16826069	missense_variant	0.212	7e-09	8.1549	1.05	[1.03-1.06]
1	rs3768321	1	39801815	rs41270807	2021-06-29	33462484	Sinnott-Armstrong N	2021-01-18	Nat Genet	www.ncbi.nlm.nih.gov/pubmed/33462484	Genetics of 35 blood and urine biomarkers in the UK Biobank.	Apolipoprotein A1 levels	311,601 European ancestry individuals, 5,550 African ancestry individuals, 6,682 South Asian ancestry individuals	NA	1p34.3	NR	MACF1			ENSG00000127603	rs41270807-C	rs41270807	missense_variant	NR	3e-38	37.5229	0.0399	[0.034-0.046] unit decrease
1	rs3768321	1	39801815	rs41270807	2021-06-29	33462484	Sinnott-Armstrong N	2021-01-18	Nat Genet	www.ncbi.nlm.nih.gov/pubmed/33462484	Genetics of 35 blood and urine biomarkers in the UK Biobank.	C-reactive protein levels	341,805 European ancestry individuals, 6,006 African ancestry individuals, 7,316 South Asian ancestry individuals	NA	1p34.3	NR	MACF1			ENSG00000127603	rs41270807-C	rs41270807	missense_variant	NR	5e-20	19.301	0.027	[0.021-0.033] unit increase
1	rs3768321	1	39801815	rs41270807	2021-06-29	33462484	Sinnott-Armstrong N	2021-01-18	Nat Genet	www.ncbi.nlm.nih.gov/pubmed/33462484	Genetics of 35 blood and urine biomarkers in the UK Biobank.	Calcium levels	313,387 European ancestry individuals, 5,576 African ancestry individuals, 6,696 South Asian ancestry individuals	NA	1p34.3	NR	MACF1			ENSG00000127603	rs41270807-C	rs41270807	missense_variant	NR	7e-10	9.1549	0.019	[0.013-0.025] unit decrease
1	rs3768321	1	39801815	rs41270807	2021-06-29	33462484	Sinnott-Armstrong N	2021-01-18	Nat Genet	www.ncbi.nlm.nih.gov/pubmed/33462484	Genetics of 35 blood and urine biomarkers in the UK Biobank.	Serum albumin level	313,032 European ancestry individuals, 5,573 African ancestry individuals, 6,687 South Asian ancestry individuals	NA	1p34.3	NR	MACF1			ENSG00000127603	rs41270807-C	rs41270807	missense_variant	NR	2e-18	17.699	0.0269	[0.021-0.033] unit decrease
1	rs3768321	1	39801815	rs41270807	2021-06-29	33462484	Sinnott-Armstrong N	2021-01-18	Nat Genet	www.ncbi.nlm.nih.gov/pubmed/33462484	Genetics of 35 blood and urine biomarkers in the UK Biobank.	Serum alkaline phosphatase levels	342,535 European ancestry individuals, 6,019 African ancestry individuals, 7,337 South Asian ancestry individuals	NA	1p34.3	NR	MACF1			ENSG00000127603	rs41270807-C	rs41270807	missense_variant	NR	2e-13	12.699	0.0216	[0.016-0.027] unit increase
1	rs3768321	1	39801815	rs41270807	2021-06-29	33462484	Sinnott-Armstrong N	2021-01-18	Nat Genet	www.ncbi.nlm.nih.gov/pubmed/33462484	Genetics of 35 blood and urine biomarkers in the UK Biobank.	Glycated hemoglobin levels	327,177 European ancestry individuals, 4,847 African ancestry individuals, 6,895 South Asian ancestry individuals	NA	1p34.3	NR	MACF1			ENSG00000127603	rs41270807-C	rs41270807	missense_variant	NR	4e-12	11.3979	0.0209	[0.015-0.027] unit increase
1	rs3768321	1	39801815	rs41270807	2021-06-29	33462484	Sinnott-Armstrong N	2021-01-18	Nat Genet	www.ncbi.nlm.nih.gov/pubmed/33462484	Genetics of 35 blood and urine biomarkers in the UK Biobank.	High density lipoprotein cholesterol levels	313,372 European ancestry individuals, 5,573 African ancestry individuals, 6,689 South Asian ancestry individuals	NA	1p34.3	NR	MACF1			ENSG00000127603	rs41270807-C	rs41270807	missense_variant	NR	6e-45	44.2218	0.0433	[0.037-0.049] unit decrease
1	rs3768321	1	39801815	rs41270807	2021-06-29	33462484	Sinnott-Armstrong N	2021-01-18	Nat Genet	www.ncbi.nlm.nih.gov/pubmed/33462484	Genetics of 35 blood and urine biomarkers in the UK Biobank.	Triglyceride levels	342,233 European ancestry individuals, 6,014 African ancestry individuals, 7,330 South Asian ancestry individuals	NA	1p34.3	NR	MACF1			ENSG00000127603	rs41270807-C	rs41270807	missense_variant	NR	1e-14	14	0.0227	[0.017-0.028] unit increase
1	rs3768321	1	39801815	rs41270807	2021-06-29	33462484	Sinnott-Armstrong N	2021-01-18	Nat Genet	www.ncbi.nlm.nih.gov/pubmed/33462484	Genetics of 35 blood and urine biomarkers in the UK Biobank.	Sex hormone-binding globulin levels	310,323 European ancestry individuals, 5,523 African ancestry individuals, 6,638 South Asian ancestry individuals	NA	1p34.3	NR	MACF1			ENSG00000127603	rs41270807-C	rs41270807	missense_variant	NR	5e-16	15.301	0.0251	[0.019-0.031] unit decrease
1	rs3768321	1	39801815	rs41270807	2021-06-29	33462484	Sinnott-Armstrong N	2021-01-18	Nat Genet	www.ncbi.nlm.nih.gov/pubmed/33462484	Genetics of 35 blood and urine biomarkers in the UK Biobank.	Serum total protein level	313,032 European ancestry individuals, 5,573 African ancestry individuals, 6,687 South Asian ancestry individuals	NA	1p34.3	NR	MACF1			ENSG00000127603	rs41270807-C	rs41270807	missense_variant	NR	5e-12	11.301	0.0213	[0.015-0.027] unit decrease
1	rs3768321	1	39820310	rs61779275	2020-09-14	32541925	Vujkovic M	2020-06-15	Nat Genet	www.ncbi.nlm.nih.gov/pubmed/32541925	Discovery of 318 new risk loci for type 2 diabetes and related vascular outcomes among 1.4 million participants in a multi-ancestry meta-analysis.	Type 2 diabetes	148,726 European ancestry cases, 965,732 European ancestry controls	NA	1p34.3	NR	MACF1			ENSG00000127603	rs61779275-C	rs61779275	intron_variant	0.7804	3e-43	42.5229	0.0753	[0.065-0.086] unit decrease
1	rs3768321	1	39835817	rs2296172	2017-08-07	27082954	Ward-Caviness CK	2016-04-15	PLoS One	www.ncbi.nlm.nih.gov/pubmed/27082954	Genetic Variants in the Bone Morphogenic Protein Gene Family Modify the Association between Residential Exposure to Traffic and Peripheral Arterial Disease.	Peripheral arterial disease (traffic-related air pollution interaction)	104 European ancestry cases, 1,519 European ancestry controls, 34 African American cases, 520 African American controls	NA	1p34.3	MACF1	MACF1			ENSG00000127603	rs2296172-G	rs2296172	missense_variant	0.22	1e-06	6	3.08	[2.61-3.55]
1	rs3768321	1	39835817	rs2296172	2017-10-20	28869590	Zhao W	2017-09-04	Nat Genet	www.ncbi.nlm.nih.gov/pubmed/28869590	Identification of new susceptibility loci for type 2 diabetes and shared etiological pathways with coronary heart disease.	Type 2 diabetes	6,353 South Asian ancestry cases, 7,179 South Asian ancestry controls, 3,871 European ancestry cases, 16,427 European ancestry controls, 34,840 cases, 114,981 controls	7,888 South Asian ancestry cases, 20,679 South Asian ancestry controls, 387 European ancestry cases, 2,092 European ancestry controls, 19,998 East Asian ancestry cases, 30,983 East Asian ancestry controls	1p34.3	MACF1	MACF1			ENSG00000127603	rs2296172-G	rs2296172	missense_variant	0.1948	3e-06	5.52288	0.0581	[0.034-0.083] unit increase
1	rs3768321	1	39835817	rs2296172	2017-10-20	28869590	Zhao W	2017-09-04	Nat Genet	www.ncbi.nlm.nih.gov/pubmed/28869590	Identification of new susceptibility loci for type 2 diabetes and shared etiological pathways with coronary heart disease.	Type 2 diabetes	6,353 South Asian ancestry cases, 7,179 South Asian ancestry controls, 3,871 European ancestry cases, 16,427 European ancestry controls, 34,840 cases, 114,981 controls	7,888 South Asian ancestry cases, 20,679 South Asian ancestry controls, 387 European ancestry cases, 2,092 European ancestry controls, 19,998 East Asian ancestry cases, 30,983 East Asian ancestry controls	1p34.3	MACF1	MACF1			ENSG00000127603	rs2296172-G	rs2296172	missense_variant	0.1948	6e-07	6.22185	0.05	[0.03-0.07] unit increase
1	rs3768321	1	39835817	rs2296172	2017-06-26	28334899	Spracklen CN	2017-02-21	Hum Mol Genet	www.ncbi.nlm.nih.gov/pubmed/28334899	Association analyses of East Asian individuals and trans-ancestry analyses with European individuals reveal new loci associated with cholesterol and triglyceride levels.	HDL cholesterol levels	34,930 East Asian ancestry individuals, 187,167 European ancestry individuals	8,741 Chinese ancestry individuals	1p34.3	PABPC4	MACF1			ENSG00000127603	rs2296172-A	rs2296172	missense_variant	0.806	2e-19	18.699	0.0365	[0.028-0.045] unit increase (EA Beta values)
1	rs3768321	1	39835817	rs2296172	2020-10-23	32665545	van der Meer D	2020-07-14	Nat Commun	www.ncbi.nlm.nih.gov/pubmed/32665545	Understanding the genetic determinants of the brain with MOSTest.	Brain morphology (MOSTest)	26,502 European ancestry individuals	NA	1p34.3	MACF1, KIAA0754, BMP8A, PABPC4	MACF1			ENSG00000127603	rs2296172-?	rs2296172	missense_variant		9e-11	10.0458	NA
1	rs3768321	1	39835817	rs2296172	2019-04-05	29632382	Mahajan A	2018-04-09	Nat Genet	www.ncbi.nlm.nih.gov/pubmed/29632382	Refining the accuracy of validated target identification through coding variant fine-mapping in type 2 diabetes.	Type 2 diabetes	48,286 European ancestry cases, 250,671 European ancestry controls, 33,126 African American, East Asian, Hispanic/Latino or South Asian cases, 120,161 African American, East Asian, Hispanic/Latino or South Asian controls	NA	1p34.3	MACF1	MACF1			ENSG00000127603	rs2296172-G	rs2296172	missense_variant	0.193	7e-16	15.1549	1.06	[1.05-1.08]
1	rs3768321	1	39835817	rs2296172	2018-09-28	30108127	Hoffmann TJ	2018-08-14	Genetics	www.ncbi.nlm.nih.gov/pubmed/30108127	A Large Multi-ethnic Genome-Wide Association Study of Adult Body Mass Index Identifies Novel Loci.	Body mass index	315,347 European ancestry individuals, 8,322 Hispanic/Latino individuals, 7,290 East Asian ancestry individuals, 3,069 African American individuals, 459 South Asian ancestry individuals	431,743 European ancestry individuals, 9,275 South Asian ancestry individuals, 8,261 African British individuals, 1,822 East Asian ancestry individuals, 7,620 individuals	1p34.3	NR	MACF1			ENSG00000127603	rs2296172-A	rs2296172	missense_variant	NR	1e-06	6	0.015	[NR] unit decrease
1	rs3768321	1	39835817	rs2296172	2019-07-12	29273807	Turcot V	2017-12-22	Nat Genet	www.ncbi.nlm.nih.gov/pubmed/29273807	Protein-altering variants associated with body mass index implicate pathways that control energy intake and expenditure in obesity.	Body mass index	up to 449,889 European ancestry individuals, up to 29,398 South Asian ancestry individuals, up to 27,610 African American individuals, up to 8,839 East Asian individuals, up to 10,772 Hispanic ancestry individuals	up to 196,766 European ancestry individuals	1p34.3	MACF1	MACF1			ENSG00000127603	rs2296172-G	rs2296172	missense_variant	0.2045	4e-11	10.3979	0.0147	[0.01-0.019] unit increase
1	rs3768321	1	39855177	rs61779284	2020-09-14	32541925	Vujkovic M	2020-06-15	Nat Genet	www.ncbi.nlm.nih.gov/pubmed/32541925	Discovery of 318 new risk loci for type 2 diabetes and related vascular outcomes among 1.4 million participants in a multi-ancestry meta-analysis.	Type 2 diabetes	148,726 European ancestry cases, 24,646 African American cases, 8,616 Hispanic cases, 46,511 Asian ancestry cases, 965,732 European ancestry controls, 31,446 African American controls, 11,829 Hispanic controls, 169,776 Asian ancestry controls	NA	1p34.3	NR	MACF1			ENSG00000127603	rs61779284-G	rs61779284	intron_variant	0.7976	1e-48	48	0.0703	[0.061-0.08] unit decrease
1	rs3768321	1	39913351	rs2296173	2019-01-11	30054458	Xue A	2018-07-27	Nat Commun	www.ncbi.nlm.nih.gov/pubmed/30054458	Genome-wide association analyses identify 143 risk variants and putative regulatory mechanisms for type 2 diabetes.	Type 2 diabetes	61,714 European ancestry cases, 1,178 Pakistani ancestry cases, 593,952 European ancestry controls, 2,472 Pakistani ancestry controls	NA	1p34.3	MACF1	MACF1			ENSG00000127603	rs2296173-G	rs2296173	intron_variant	0.212011	8e-14	13.0969	0.065	[0.048-0.082] unit increase
1	rs3768321	1	39969059	rs72663503	2019-09-23	31501611	Karlsson T	2019-09-09	Nat Med	www.ncbi.nlm.nih.gov/pubmed/31501611	Contribution of genetics to visceral adiposity and its relation to cardiovascular and metabolic disease.	Predicted visceral adipose tissue	325,153 British ancestry individuals	NA	1p34.3	NR	BMP8A			ENSG00000183682	rs72663503-T	rs72663503	intron_variant	0.228	2e-12	11.699	0.020887	[0.015-0.027] unit increase
1	rs3768321	1	39995074	rs755249	2018-12-17	28957414	Pilling LC	2017-09-28	PLoS One	www.ncbi.nlm.nih.gov/pubmed/28957414	Red blood cell distribution width: Genetic evidence for aging pathways in 116,666 volunteers.	Red cell distribution width	116,666 British ancestry individuals	NA	1p34.3	BMP8A	BMP8A, PPIEL			ENSG00000183682, ENSG00000243970	rs755249-T	rs755249	3_prime_UTR_variant	NR	4e-14	13.3979	0.0354519	[0.026-0.045] unit increase
1	rs3768321	1	39995074	rs755249	2017-08-07	27082954	Ward-Caviness CK	2016-04-15	PLoS One	www.ncbi.nlm.nih.gov/pubmed/27082954	Genetic Variants in the Bone Morphogenic Protein Gene Family Modify the Association between Residential Exposure to Traffic and Peripheral Arterial Disease.	Peripheral arterial disease (traffic-related air pollution interaction)	104 European ancestry cases, 1,519 European ancestry controls, 34 African American cases, 520 African American controls	NA	1p34.3	BMP8A	BMP8A, PPIEL			ENSG00000183682, ENSG00000243970	rs755249-G	rs755249	3_prime_UTR_variant	0.24	2e-08	7.69897	3.45	[3-3.9]
1	rs3768321	1	39995074	rs755249	2019-03-27	30804560	Shrine N	2019-02-25	Nat Genet	www.ncbi.nlm.nih.gov/pubmed/30804560	New genetic signals for lung function highlight pathways and chronic obstructive pulmonary disease associations across multiple ancestries.	FEV1	321,047 European ancestry individuals	79,005 European ancestry individuals	1p34.3	LOC101929516	BMP8A, PPIEL			ENSG00000183682, ENSG00000243970	rs755249-T	rs755249	3_prime_UTR_variant	0.2328	2e-13	12.699	0.0202	[0.015-0.025] unit decrease
1	rs3768321	1	39995074	rs755249	2019-03-27	30804560	Shrine N	2019-02-25	Nat Genet	www.ncbi.nlm.nih.gov/pubmed/30804560	New genetic signals for lung function highlight pathways and chronic obstructive pulmonary disease associations across multiple ancestries.	Lung function (FEV1/FVC)	321,047 European ancestry individuals	79,005 European ancestry individuals	1p34.3	LOC101929516	BMP8A, PPIEL			ENSG00000183682, ENSG00000243970	rs755249-T	rs755249	3_prime_UTR_variant	0.2328	1e-17	17	0.0239	[0.018-0.029] unit decrease
1	rs3768321	1	39995074	rs755249	2019-03-27	30804560	Shrine N	2019-02-25	Nat Genet	www.ncbi.nlm.nih.gov/pubmed/30804560	New genetic signals for lung function highlight pathways and chronic obstructive pulmonary disease associations across multiple ancestries.	Peak expiratory flow	321,047 European ancestry individuals	24,218 European ancestry individuals	1p34.3	LOC101929516	BMP8A, PPIEL			ENSG00000183682, ENSG00000243970	rs755249-T	rs755249	3_prime_UTR_variant	0.2328	5e-13	12.301	0.0215	[0.016-0.027] unit decrease
1	rs3768321	1	40003410	rs72663520	2020-09-21	32888493	Chen MH	2020-09-01	Cell	www.ncbi.nlm.nih.gov/pubmed/32888493	Trans-ethnic and Ancestry-Specific Blood-Cell Genetics in 746,667 Individuals from 5 Global Populations.	Mean corpuscular volume	544,127 European ancestry individuals	NA	1p34.3	NR	PPIEL			ENSG00000243970	rs72663520-T	rs72663520	intron_variant	0.229094	9e-34	33.0458	0.026068	[0.022-0.03] SD unit decrease
1	rs3768321	1	40003410	rs72663520	2018-11-26	30275531	Klarin D	2018-10-01	Nat Genet	www.ncbi.nlm.nih.gov/pubmed/30275531	Genetics of blood lipids among ~300,000 multi-ethnic participants of the Million Veteran Program.	Triglycerides	215,551 European ancestry individuals, 57,332 African American individuals, 24,743 Hispanic individuals	Up to 319,677 individuals	1p34.3	PPIEL	PPIEL			ENSG00000243970	rs72663520-T	rs72663520	intron_variant	0.2135	3e-10	9.52288	0.0225	[0.015-0.03] mg‚Äâdl-1 increase
1	rs3768321	1	40018509	rs4660808	2019-11-04	30239722	Pulit SL	2018-09-14	Hum Mol Genet	www.ncbi.nlm.nih.gov/pubmed/30239722	Meta-analysis of genome-wide association studies for body fat distribution in 694,649 individuals of European ancestry.	Waist-hip ratio	697,734 European ancestry individuals	NA	1p34.3	NA	PPIEL			ENSG00000243970	rs4660808-T	rs4660808	intron_variant	0.223	8e-12	11.0969	0.0145	[0.01-0.019] unit increase
1	rs3768321	1	40018509	rs4660808	2017-02-25	27286809	Ligthart S	2016-06-10	BMC Genomics	www.ncbi.nlm.nih.gov/pubmed/27286809	Bivariate genome-wide association study identifies novel pleiotropic loci for lipids and inflammation.	C-reactive protein levels or triglyceride levels (pleiotropy)	65,000 individuals (C-reactive protein), 96,598 individuals (triglycerides)	NA	1p34.3	PABPC4	PPIEL			ENSG00000243970	rs4660808-T	rs4660808	intron_variant	NR	2e-13	12.699	NA
1	rs3768321	1	40022777	rs17264866	2019-11-04	30239722	Pulit SL	2018-09-14	Hum Mol Genet	www.ncbi.nlm.nih.gov/pubmed/30239722	Meta-analysis of genome-wide association studies for body fat distribution in 694,649 individuals of European ancestry.	Waist-hip ratio	381,152 European female individuals	NA	1p34.3	NR	PPIEL			ENSG00000243970	rs17264866-C	rs17264866	intron_variant	0.7772	8e-12	11.0969	0.0145	[0.01-0.019] unit decrease
1	rs3768321	1	40022777	rs17264866	2019-02-14	29507422	Hoffmann TJ	2018-03-05	Nat Genet	www.ncbi.nlm.nih.gov/pubmed/29507422	A large electronic-health-record-based genome-wide study of serum lipids.	High density lipoprotein cholesterol levels	76,627 European ancestry individuals, 7,795 Hispanic individuals, 6,855 East Asian ancestry individuals, 2,958 African American individuals, 439 South Asian ancestry individuals	NA	1p34.3	NR	PPIEL			ENSG00000243970	rs17264866-C	rs17264866	intron_variant	0.762	1e-15	15	0.035	unit increase
1	rs3768321	1	40022777	rs17264866	2019-02-14	29507422	Hoffmann TJ	2018-03-05	Nat Genet	www.ncbi.nlm.nih.gov/pubmed/29507422	A large electronic-health-record-based genome-wide study of serum lipids.	High density lipoprotein cholesterol levels	76,627 European ancestry individuals, 7,795 Hispanic individuals, 6,855 East Asian ancestry individuals, 2,958 African American individuals, 439 South Asian ancestry individuals	NA	1p34.3	NR	PPIEL			ENSG00000243970	rs17264866-C	rs17264866	intron_variant	NR	9e-19	18.0458	0.037	unit increase
1	rs3768321	1	40028180	rs4660293	2012-01-25	20686565	Teslovich TM	2010-08-05	Nature	www.ncbi.nlm.nih.gov/pubmed/20686565	Biological, clinical and population relevance of 95 loci for blood lipids.	HDL cholesterol	99,900 European ancestry individuals	NA	1p34.3	MACF1, PABPC4	PABPC4			ENSG00000090621	rs4660293-G	rs4660293	non_coding_transcript_exon_variant	0.23	4e-10	9.39794	0.48	[0.3-0.66] mg/dL decrease
1	rs3768321	1	40028180	rs4660293	2019-09-19	30926973	Bentley AR	2019-03-29	Nat Genet	www.ncbi.nlm.nih.gov/pubmed/30926973	Multi-ancestry genome-wide gene-smoking interaction study of 387,272 individuals identifies new loci associated with serum lipids.	HDL cholesterol levels	up to 23,761 African ancestry individuals, 13,171 Asian ancestry individuals, up to 90,272 European ancestry individuals, 6,620 Hispanic individuals	NA	1p34.3		PABPC4			ENSG00000090621	rs4660293-A	rs4660293	non_coding_transcript_exon_variant	0.787	2e-06	5.69897	0.0068	[0.0041-0.0095] unit increase
1	rs3768321	1	40028180	rs4660293	2018-09-07	27618448	Liu C	2016-10-01	Nat Genet	www.ncbi.nlm.nih.gov/pubmed/27618448	Meta-analysis identifies common and rare variants influencing blood pressure and overlapping with metabolic trait loci.	Mean arterial pressure	120,473 European ancestry individuals, 21,503 African American individuals, 4,586 Hispanic individuals	NA	1p34.3	PABPC4	PABPC4			ENSG00000090621	rs4660293-G	rs4660293	non_coding_transcript_exon_variant	0.207964	9e-08	7.04576	0.301222	[0.19-0.41] unit increase
1	rs3768321	1	40028180	rs4660293	2018-09-07	27618448	Liu C	2016-10-01	Nat Genet	www.ncbi.nlm.nih.gov/pubmed/27618448	Meta-analysis identifies common and rare variants influencing blood pressure and overlapping with metabolic trait loci.	Diastolic blood pressure	120,473 European ancestry individuals, 21,503 African American individuals, 4,586 Hispanic individuals	154,543 European ancestry individuals, 26,183 South Asian ancestry individuals	1p34.3	PABPC4	PABPC4			ENSG00000090621	rs4660293-G	rs4660293	non_coding_transcript_exon_variant	0.208	9e-07	6.04576	0.18	[0.12-0.24] unit increase
1	rs3768321	1	40028180	rs4660293	2014-05-12	24097068	Willer CJ	2013-10-06	Nat Genet	www.ncbi.nlm.nih.gov/pubmed/24097068	Discovery and refinement of loci associated with lipid levels.	HDL cholesterol	94,595 European ancestry individuals	93,982 European ancestry individuals	1p34.3	PABPC4	PABPC4			ENSG00000090621	rs4660293-G	rs4660293	non_coding_transcript_exon_variant	0.24	3e-18	17.5229	0.035	[NR] unit decrease
1	rs3768321	1	40028180	rs4660293	2019-02-14	29507422	Hoffmann TJ	2018-03-05	Nat Genet	www.ncbi.nlm.nih.gov/pubmed/29507422	A large electronic-health-record-based genome-wide study of serum lipids.	High density lipoprotein cholesterol levels	76,627 European ancestry individuals, 7,795 Hispanic individuals, 6,855 East Asian ancestry individuals, 2,958 African American individuals, 439 South Asian ancestry individuals	NA	1p34.3	NR	PABPC4			ENSG00000090621	rs4660293-A	rs4660293	non_coding_transcript_exon_variant	0.762	1e-15	15	0.035	unit increase
1	rs3768321	1	40028180	rs4660293	2019-02-14	29507422	Hoffmann TJ	2018-03-05	Nat Genet	www.ncbi.nlm.nih.gov/pubmed/29507422	A large electronic-health-record-based genome-wide study of serum lipids.	High density lipoprotein cholesterol levels	76,627 European ancestry individuals, 7,795 Hispanic individuals, 6,855 East Asian ancestry individuals, 2,958 African American individuals, 439 South Asian ancestry individuals	NA	1p34.3	NR	PABPC4			ENSG00000090621	rs4660293-A	rs4660293	non_coding_transcript_exon_variant	NR	9e-19	18.0458	0.037	unit increase
1	rs3768321	1	40028180	rs4660293	2017-02-25	27286809	Ligthart S	2016-06-10	BMC Genomics	www.ncbi.nlm.nih.gov/pubmed/27286809	Bivariate genome-wide association study identifies novel pleiotropic loci for lipids and inflammation.	C-reactive protein levels or HDL-cholesterol levels (pleiotropy)	65,000 individuals (C-reactive protein), 99,900 individuals (HDL-cholesterol)	NA	1p34.3	PABPC4	PABPC4			ENSG00000090621	rs4660293-A	rs4660293	non_coding_transcript_exon_variant	NR	3e-15	14.5229	NA
1	rs3768321	1	40028180	rs4660293	2018-07-02	29615537	Kulminski AM	2018-03-01	Aging (Albany NY)	www.ncbi.nlm.nih.gov/pubmed/29615537	Strong impact of natural-selection-free heterogeneity in genetics of age-related phenotypes.	High density lipoprotein cholesterol levels	up to 33,431 European ancestry individuals	NA	1p34.3	PABPC4	PABPC4			ENSG00000090621	rs4660293-C	rs4660293	non_coding_transcript_exon_variant	0.235	1e-06	6	1.194	unit decrease
1	rs3768321	1	40035686	rs17513135	2019-02-14	29507422	Hoffmann TJ	2018-03-05	Nat Genet	www.ncbi.nlm.nih.gov/pubmed/29507422	A large electronic-health-record-based genome-wide study of serum lipids.	High density lipoprotein cholesterol levels	76,627 European ancestry individuals, 7,795 Hispanic individuals, 6,855 East Asian ancestry individuals, 2,958 African American individuals, 439 South Asian ancestry individuals	NA	1p34.3	NR	PABPC4, PABPC4-AS1			ENSG00000090621, ENSG00000228060	rs17513135-C	rs17513135	intron_variant	0.769	1e-16	16	0.037	unit increase
1	rs3768321	1	40035686	rs17513135	2019-02-14	29507422	Hoffmann TJ	2018-03-05	Nat Genet	www.ncbi.nlm.nih.gov/pubmed/29507422	A large electronic-health-record-based genome-wide study of serum lipids.	High density lipoprotein cholesterol levels	76,627 European ancestry individuals, 7,795 Hispanic individuals, 6,855 East Asian ancestry individuals, 2,958 African American individuals, 439 South Asian ancestry individuals	NA	1p34.3	NR	PABPC4, PABPC4-AS1			ENSG00000090621, ENSG00000228060	rs17513135-C	rs17513135	intron_variant	NR	2e-20	19.699	0.039	unit increase
1	rs3768321	1	40035686	rs17513135	2017-06-16	28166213	Wain LV	2017-02-06	Nat Genet	www.ncbi.nlm.nih.gov/pubmed/28166213	Genome-wide association analyses for lung function and chronic obstructive pulmonary disease identify new loci and potential druggable targets.	Lung function (FEV1/FVC)	48,943 European ancestry individuals	57,176 European ancestry individuals, 38,199 individuals.	1p34.3	LOC101929516	PABPC4, PABPC4-AS1			ENSG00000090621, ENSG00000228060	rs17513135-T	rs17513135	intron_variant	0.23	2e-16	15.699	0.038	[0.028-0.048] unit decrease
1	rs3768321	1	40035686	rs17513135	2020-09-21	32888493	Chen MH	2020-09-01	Cell	www.ncbi.nlm.nih.gov/pubmed/32888493	Trans-ethnic and Ancestry-Specific Blood-Cell Genetics in 746,667 Individuals from 5 Global Populations.	Mean corpuscular hemoglobin concentration	642,173 African American or Afro-Caribbean, African ancestry, European ancestry, East Asian ancestry, Hispanic or Latin American and South Asian ancestry individuals	NA	1p34.3	NR	PABPC4, PABPC4-AS1			ENSG00000090621, ENSG00000228060	rs17513135-T	rs17513135	intron_variant	0.206218	3e-24	23.5229	NA
1	rs3768321	1	40035686	rs17513135	2019-02-08	30595370	Kichaev G	2018-12-27	Am J Hum Genet	www.ncbi.nlm.nih.gov/pubmed/30595370	Leveraging Polygenic Functional Enrichment to Improve GWAS Power.	Type 2 diabetes	approximately 459,000 European ancestry individuals	NA	1p34.3		PABPC4, PABPC4-AS1			ENSG00000090621, ENSG00000228060	rs17513135-?	rs17513135	intron_variant	NR	4e-11	10.3979	NA
1	rs3768321	1	40035928	rs3768321	2020-01-08	30297969	Mahajan A	2018-10-08	Nat Genet	www.ncbi.nlm.nih.gov/pubmed/30297969	Fine-mapping type 2 diabetes loci to single-variant resolution using high-density imputation and islet-specific epigenome maps.	Type 2 diabetes	74,124 European ancestry cases, 824,006 European ancestry controls	NA	1p34.3	MACF1	PABPC4, PABPC4-AS1			ENSG00000090621, ENSG00000228060	rs3768321-T	rs3768321	intron_variant	0.2004	3e-26	25.5229	1.09	[1.07-1.10]
1	rs3768321	1	40035928	rs3768321	2020-07-21	32203549	Richardson TG	2020-03-23	PLoS Med	www.ncbi.nlm.nih.gov/pubmed/32203549	Evaluating the relationship between circulating lipoprotein lipids and apolipoproteins with risk of coronary heart disease: A multivariable Mendelian randomisation analysis.	HDL cholesterol levels	403,943 European ancestry individuals	NA	1p34.3	PABPC4	PABPC4, PABPC4-AS1			ENSG00000090621, ENSG00000228060	rs3768321-G	rs3768321	intron_variant	0.803309	1e-79	79	0.0452523	[0.041-0.05] unit increase
1	rs3768321	1	40035928	rs3768321	2020-07-21	32203549	Richardson TG	2020-03-23	PLoS Med	www.ncbi.nlm.nih.gov/pubmed/32203549	Evaluating the relationship between circulating lipoprotein lipids and apolipoproteins with risk of coronary heart disease: A multivariable Mendelian randomisation analysis.	Apolipoprotein A1 levels	393,193 European ancestry individuals	NA	1p34.3	PABPC4	PABPC4, PABPC4-AS1			ENSG00000090621, ENSG00000228060	rs3768321-G	rs3768321	intron_variant	0.803227	6e-66	65.2218	0.0423077	[0.037-0.047] unit increase
1	rs3768321	1	40035928	rs3768321	2017-02-17	27189021	Cook JP	2016-05-18	Eur J Hum Genet	www.ncbi.nlm.nih.gov/pubmed/27189021	Multi-ethnic genome-wide association study identifies novel locus for type 2 diabetes susceptibility.	Type 2 diabetes	746 African American cases, 2,825 African American controls, 743 East Asian ancestry cases, 3,992 East Asian ancestry controls, 7,111 European ancestry cases, 49,688 European ancestry controls, 1,147 Latino cases, 5,352 Latino controls	12,171 European ancestry cases, 56,862 European ancestry controls	1p34.3	MACF1	PABPC4, PABPC4-AS1			ENSG00000090621, ENSG00000228060	rs3768321-T	rs3768321	intron_variant	0.185	2e-09	8.69897	1.13	[1.08-1.17]
1	rs3768321	1	40035928	rs3768321	2020-03-23	31900758	Han X	2020-01-03	Eur J Epidemiol	www.ncbi.nlm.nih.gov/pubmed/31900758	Using Mendelian randomization to evaluate the causal relationship between serum C-reactive protein levels and age-related macular degeneration.	C-reactive protein levels	418,642 British ancestry individuals	NA	1p34.3	NR	PABPC4, PABPC4-AS1			ENSG00000090621, ENSG00000228060	rs3768321-G	rs3768321	intron_variant	0.803267	5e-37	36.301	0.0322461	[0.027-0.037] unit decrease
1	rs3768321	1	40035928	rs3768321	2018-03-29	29358691	Bonas-Guarch S	2018-01-22	Nat Commun	www.ncbi.nlm.nih.gov/pubmed/29358691	Re-analysis of public genetic data reveals a rare X-chromosomal variant associated with type 2 diabetes.	Type 2 diabetes	up to 12,931 European ancestry cases, up to 57,196 European ancestry controls	NA	1p34.3	MACF1	PABPC4, PABPC4-AS1			ENSG00000090621, ENSG00000228060	rs3768321-T	rs3768321	intron_variant	NR	9e-09	8.04576	1.11862
1	rs3768321	1	40035928	rs3768321	2017-08-30	27863252	Astle WJ	2016-11-17	Cell	www.ncbi.nlm.nih.gov/pubmed/27863252	The Allelic Landscape of Human Blood Cell Trait Variation and Links to Common Complex Disease.	Red cell distribution width	171,529 European ancestry individuals	NA	1p34.3	PABPC4, RP11-69E11.8	PABPC4, PABPC4-AS1			ENSG00000090621, ENSG00000228060	rs3768321-T	rs3768321	intron_variant	0.1975	2e-16	15.699	0.0366747	[0.028-0.045] unit increase
1	rs3768321	1	40035928	rs3768321	2020-09-21	32888493	Chen MH	2020-09-01	Cell	www.ncbi.nlm.nih.gov/pubmed/32888493	Trans-ethnic and Ancestry-Specific Blood-Cell Genetics in 746,667 Individuals from 5 Global Populations.	Mean corpuscular hemoglobin	630,125 African American or Afro-Caribbean, African ancestry, European ancestry, East Asian ancestry, Hispanic or Latin American and South Asian ancestry individuals	NA	1p34.3	NR	PABPC4, PABPC4-AS1			ENSG00000090621, ENSG00000228060	rs3768321-T	rs3768321	intron_variant	0.182094	4e-53	52.3979	NA
1	rs3768321	1	40035928	rs3768321	2020-09-21	32888493	Chen MH	2020-09-01	Cell	www.ncbi.nlm.nih.gov/pubmed/32888493	Trans-ethnic and Ancestry-Specific Blood-Cell Genetics in 746,667 Individuals from 5 Global Populations.	Mean corpuscular hemoglobin concentration	491,553 European ancestry individuals	NA	1p34.3	NR	PABPC4, PABPC4-AS1			ENSG00000090621, ENSG00000228060	rs3768321-T	rs3768321	intron_variant	0.196544	4e-23	22.3979	0.024921	[0.02-0.03] SD unit decrease
1	rs3768321	1	40035928	rs3768321	2019-03-12	30670697	Kilpelainen TO	2019-01-22	Nat Commun	www.ncbi.nlm.nih.gov/pubmed/30670697	Multi-ancestry study of blood lipid levels identifies four loci interacting with physical activity.	HDL cholesterol x physical activity interaction (2df test)	7,395 African American inactive individuals, 13,092 African American active individuals, 2,753 Asian ancestry inactive individuals, 3,650 Asian ancestry active individuals, 22,963 European ancestry inactive individuals, 61,939 European ancestry active individuals, 2,829 Hispanic or Latin American inactive individuals, 6,358 Hispanic or Latin American active individuals	1,886 African American inactive individuals, 1,892 African American active individuals, 1,217 South African Black ancestry inactive individuals, 389 South African Black ancestry active individuals, 2,494 East Asian ancestry inactive individuals, 1,947 East Asian ancestry active individuals, 724 South Asian ancestry inactive individuals, 1,425 South Asian ancestry active individuals, 41,042 Europe…	1p34.3	NR	PABPC4, PABPC4-AS1			ENSG00000090621, ENSG00000228060	rs3768321-T	rs3768321	intron_variant	0.173	2e-15	14.699	NA
1	rs3768321	1	40035928	rs3768321	2020-09-21	32888493	Chen MH	2020-09-01	Cell	www.ncbi.nlm.nih.gov/pubmed/32888493	Trans-ethnic and Ancestry-Specific Blood-Cell Genetics in 746,667 Individuals from 5 Global Populations.	Mean corpuscular volume	696,882 African American or Afro-Caribbean, African ancestry, European ancestry, East Asian ancestry, Hispanic or Latin American and South Asian ancestry individuals	NA	1p34.3	NR	PABPC4, PABPC4-AS1			ENSG00000090621, ENSG00000228060	rs3768321-T	rs3768321	intron_variant	0.182605	3e-37	36.5229	NA
1	rs3768321	1	40035928	rs3768321	2020-09-21	32888493	Chen MH	2020-09-01	Cell	www.ncbi.nlm.nih.gov/pubmed/32888493	Trans-ethnic and Ancestry-Specific Blood-Cell Genetics in 746,667 Individuals from 5 Global Populations.	Mean corpuscular hemoglobin	486,823 European ancestry individuals	NA	1p34.3	NR	PABPC4, PABPC4-AS1			ENSG00000090621, ENSG00000228060	rs3768321-T	rs3768321	intron_variant	0.196414	5e-47	46.301	0.034827	[0.03-0.04] SD unit decrease
1	rs3768321	1	40035928	rs3768321	2020-09-18	32888494	Vuckovic D	2020-09-01	Cell	www.ncbi.nlm.nih.gov/pubmed/32888494	The Polygenic and Monogenic Basis of Blood Traits and Diseases.	Mean corpuscular hemoglobin	408,112 British individuals	NA	1p34.3	RP11-69E11.8, PABPC4	PABPC4, PABPC4-AS1			ENSG00000090621, ENSG00000228060	rs3768321-T	rs3768321	intron_variant	0.196544	5e-37	36.301	0.0352596	[0.03-0.041] unit decrease
1	rs3768321	1	40035928	rs3768321	2020-09-18	32888494	Vuckovic D	2020-09-01	Cell	www.ncbi.nlm.nih.gov/pubmed/32888494	The Polygenic and Monogenic Basis of Blood Traits and Diseases.	Mean corpuscular hemoglobin concentration	408,112 British individuals	NA	1p34.3	RP11-69E11.8, PABPC4	PABPC4, PABPC4-AS1			ENSG00000090621, ENSG00000228060	rs3768321-T	rs3768321	intron_variant	0.196571	3e-20	19.5229	0.0254847	[0.02-0.031] unit decrease
1	rs3768321	1	40035928	rs3768321	2020-09-21	32888493	Chen MH	2020-09-01	Cell	www.ncbi.nlm.nih.gov/pubmed/32888493	Trans-ethnic and Ancestry-Specific Blood-Cell Genetics in 746,667 Individuals from 5 Global Populations.	Red cell distribution width	563,352 African American or Afro-Caribbean, African ancestry, European ancestry, East Asian ancestry, Hispanic or Latin American and South Asian ancestry individuals	NA	1p34.3	NR	PABPC4, PABPC4-AS1			ENSG00000090621, ENSG00000228060	rs3768321-G	rs3768321	intron_variant	0.810319	9e-44	43.0458	NA
1	rs3768321	1	40035928	rs3768321	2021-03-22	33339817	Nielsen JB	2020-12-18	Nat Commun	www.ncbi.nlm.nih.gov/pubmed/33339817	Loss-of-function genomic variants highlight potential therapeutic targets for cardiovascular disease.	High density lipoprotein cholesterol levels	76,081 European ancestry individuals, 127,395 Japanese ancestry individuals	NA	1p34.3	LOC101929516	PABPC4, PABPC4-AS1			ENSG00000090621, ENSG00000228060	rs3768321-?	rs3768321	intron_variant		7e-12	11.1549	0.0388	[0.028-0.05] unit increase
1	rs3768321	1	40035928	rs3768321	2020-09-21	32888493	Chen MH	2020-09-01	Cell	www.ncbi.nlm.nih.gov/pubmed/32888493	Trans-ethnic and Ancestry-Specific Blood-Cell Genetics in 746,667 Individuals from 5 Global Populations.	Red cell distribution width	531,774 European ancestry individuals	NA	1p34.3	NR	PABPC4, PABPC4-AS1			ENSG00000090621, ENSG00000228060	rs3768321-G	rs3768321	intron_variant	0.803323	2e-44	43.699	0.033086	[0.028-0.038] SD unit decrease
1	rs3768321	1	40035928	rs3768321	2020-09-18	32888494	Vuckovic D	2020-09-01	Cell	www.ncbi.nlm.nih.gov/pubmed/32888494	The Polygenic and Monogenic Basis of Blood Traits and Diseases.	Mean corpuscular volume	408,112 British individuals	NA	1p34.3	RP11-69E11.8, PABPC4	PABPC4, PABPC4-AS1			ENSG00000090621, ENSG00000228060	rs3768321-T	rs3768321	intron_variant	0.196552	1e-22	22	0.0265709	[0.022-0.032] unit decrease
1	rs3768321	1	40035928	rs3768321	2019-02-08	30595370	Kichaev G	2018-12-27	Am J Hum Genet	www.ncbi.nlm.nih.gov/pubmed/30595370	Leveraging Polygenic Functional Enrichment to Improve GWAS Power.	Mean corpuscular hemoglobin	approximately 443,000 European ancestry individuals	NA	1p34.3		PABPC4, PABPC4-AS1			ENSG00000090621, ENSG00000228060	rs3768321-?	rs3768321	intron_variant	NR	3e-46	45.5229	NA
1	rs3768321	1	40035928	rs3768321	2020-04-17	31669095	Zhu Z	2019-10-24	J Allergy Clin Immunol	www.ncbi.nlm.nih.gov/pubmed/31669095	Shared Genetic and Experimental Links between Obesity-Related Traits and Asthma Subtypes in UK Biobank.	Nonatopic asthma or type 2 diabetes	28,862 European ancestry asthma cases, 422,048 European ancestry asthma controls, 159,208 European ancestry diabetes cases and controls	NA	1p34.3	NR	PABPC4, PABPC4-AS1			ENSG00000090621, ENSG00000228060	rs3768321-?	rs3768321	intron_variant	NR	5e-08	7.30103	NA
1	rs3768321	1	40035928	rs3768321	2020-12-14	32042192	Ruth KS	2020-02-10	Nat Med	www.ncbi.nlm.nih.gov/pubmed/32042192	Using human genetics to understand the disease impacts of testosterone in men and women.	Total testosterone levels	194,453 European ancestry men	NA	1p34.3	NR	PABPC4, PABPC4-AS1			ENSG00000090621, ENSG00000228060	rs3768321-G	rs3768321	intron_variant	0.803158	5e-15	14.301	0.0308558	[0.023-0.038] unit increase
1	rs3768321	1	40035928	rs3768321	2018-11-26	30275531	Klarin D	2018-10-01	Nat Genet	www.ncbi.nlm.nih.gov/pubmed/30275531	Genetics of blood lipids among ~300,000 multi-ethnic participants of the Million Veteran Program.	HDL cholesterol	215,551 European ancestry individuals, 57,332 African American individuals, 24,743 Hispanic individuals	Up to 319,677 individuals	1p34.3	PABPC4	PABPC4, PABPC4-AS1			ENSG00000090621, ENSG00000228060	rs3768321-T	rs3768321	intron_variant	0.1737	1e-36	36	0.0505	[0.043-0.058] mg dl-1 decrease
1	rs3768321	1	40035928	rs3768321	2019-02-08	30595370	Kichaev G	2018-12-27	Am J Hum Genet	www.ncbi.nlm.nih.gov/pubmed/30595370	Leveraging Polygenic Functional Enrichment to Improve GWAS Power.	Red cell distribution width	approximately 445,000 European ancestry individuals	NA	1p34.3		PABPC4, PABPC4-AS1			ENSG00000090621, ENSG00000228060	rs3768321-?	rs3768321	intron_variant	NR	2e-42	41.699	NA
1	rs3768321	1	40035928	rs3768321	2020-09-18	32888494	Vuckovic D	2020-09-01	Cell	www.ncbi.nlm.nih.gov/pubmed/32888494	The Polygenic and Monogenic Basis of Blood Traits and Diseases.	Red cell distribution width	408,112 British individuals	NA	1p34.3	RP11-69E11.8, PABPC4	PABPC4, PABPC4-AS1			ENSG00000090621, ENSG00000228060	rs3768321-T	rs3768321	intron_variant	0.196494	1e-27	27	0.0303582	[0.025-0.036] unit increase
1	rs3768321	1	40036847	rs2293476	2019-04-18	30388399	Ligthart S	2018-11-01	Am J Hum Genet	www.ncbi.nlm.nih.gov/pubmed/30388399	Genome Analyses of >200,000 Individuals Identify 58 Loci for Chronic Inflammation and Highlight Pathways that Link Inflammation and Complex Disorders.	C-reactive protein levels	up to 92,771 European ancestry males, up to 113,387 European ancestry females	NA	1p34.3	PABPC4	PABPC4-AS1, PABPC4			ENSG00000228060, ENSG00000090621	rs2293476-C	rs2293476	3_prime_UTR_variant	0.23	8e-13	12.0969	0.03	[0.022-0.038] unit increase
1	rs3768321	1	40036847	rs2293476	2019-06-21	31015401	Wu Y	2019-04-23	Nat Commun	www.ncbi.nlm.nih.gov/pubmed/31015401	Genome-wide association study of medication-use and associated disease in the UK Biobank.	Medication use (drugs used in diabetes)	15,272 European ancestry cases, 29,0641 European ancestry controls	NA	1p34.3	PABPC4	PABPC4-AS1, PABPC4			ENSG00000228060, ENSG00000090621	rs2293476-C	rs2293476	3_prime_UTR_variant	0.228804	2e-08	7.69897	0.077206	[0.05-0.104] unit increase
1	rs3768321	1	40036847	rs2293476	2019-04-18	30388399	Ligthart S	2018-11-01	Am J Hum Genet	www.ncbi.nlm.nih.gov/pubmed/30388399	Genome Analyses of >200,000 Individuals Identify 58 Loci for Chronic Inflammation and Highlight Pathways that Link Inflammation and Complex Disorders.	C-reactive protein levels	148,164 European ancestry individuals	NA	1p34.3	PABPC4	PABPC4-AS1, PABPC4			ENSG00000228060, ENSG00000090621	rs2293476-C	rs2293476	3_prime_UTR_variant	0.23	3e-14	13.5229	0.035	[0.025-0.045] unit increase
1	rs3768321	1	40036847	rs2293476	2019-02-08	30595370	Kichaev G	2018-12-27	Am J Hum Genet	www.ncbi.nlm.nih.gov/pubmed/30595370	Leveraging Polygenic Functional Enrichment to Improve GWAS Power.	Lung function (FEV1/FVC)	approximately 370,000 European ancestry individuals	NA	1p34.3		PABPC4-AS1, PABPC4			ENSG00000228060, ENSG00000090621	rs2293476-?	rs2293476	3_prime_UTR_variant	NR	4e-20	19.3979	NA
1	rs3768321	1	40045300	rs61781370	2019-04-18	30940143	Zhu Z	2019-04-02	Respir Res	www.ncbi.nlm.nih.gov/pubmed/30940143	Genetic overlap of chronic obstructive pulmonary disease and cardiovascular disease-related traits: a large-scale genome-wide cross-trait analysis.	Chronic obstructive pulmonary disease or high blood pressure (pleiotropy)	12,550 European and unknown ancestry chronic obstructive pulmonary disease cases, 46,368 European and unknown ancestry controls, 144,793 European ancestry high blood pressure cases, 313,761 European ancestry controls	NA	1p34.3	BMP8A, KIAA0754, MACF1, PABPC4, PPIEL, SNORA55	PABPC4 - HEYL	ENSG00000090621	ENSG00000163909		rs61781370-?	rs61781370	intergenic_variant	NR	7e-09	8.1549	NA
1	rs3768321	1	40048009	rs11206374	2020-02-12	31589552	Lind L	2019-10-07	Metab Syndr Relat Disord	www.ncbi.nlm.nih.gov/pubmed/31589552	Genome-Wide Association Study of the Metabolic Syndrome in UK Biobank.	Metabolic syndrome	291,107 European ancestry individuals	NA	1p34.3	PABPC4	PABPC4 - HEYL	ENSG00000090621	ENSG00000163909		rs11206374-A	rs11206374	intergenic_variant	0.225477	4e-17	16.3979	0.065077	[0.05-0.08] unit increase
1	rs3768321	1	40048009	rs11206374	2020-07-21	32203549	Richardson TG	2020-03-23	PLoS Med	www.ncbi.nlm.nih.gov/pubmed/32203549	Evaluating the relationship between circulating lipoprotein lipids and apolipoproteins with risk of coronary heart disease: A multivariable Mendelian randomisation analysis.	Triglyceride levels	441,016 European ancestry individuals	NA	1p34.3	PABPC4	PABPC4 - HEYL	ENSG00000090621	ENSG00000163909		rs11206374-G	rs11206374	intergenic_variant	0.775183	9e-26	25.0458	0.0249878	[0.02-0.03] unit decrease
1	rs3768321	1	40057543	rs113825410	2021-02-18	33128006	Timmins IR	2020-10-30	Commun Biol	www.ncbi.nlm.nih.gov/pubmed/33128006	Genome-wide association study of self-reported walking pace suggests beneficial effects of brisk walking on health and survival.	Walking pace	450,967 European ancestry individuals	NA	1p34.3	PABPC4	PABPC4 - HEYL	ENSG00000090621	ENSG00000163909		rs113825410-A	rs113825410	intergenic_variant	NR	6e-11	10.2218	0.00979182	[0.0069-0.0127] unit increase
1	rs3768321	1	40060025	rs76841360	2019-05-01	30804561	Sakornsakolpat P	2019-02-25	Nat Genet	www.ncbi.nlm.nih.gov/pubmed/30804561	Genetic landscape of chronic obstructive pulmonary disease identifies heterogeneous cell-type and phenotype associations.	Chronic obstructive pulmonary disease	35,735 cases, 222,076 controls	NA	1p34.3	PABPC4	PABPC4 - HEYL	ENSG00000090621	ENSG00000163909		rs76841360-A	rs76841360	intergenic_variant	0.23	5e-10	9.30103	1.08	[1.05-1.10]
1	rs3768321	1	40060473	rs4660303	2019-07-05	30698716	de Vries PS	2019-01-29	Am J Epidemiol	www.ncbi.nlm.nih.gov/pubmed/30698716	Multi-Ancestry Genome-Wide Association Study of Lipid Levels Incorporating Gene-Alcohol Interactions.	HDL cholesterol levels in current drinkers	56,505 European ancestry individuals, 9,870 African American individuals, 2,491 Asian ancestry individuals, 2,528 Hispanic individuals	107,548 European ancestry individuals, 2,028 African American or Afro-Caribbean individuals, 41,240 Asian ancestry individuals, 6,622 Hispanic individuals, 1,984 Brazilian ancestry individuals	1p34.3	PABPC4, HEYL	PABPC4 - HEYL	ENSG00000090621	ENSG00000163909		rs4660303-A	rs4660303	intergenic_variant	NR	4e-11	10.3979	0.009	NR unit decrease
1	rs3768321	1	40060473	rs4660303	2019-07-05	30698716	de Vries PS	2019-01-29	Am J Epidemiol	www.ncbi.nlm.nih.gov/pubmed/30698716	Multi-Ancestry Genome-Wide Association Study of Lipid Levels Incorporating Gene-Alcohol Interactions.	HDL cholesterol levels x alcohol consumption (drinkers vs non-drinkers) interaction (2df)	56,505 European ancestry current drinkers, 9,870 African American current drinkers, 2,491 Asian ancestry current drinkers, 2,528 Hispanic current drinkers, 33,388 European ancestry non-drinkers, 11,119 African American non-drinkers, 9,959 Asian ancestry non-drinkers, 1,466 Hispanic non-drinkers	107,548 European ancestry current drinkers, 2,028 African American or Afro-Caribbean current drinkers, 41,240 Asian ancestry current drinkers, 6,622 Hispanic individuals, 1,984 Brazilian ancestry individuals, 29,438 European ancestry non-drinkers, 2,447 African American or Afro-Caribbean non-drinkers, 67,191 Asian ancestry non-drinkers, 7,092 Hispanic non-drinkers, 1,668 Brazilian ancestry non-dr…	1p34.3	PABPC4, HEYL	PABPC4 - HEYL	ENSG00000090621	ENSG00000163909		rs4660303-A	rs4660303	intergenic_variant	NR	2e-17	16.699	NA
1	rs3768321	1	40060473	rs4660303	2019-07-05	30698716	de Vries PS	2019-01-29	Am J Epidemiol	www.ncbi.nlm.nih.gov/pubmed/30698716	Multi-Ancestry Genome-Wide Association Study of Lipid Levels Incorporating Gene-Alcohol Interactions.	HDL cholesterol levels x alcohol consumption (drinkers vs non-drinkers) interaction (2df)	56,505 European ancestry current drinkers, 9,870 African American current drinkers, 2,491 Asian ancestry current drinkers, 2,528 Hispanic current drinkers, 33,388 European ancestry non-drinkers, 11,119 African American non-drinkers, 9,959 Asian ancestry non-drinkers, 1,466 Hispanic non-drinkers	107,548 European ancestry current drinkers, 2,028 African American or Afro-Caribbean current drinkers, 41,240 Asian ancestry current drinkers, 6,622 Hispanic individuals, 1,984 Brazilian ancestry individuals, 29,438 European ancestry non-drinkers, 2,447 African American or Afro-Caribbean non-drinkers, 67,191 Asian ancestry non-drinkers, 7,092 Hispanic non-drinkers, 1,668 Brazilian ancestry non-dr…	1p34.3	PABPC4, HEYL	PABPC4 - HEYL	ENSG00000090621	ENSG00000163909		rs4660303-A	rs4660303	intergenic_variant	NR	2e-07	6.69897	NA
1	rs3768321	1	40060473	rs4660303	2019-07-05	30698716	de Vries PS	2019-01-29	Am J Epidemiol	www.ncbi.nlm.nih.gov/pubmed/30698716	Multi-Ancestry Genome-Wide Association Study of Lipid Levels Incorporating Gene-Alcohol Interactions.	HDL cholesterol levels in current drinkers	56,505 European ancestry individuals, 9,870 African American individuals, 2,491 Asian ancestry individuals, 2,528 Hispanic individuals	107,548 European ancestry individuals, 2,028 African American or Afro-Caribbean individuals, 41,240 Asian ancestry individuals, 6,622 Hispanic individuals, 1,984 Brazilian ancestry individuals	1p34.3	PABPC4, HEYL	PABPC4 - HEYL	ENSG00000090621	ENSG00000163909		rs4660303-A	rs4660303	intergenic_variant	NR	2e-06	5.69897	0.009	NR unit decrease
1	rs3768321	1	40060473	rs4660303	2019-07-05	30698716	de Vries PS	2019-01-29	Am J Epidemiol	www.ncbi.nlm.nih.gov/pubmed/30698716	Multi-Ancestry Genome-Wide Association Study of Lipid Levels Incorporating Gene-Alcohol Interactions.	HDL cholesterol levels in current drinkers	56,505 European ancestry individuals, 9,870 African American individuals, 2,491 Asian ancestry individuals, 2,528 Hispanic individuals	107,548 European ancestry individuals, 2,028 African American or Afro-Caribbean individuals, 41,240 Asian ancestry individuals, 6,622 Hispanic individuals, 1,984 Brazilian ancestry individuals	1p34.3	PABPC4, HEYL	PABPC4 - HEYL	ENSG00000090621	ENSG00000163909		rs4660303-A	rs4660303	intergenic_variant	NR	5e-17	16.301	0.009	NR unit decrease
1	rs3768321	1	40060473	rs4660303	2019-07-05	30698716	de Vries PS	2019-01-29	Am J Epidemiol	www.ncbi.nlm.nih.gov/pubmed/30698716	Multi-Ancestry Genome-Wide Association Study of Lipid Levels Incorporating Gene-Alcohol Interactions.	HDL cholesterol levels x alcohol consumption (drinkers vs non-drinkers) interaction (2df)	56,505 European ancestry current drinkers, 9,870 African American current drinkers, 2,491 Asian ancestry current drinkers, 2,528 Hispanic current drinkers, 33,388 European ancestry non-drinkers, 11,119 African American non-drinkers, 9,959 Asian ancestry non-drinkers, 1,466 Hispanic non-drinkers	107,548 European ancestry current drinkers, 2,028 African American or Afro-Caribbean current drinkers, 41,240 Asian ancestry current drinkers, 6,622 Hispanic individuals, 1,984 Brazilian ancestry individuals, 29,438 European ancestry non-drinkers, 2,447 African American or Afro-Caribbean non-drinkers, 67,191 Asian ancestry non-drinkers, 7,092 Hispanic non-drinkers, 1,668 Brazilian ancestry non-dr…	1p34.3	PABPC4, HEYL	PABPC4 - HEYL	ENSG00000090621	ENSG00000163909		rs4660303-A	rs4660303	intergenic_variant	NR	4e-27	26.3979	NA
1	rs3768321	1	40060473	rs4660303	2019-07-05	30698716	de Vries PS	2019-01-29	Am J Epidemiol	www.ncbi.nlm.nih.gov/pubmed/30698716	Multi-Ancestry Genome-Wide Association Study of Lipid Levels Incorporating Gene-Alcohol Interactions.	Triglyceride levels x alcohol consumption (drinkers vs non-drinkers) interaction (2df)	56,505 European ancestry current drinkers, 9,870 African American current drinkers, 2,491 Asian ancestry current drinkers, 2,528 Hispanic current drinkers, 33,388 European ancestry non-drinkers, 11,119 African American non-drinkers, 9,959 Asian ancestry non-drinkers, 1,466 Hispanic non-drinkers	107,548 European ancestry current drinkers, 2,028 African American or Afro-Caribbean current drinkers, 41,240 Asian ancestry current drinkers, 6,622 Hispanic individuals, 1,984 Brazilian ancestry individuals, 29,438 European ancestry non-drinkers, 2,447 African American or Afro-Caribbean non-drinkers, 67,191 Asian ancestry non-drinkers, 7,092 Hispanic non-drinkers, 1,668 Brazilian ancestry non-dr…	1p34.3	PABPC4, HEYL	PABPC4 - HEYL	ENSG00000090621	ENSG00000163909		rs4660303-A	rs4660303	intergenic_variant	NR	3e-06	5.52288	NA
1	rs3768321	1	40060473	rs4660303	2019-07-05	30698716	de Vries PS	2019-01-29	Am J Epidemiol	www.ncbi.nlm.nih.gov/pubmed/30698716	Multi-Ancestry Genome-Wide Association Study of Lipid Levels Incorporating Gene-Alcohol Interactions.	HDL cholesterol levels x alcohol consumption (regular vs non-regular drinkers) interaction (2df)	44,831 European ancestry regular drinkers, 3,976 African American regular drinkers, 1,288 Asian ancestry regular drinkers, 827 Hispanic regular drinkers, 11,674 European ancestry non-regular drinkers, 5,894 African American non-regular drinkers, 1,203 Asian ancestry non-regular drinkers, 1,701 Hispanic non-regular drinkers	71,281 European ancestry regular drinkers, 711 African American or Afro-Caribbean regular drinkers, 35,088 Asian ancestry regular drinkers, 3,742 Hispanic regular drinkers, 36,267 European ancestry non-regular drinkers, 1,317 African American or Afro-Caribbean non-regular drinkers, 6,152 Asian ancestry non-regular drinkers, 2,880 Hispanic non-regular drinkers	1p34.3	PABPC4, HEYL	PABPC4 - HEYL	ENSG00000090621	ENSG00000163909		rs4660303-A	rs4660303	intergenic_variant	NR	5e-17	16.301	NA
1	rs3768321	1	40060473	rs4660303	2019-07-05	30698716	de Vries PS	2019-01-29	Am J Epidemiol	www.ncbi.nlm.nih.gov/pubmed/30698716	Multi-Ancestry Genome-Wide Association Study of Lipid Levels Incorporating Gene-Alcohol Interactions.	HDL cholesterol levels x alcohol consumption (regular vs non-regular drinkers) interaction (2df)	44,831 European ancestry regular drinkers, 3,976 African American regular drinkers, 1,288 Asian ancestry regular drinkers, 827 Hispanic regular drinkers, 11,674 European ancestry non-regular drinkers, 5,894 African American non-regular drinkers, 1,203 Asian ancestry non-regular drinkers, 1,701 Hispanic non-regular drinkers	71,281 European ancestry regular drinkers, 711 African American or Afro-Caribbean regular drinkers, 35,088 Asian ancestry regular drinkers, 3,742 Hispanic regular drinkers, 36,267 European ancestry non-regular drinkers, 1,317 African American or Afro-Caribbean non-regular drinkers, 6,152 Asian ancestry non-regular drinkers, 2,880 Hispanic non-regular drinkers	1p34.3	PABPC4, HEYL	PABPC4 - HEYL	ENSG00000090621	ENSG00000163909		rs4660303-A	rs4660303	intergenic_variant	NR	3e-07	6.52288	NA
1	rs3768321	1	40060473	rs4660303	2019-07-05	30698716	de Vries PS	2019-01-29	Am J Epidemiol	www.ncbi.nlm.nih.gov/pubmed/30698716	Multi-Ancestry Genome-Wide Association Study of Lipid Levels Incorporating Gene-Alcohol Interactions.	HDL cholesterol levels x alcohol consumption (regular vs non-regular drinkers) interaction (2df)	44,831 European ancestry regular drinkers, 3,976 African American regular drinkers, 1,288 Asian ancestry regular drinkers, 827 Hispanic regular drinkers, 11,674 European ancestry non-regular drinkers, 5,894 African American non-regular drinkers, 1,203 Asian ancestry non-regular drinkers, 1,701 Hispanic non-regular drinkers	71,281 European ancestry regular drinkers, 711 African American or Afro-Caribbean regular drinkers, 35,088 Asian ancestry regular drinkers, 3,742 Hispanic regular drinkers, 36,267 European ancestry non-regular drinkers, 1,317 African American or Afro-Caribbean non-regular drinkers, 6,152 Asian ancestry non-regular drinkers, 2,880 Hispanic non-regular drinkers	1p34.3	PABPC4, HEYL	PABPC4 - HEYL	ENSG00000090621	ENSG00000163909		rs4660303-A	rs4660303	intergenic_variant	NR	4e-24	23.3979	NA
1	rs3768321	1	40060473	rs4660303	2019-07-05	30698716	de Vries PS	2019-01-29	Am J Epidemiol	www.ncbi.nlm.nih.gov/pubmed/30698716	Multi-Ancestry Genome-Wide Association Study of Lipid Levels Incorporating Gene-Alcohol Interactions.	Triglyceride levels x alcohol consumption (regular vs non-regular drinkers) interaction (2df)	44,831 European ancestry regular drinkers, 3,976 African American regular drinkers, 1,288 Asian ancestry regular drinkers, 827 Hispanic regular drinkers, 11,674 European ancestry non-regular drinkers, 5,894 African American non-regular drinkers, 1,203 Asian ancestry non-regular drinkers, 1,701 Hispanic non-regular drinkers	71,281 European ancestry regular drinkers, 711 African American or Afro-Caribbean regular drinkers, 35,088 Asian ancestry regular drinkers, 3,742 Hispanic regular drinkers, 36,267 European ancestry non-regular drinkers, 1,317 African American or Afro-Caribbean non-regular drinkers, 6,152 Asian ancestry non-regular drinkers, 2,880 Hispanic non-regular drinkers	1p34.3	PABPC4, HEYL	PABPC4 - HEYL	ENSG00000090621	ENSG00000163909		rs4660303-A	rs4660303	intergenic_variant	NR	9e-06	5.04576	NA
1	rs3768321	1	40060473	rs4660303	2019-07-05	30698716	de Vries PS	2019-01-29	Am J Epidemiol	www.ncbi.nlm.nih.gov/pubmed/30698716	Multi-Ancestry Genome-Wide Association Study of Lipid Levels Incorporating Gene-Alcohol Interactions.	HDL cholesterol levels	89,893 European ancestry individuals, 20,989 African American individuals, 12,450 Asian ancestry individuals, 3,994 HIspanic individuals	136,986 European ancestry individuals, 4,475 African American or Afro-Caribbean individuals, 108,431 Asian ancestry individuals, 13,714 Hispanic individuals, 3,652 Brazilian ancestry individuals	1p34.3	PABPC4, HEYL	PABPC4 - HEYL	ENSG00000090621	ENSG00000163909		rs4660303-A	rs4660303	intergenic_variant	NR	3e-06	5.52288	0.008588	NR unit decrease
1	rs3768321	1	40060473	rs4660303	2019-07-05	30698716	de Vries PS	2019-01-29	Am J Epidemiol	www.ncbi.nlm.nih.gov/pubmed/30698716	Multi-Ancestry Genome-Wide Association Study of Lipid Levels Incorporating Gene-Alcohol Interactions.	HDL cholesterol levels	89,893 European ancestry individuals, 20,989 African American individuals, 12,450 Asian ancestry individuals, 3,994 HIspanic individuals	136,986 European ancestry individuals, 4,475 African American or Afro-Caribbean individuals, 108,431 Asian ancestry individuals, 13,714 Hispanic individuals, 3,652 Brazilian ancestry individuals	1p34.3	PABPC4, HEYL	PABPC4 - HEYL	ENSG00000090621	ENSG00000163909		rs4660303-A	rs4660303	intergenic_variant	NR	6e-15	14.2218	0.01024	NR unit decrease
1	rs3768321	1	40060473	rs4660303	2019-07-05	30698716	de Vries PS	2019-01-29	Am J Epidemiol	www.ncbi.nlm.nih.gov/pubmed/30698716	Multi-Ancestry Genome-Wide Association Study of Lipid Levels Incorporating Gene-Alcohol Interactions.	HDL cholesterol levels	89,893 European ancestry individuals, 20,989 African American individuals, 12,450 Asian ancestry individuals, 3,994 HIspanic individuals	136,986 European ancestry individuals, 4,475 African American or Afro-Caribbean individuals, 108,431 Asian ancestry individuals, 13,714 Hispanic individuals, 3,652 Brazilian ancestry individuals	1p34.3	PABPC4, HEYL	PABPC4 - HEYL	ENSG00000090621	ENSG00000163909		rs4660303-A	rs4660303	intergenic_variant	NR	5e-07	6.30103	0.01012	NR unit decrease
1	rs3768321	1	40064961	rs12037222	2015-05-23	21300955	Dehghan A	2011-02-07	Circulation	www.ncbi.nlm.nih.gov/pubmed/21300955	Meta-analysis of genome-wide association studies in >80 000 subjects identifies multiple loci for C-reactive protein levels.	C-reactive protein levels	63,678 European ancestry individuals 1,792 Erasmus Rucphen individuals, 715 Orcadian individuals	16,540 European ancestry individuals	1p34.3	PABPC4	PABPC4 - HEYL	ENSG00000090621	ENSG00000163909		rs12037222-A	rs12037222	regulatory_region_variant	NR	6e-11	10.2218	0.045	[0.03-0.06] unit increase
2	rs2613508	1	72723211	rs61765646	2018-07-11	29497042	Verweij N	2018-03-01	Nat Commun	www.ncbi.nlm.nih.gov/pubmed/29497042	Genetic study links components of the autonomous nervous system to heart-rate profile during exercise.	Heart rate response to recovery post exercise (10 sec)	5,4137 European ancestry individuals, 1,744 Asian individuals, 1,445 African individuals, 468 admixed individuals, 1,024 individuals	NA	1p31.1	NEGR1	NEGR1			ENSG00000172260	rs61765646-T	rs61765646	intron_variant	0.813206	1e-13	13	0.0557609	[0.041-0.07] unit decrease
2	rs2613508	1	72751552	rs2613499	2020-09-14	32541925	Vujkovic M	2020-06-15	Nat Genet	www.ncbi.nlm.nih.gov/pubmed/32541925	Discovery of 318 new risk loci for type 2 diabetes and related vascular outcomes among 1.4 million participants in a multi-ancestry meta-analysis.	Type 2 diabetes	148,726 European ancestry cases, 24,646 African American cases, 8,616 Hispanic cases, 46,511 Asian ancestry cases, 965,732 European ancestry controls, 31,446 African American controls, 11,829 Hispanic controls, 169,776 Asian ancestry controls	NA	1p31.1	NR	NEGR1 - RPL31P12	ENSG00000172260	ENSG00000284996		rs2613499-G	rs2613499	intron_variant	0.199	1e-11	11	0.0363	[0.026-0.047] unit decrease
2	rs2613508	1	72751552	rs2613499	2021-01-26	32376654	Richardson TG	2020-05-06	BMJ	www.ncbi.nlm.nih.gov/pubmed/32376654	Use of genetic variation to separate the effects of early and later life adiposity on disease risk: mendelian randomisation study.	Adult body size	453,169 European ancestry individuals		1p31.1	NEGR1	NEGR1 - RPL31P12	ENSG00000172260	ENSG00000284996		rs2613499-A	rs2613499	intron_variant	0.808963	1e-26	26	0.0185702	[0.015-0.022] unit increase
2	rs2613508	1	72752073	rs12740789	2018-07-11	29497042	Verweij N	2018-03-01	Nat Commun	www.ncbi.nlm.nih.gov/pubmed/29497042	Genetic study links components of the autonomous nervous system to heart-rate profile during exercise.	Heart rate response to recovery post exercise (20 sec)	5,4137 European ancestry individuals, 1,744 Asian individuals, 1,445 African individuals, 468 admixed individuals, 1,024 individuals	NA	1p31.1	NEGR1	NEGR1 - RPL31P12	ENSG00000172260	ENSG00000284996		rs12740789-G	rs12740789	intron_variant	0.82089	1e-09	9	0.046075	[0.031-0.061] unit decrease
2	rs2613508	1	72752073	rs12740789	2019-03-28	30643251	Liu M	2019-01-14	Nat Genet	www.ncbi.nlm.nih.gov/pubmed/30643251	Association studies of up to 1.2 million individuals yield new insights into the genetic etiology of tobacco and alcohol use.	Smoking initiation (ever regular vs never regular)	up to 1,232,091 European ancestry individuals	NA	1p31.1	NR	NEGR1 - RPL31P12	ENSG00000172260	ENSG00000284996		rs12740789-A	rs12740789	intron_variant	0.178	1e-17	17	0.0284973	[0.022-0.035] unit decrease
2	rs2613508	1	72752939	rs2613498	2019-02-06	30595370	Kichaev G	2018-12-27	Am J Hum Genet	www.ncbi.nlm.nih.gov/pubmed/30595370	Leveraging Polygenic Functional Enrichment to Improve GWAS Power.	Body mass index	approximately 458,000 European ancestry individuals	NA	1p31.1		NEGR1 - RPL31P12	ENSG00000172260	ENSG00000284996		rs2613498-?	rs2613498	intron_variant	NR	4e-40	39.3979	NA
2	rs2613508	1	72752939	rs2613498	2019-02-08	30595370	Kichaev G	2018-12-27	Am J Hum Genet	www.ncbi.nlm.nih.gov/pubmed/30595370	Leveraging Polygenic Functional Enrichment to Improve GWAS Power.	Cardiovascular disease	approximately 459,000 European ancestry individuals	NA	1p31.1		NEGR1 - RPL31P12	ENSG00000172260	ENSG00000284996		rs2613498-?	rs2613498	intron_variant	NR	8e-09	8.09691	NA
2	rs2613508	1	72754314	rs61765651	2020-01-08	31504550	Bradfield JP	2019-07-05	Hum Mol Genet	www.ncbi.nlm.nih.gov/pubmed/31504550	A Trans-ancestral Meta-Analysis of Genome-Wide Association Studies Reveals Loci Associated with Childhood Obesity.	Childhood obesity	8,613 European ancestry cases, 3,213 African American cases, 69 Moroccan ancestry cases, 986 Hispanic/Latino cases, 124 East Asian ancestry cases, 12,696 European ancestry controls, 1,392 African American controls, 64 Moroccan ancestry controls, 993 Hispanic/Latino controls, 454 East Asian ancestry controls	NA	1p31.1	NR	NEGR1 - RPL31P12	ENSG00000172260	ENSG00000284996		rs61765651-T	rs61765651	intron_variant	NR	4e-07	6.39794	0.1346	[0.083-0.187] unit decrease
2	rs2613508	1	72754314	rs61765651	2020-04-17	31669095	Zhu Z	2019-10-24	J Allergy Clin Immunol	www.ncbi.nlm.nih.gov/pubmed/31669095	Shared Genetic and Experimental Links between Obesity-Related Traits and Asthma Subtypes in UK Biobank.	Body mass index	457,822 European ancestry individuals	NA	1p31.1	NR	NEGR1 - RPL31P12	ENSG00000172260	ENSG00000284996		rs61765651-?	rs61765651	intron_variant	NR	2e-38	37.699	NA
2	rs2613508	1	72754314	rs61765651	2020-10-30	33045005	Vogelezang S	2020-10-12	PLoS Genet	www.ncbi.nlm.nih.gov/pubmed/33045005	Novel loci for childhood body mass index and shared heritability with adult cardiometabolic traits.	Childhood body mass index	39,620 European ancestry individuals	NA	1p31.1	NEGR1	NEGR1 - RPL31P12	ENSG00000172260	ENSG00000284996		rs61765651-C	rs61765651	intron_variant	0.83	1e-08	8	0.058	[0.038-0.078] unit increase
2	rs2613508	1	72754788	rs2613496	2019-03-28	30643251	Liu M	2019-01-14	Nat Genet	www.ncbi.nlm.nih.gov/pubmed/30643251	Association studies of up to 1.2 million individuals yield new insights into the genetic etiology of tobacco and alcohol use.	Smoking initiation (ever regular vs never regular) (MTAG)	up to 1,359,002 European ancestry individuals	NA	1p31.1	NR	NEGR1 - RPL31P12	ENSG00000172260	ENSG00000284996		rs2613496-C	rs2613496	intron_variant	0.821	4e-17	16.3979	0.0118521	[0.0091-0.0146] unit increase
2	rs2613508	1	72764289	rs2815757	2019-06-25	30804565	Jansen PR	2019-02-25	Nat Genet	www.ncbi.nlm.nih.gov/pubmed/30804565	Genome-wide analysis of insomnia in 1,331,010 individuals identifies new risk loci and functional pathways.	Insomnia	651,923 European ancestry males, 679,087 European ancestry females	NA	1p31.1	NR	NEGR1 - RPL31P12	ENSG00000172260	ENSG00000284996		rs2815757-T	rs2815757	intron_variant	0.8089	2e-13	12.699	1.057	[1.04-1.07]
2	rs2613508	1	72764289	rs2815757	2019-06-25	30804565	Jansen PR	2019-02-25	Nat Genet	www.ncbi.nlm.nih.gov/pubmed/30804565	Genome-wide analysis of insomnia in 1,331,010 individuals identifies new risk loci and functional pathways.	Insomnia	651,923 European ancestry males, 679,087 European ancestry females	NA	1p31.1	NA	NEGR1 - RPL31P12	ENSG00000172260	ENSG00000284996		rs2815757-T	rs2815757	intron_variant	0.8089	4e-10	9.39794	1.08	[1.06-1.1]
2	rs2613508	1	72808551	rs11209947	2019-02-28	30677029	Riveros-McKay F	2019-01-24	PLoS Genet	www.ncbi.nlm.nih.gov/pubmed/30677029	Genetic architecture of human thinness compared to severe obesity.	Obesity (extreme)	1,456 British ancestry obese children, 6,460 European ancestry control adults	up to 7,526 British ancestry obese individuals, at least 4,405 obese individuals, up to 20,720 British ancestry controls, 61,166 controls	1p31.1	NEGR1	RPL31P12 - NA	ENSG00000284996			rs11209947-A	rs11209947	intron_variant	0.72178	5e-20	19.301	1.17	[1.13-1.21]
2	rs2613508	1	72814783	rs2815749	2021-07-27	34187846	Ong JS	2021-06-29	Gut	www.ncbi.nlm.nih.gov/pubmed/34187846	Multitrait genetic association analysis identifies 50 new risk loci for gastro-oesophageal reflux, seven new loci for Barrett's oesophagus and provides insights into clinical heterogeneity in reflux diagnosis.	Gastroesophageal reflux disease	129,080 European ancestry cases, 473,524 European ancestry controls	462,753 cases, 1,127,474 controls	1p31.1	NEGR1	RPL31P12 - NA	ENSG00000284996			rs2815749-A	rs2815749	intron_variant	0.2	1e-10	10	0.039	unit decrease
2	rs2613508	1	72819884	rs2613500	2019-09-23	31501611	Karlsson T	2019-09-09	Nat Med	www.ncbi.nlm.nih.gov/pubmed/31501611	Contribution of genetics to visceral adiposity and its relation to cardiovascular and metabolic disease.	Predicted visceral adipose tissue	325,153 British ancestry individuals	NA	1p31.1	NR	RPL31P12 - NA	ENSG00000284996			rs2613500-T	rs2613500	intron_variant	0.1975	5e-18	17.301	0.02689	[0.021-0.033] unit decrease
2	rs2613508	1	72835410	rs2613505	2019-11-04	30239722	Pulit SL	2018-09-14	Hum Mol Genet	www.ncbi.nlm.nih.gov/pubmed/30239722	Meta-analysis of genome-wide association studies for body fat distribution in 694,649 individuals of European ancestry.	Waist-hip ratio	697,734 European ancestry individuals	NA	1p31.1	NA	RPL31P12 - NA	ENSG00000284996			rs2613505-T	rs2613505	intron_variant	0.8197	1e-13	13	0.0161	[0.012-0.02] unit increase
2	rs2613508	1	72838529	rs1993709	2013-10-24	23563609	Wheeler E	2013-04-07	Nat Genet	www.ncbi.nlm.nih.gov/pubmed/23563609	Genome-wide SNP and CNV analysis identifies common and low-frequency variants associated with severe early-onset obesity.	Obesity (early onset extreme)	1,509 European ancestry cases, 5,380 European ancestry controls	971 European ancestry cases, 1,990 European ancestry controls	1p31.1	NEGR1	RPL31P12 - NA	ENSG00000284996			rs1993709-G	rs1993709	intron_variant	0.81	5e-13	12.301	1.38	[1.26-1.50]
2	rs2613508	1	72838529	rs1993709	2019-11-04	30239722	Pulit SL	2018-09-14	Hum Mol Genet	www.ncbi.nlm.nih.gov/pubmed/30239722	Meta-analysis of genome-wide association studies for body fat distribution in 694,649 individuals of European ancestry.	Waist-hip ratio	316,772 European ancestry male individuals	NA	1p31.1	NR	RPL31P12 - NA	ENSG00000284996			rs1993709-A	rs1993709	intron_variant	0.1811	1e-13	13	0.0161	[0.012-0.02] unit decrease
2	rs2613508	1	72838529	rs1993709	2019-11-04	30239722	Pulit SL	2018-09-14	Hum Mol Genet	www.ncbi.nlm.nih.gov/pubmed/30239722	Meta-analysis of genome-wide association studies for body fat distribution in 694,649 individuals of European ancestry.	Body mass index	374,756 European ancestry male individuals	NA	1p31.1	NA	RPL31P12 - NA	ENSG00000284996			rs1993709-A	rs1993709	intron_variant	0.1805	1e-52	52	0.0317	[0.028-0.036] unit decrease
2	rs2613508	1	72838529	rs1993709	2019-02-28	30677029	Riveros-McKay F	2019-01-24	PLoS Genet	www.ncbi.nlm.nih.gov/pubmed/30677029	Genetic architecture of human thinness compared to severe obesity.	Obesity (extreme)	1,456 British ancestry obese children, 6,460 European ancestry control adults	up to 7,526 British ancestry obese individuals, at least 4,405 obese individuals, up to 20,720 British ancestry controls, 61,166 controls	1p31.1	NEGR1	RPL31P12 - NA	ENSG00000284996			rs1993709-?	rs1993709	intron_variant	NR	5e-06	5.30103	1.29	[1.16-1.44]
2	rs2613508	1	72838529	rs1993709	2019-02-08	30595370	Kichaev G	2018-12-27	Am J Hum Genet	www.ncbi.nlm.nih.gov/pubmed/30595370	Leveraging Polygenic Functional Enrichment to Improve GWAS Power.	Neuroticism	approximately 372,000 European ancestry individuals	NA	1p31.1		RPL31P12 - NA	ENSG00000284996			rs1993709-?	rs1993709	intron_variant	NR	4e-08	7.39794	NA
2	rs2613508	1	72839774	rs2613503	2019-03-25	30804566	Lane JM	2019-02-25	Nat Genet	www.ncbi.nlm.nih.gov/pubmed/30804566	Biological and clinical insights from genetics of insomnia symptoms.	Insomnia symptoms (never/rarely vs. usually)	129,270 European ancestry cases, 108,357 European ancestry controls	17,140 European ancestry cases, 61,850 European ancestry controls	1p31.1	LOC100132353/KRT8P21	RPL31P12 - NA	ENSG00000284996			rs2613503-A	rs2613503	intron_variant	0.801866	3e-07	6.52288	1.03	[1.02-1.05]
2	rs2613508	1	72839774	rs2613503	2019-03-25	30804566	Lane JM	2019-02-25	Nat Genet	www.ncbi.nlm.nih.gov/pubmed/30804566	Biological and clinical insights from genetics of insomnia symptoms.	Insomnia symptoms (never/rarely vs. sometimes/usually)	345,022 European ancestry cases, 108,357 European ancestry controls	17,140 European ancestry cases, 61,850 European ancestry controls	1p31.1	LOC100132353/KRT8P21	RPL31P12 - NA	ENSG00000284996			rs2613503-A	rs2613503	intron_variant	0.801866	4e-08	7.39794	1.03	[1.02-1.05]
2	rs2613508	1	72839774	rs2613503	2020-09-14	32541925	Vujkovic M	2020-06-15	Nat Genet	www.ncbi.nlm.nih.gov/pubmed/32541925	Discovery of 318 new risk loci for type 2 diabetes and related vascular outcomes among 1.4 million participants in a multi-ancestry meta-analysis.	Type 2 diabetes	148,726 European ancestry cases, 965,732 European ancestry controls	NA	1p31.1	NR	RPL31P12 - NA	ENSG00000284996			rs2613503-C	rs2613503	intron_variant	0.1988	7e-11	10.1549	0.0392	[0.027-0.051] unit decrease
2	rs2613508	1	72839774	rs2613503	2018-11-26	30275531	Klarin D	2018-10-01	Nat Genet	www.ncbi.nlm.nih.gov/pubmed/30275531	Genetics of blood lipids among ~300,000 multi-ethnic participants of the Million Veteran Program.	Triglycerides	215,551 European ancestry individuals, 57,332 African American individuals, 24,743 Hispanic individuals	Up to 319,677 individuals	1p31.1	intergenic	RPL31P12 - NA	ENSG00000284996			rs2613503-A	rs2613503	intron_variant	0.8334	2e-10	9.69897	0.0178	[0.012-0.023] mg‚Äâdl-1 increase
2	rs2613508	1	72861567	rs1460939	2019-03-18	30643256	Baselmans BML	2019-01-14	Nat Genet	www.ncbi.nlm.nih.gov/pubmed/30643256	Multivariate genome-wide analyses of the well-being spectrum.	Life satisfaction	80,852 European ancestry individuals	NA	1p31.1	NR	RPL31P12 - ASPM	ENSG00000284996	ENSG00000066279		rs1460939-T	rs1460939	intron_variant	0.803141	1e-08	8	0.00979768	[0.0064-0.0132] unit increase
2	rs2613508	1	72861567	rs1460939	2019-03-18	30643256	Baselmans BML	2019-01-14	Nat Genet	www.ncbi.nlm.nih.gov/pubmed/30643256	Multivariate genome-wide analyses of the well-being spectrum.	Positive affect	410,603 European ancestry individuals	NA	1p31.1	NR	RPL31P12 - ASPM	ENSG00000284996	ENSG00000066279		rs1460939-T	rs1460939	intron_variant	0.803141	6e-10	9.22185	0.00923939	[0.0063-0.0122] unit increase
2	rs2613508	1	72885281	rs2590942	2016-09-28	26604143	Felix JF	2015-11-24	Hum Mol Genet	www.ncbi.nlm.nih.gov/pubmed/26604143	Genome-wide association analysis identifies three new susceptibility loci for childhood body mass index.	Childhood body mass index	34,744 European ancestry children	11,313 European ancestry children	1p31.1	NEGR1					rs2590942-T	rs2590942	intron_variant	0.82	2e-07	6.69897	0.047	[0.029-0.065] unit increase
2	rs2613508	1	72900406	rs80054503	2019-03-28	30643251	Liu M	2019-01-14	Nat Genet	www.ncbi.nlm.nih.gov/pubmed/30643251	Association studies of up to 1.2 million individuals yield new insights into the genetic etiology of tobacco and alcohol use.	Smoking initiation (ever regular vs never regular)	up to 1,232,091 European ancestry individuals	NA	1p31.1	NR					rs80054503-C	rs80054503	intron_variant	0.116	3e-09	8.52288	0.0241377	[0.016-0.032] unit decrease
2	rs2613508	1	72945128	rs782214	2019-03-18	30643256	Baselmans BML	2019-01-14	Nat Genet	www.ncbi.nlm.nih.gov/pubmed/30643256	Multivariate genome-wide analyses of the well-being spectrum.	Neuroticism	523,783 European ancestry individuals	59,206 European ancestry individuals	1p31.1	NR					rs782214-G	rs782214	intron_variant	0.196567	5e-11	10.301	0.012268	[0.0086-0.0159] unit decrease
3	rs4145859	1	114080071	rs2153977	2016-02-04	25936594	Tomer Y	2015-04-27	J Autoimmun	www.ncbi.nlm.nih.gov/pubmed/25936594	Genome wide identification of new genes and pathways in patients with both autoimmune thyroiditis and type 1 diabetes.	Type 1 diabetes and autoimmune thyroid diseases	346 European ancestry cases, 727 European ancestry controls	185 European ancestry cases, 340 European ancestry controls	1p13.2	MAGI3	MAGI3			ENSG00000081026	rs2153977-T	rs2153977	intron_variant	NR	4e-07	6.39794	1.491
3	rs4145859	1	114080071	rs2153977	2020-07-09	31605138	Avitabile M	2019-09-07	Carcinogenesis	www.ncbi.nlm.nih.gov/pubmed/31605138	Neural crest-derived tumor neuroblastoma and melanoma share 1p13.2 as susceptibility locus that shows a long-range interaction with the SLC16A1 gene.	Neuroblastoma or malignant cutaneous melanoma	2,101 European ancestry neuroblastoma cases, 12,874 European ancestry malignant cutaneous melanoma cases, 27,405 European ancestry controls	2,039 European ancestry neuroblastoma cases, 508 European ancestry malignant cutaneous melanoma cases, 3,469 European ancestry controls	1p13.2	MAGI3	MAGI3			ENSG00000081026	rs2153977-C	rs2153977	intron_variant	0.68967	5e-08	7.30103	1.09472	[1.06-1.14]
3	rs4145859	1	114151847	rs17031716	2017-10-09	25608926	Betz RC	2015-01-22	Nat Commun	www.ncbi.nlm.nih.gov/pubmed/25608926	Genome-wide meta-analysis in alopecia areata resolves HLA associations and reveals two new susceptibility loci.	Alopecia areata	2,332 European ancestry cases and 5,233 European ancestry controls	764 European ancestry cases and 2,256 European ancestry controls	1p13.2	MAGI3, PHTF1, RSBN1, PTPN22, BCL2L15, AP4B1, DCLRE1B, HIPK1, OLFML3	MAGI3			ENSG00000081026	rs17031716-A	rs17031716	intron_variant	NR	7e-07	6.1549	1.22532
3	rs1230666	1	114173410	rs1230666	2014-10-22	24586183	Medici M	2014-02-27	PLoS Genet	www.ncbi.nlm.nih.gov/pubmed/24586183	Identification of novel genetic Loci associated with thyroid peroxidase antibodies and clinical thyroid disease.	Thyroid peroxidase antibody levels	12,353 European ancestry individuals	8,159 European ancestry individuals	1p13.2	MAG13, PTPN22	MAGI3			ENSG00000081026	rs1230666-A	rs1230666	intron_variant	0.16	2e-08	7.69897	0.0269	[0.014-0.039] unit increase
3	rs1230666	1	114173410	rs1230666	2017-11-30	29059683	Michailidou K	2017-10-23	Nature	www.ncbi.nlm.nih.gov/pubmed/29059683	Association analysis identifies 65 new breast cancer risk loci.	Breast cancer	76,192 European ancestry cases, 63,082 European ancestry controls	46,785 European ancestry cases, 42,892 European ancestry controls, 14,068 East Asian ancestry cases, 13,104 East Asian ancestry controls	1p13.2	NR	MAGI3			ENSG00000081026	rs1230666-G	rs1230666	intron_variant	0.8721	4e-10	9.39794	0.0592	[0.041-0.078] unit decrease
3	rs1230666	1	114173410	rs1230666	2017-03-31	27694959	Bonder MJ	2016-10-03	Nat Genet	www.ncbi.nlm.nih.gov/pubmed/27694959	The effect of host genetics on the gut microbiome.	Gut microbiota (bacterial taxa)	984 European ancestry individuals	530 European ancestry individuals	1p13.2	MAGI3, PTPN22	MAGI3			ENSG00000081026	rs1230666-A	rs1230666	intron_variant	NR	5e-06	5.30103	4.58318	unit decrease
3	rs1230666	1	114173410	rs1230666	2021-02-09	32678081	Timmers PRHJ	2020-07-16	Nat Commun	www.ncbi.nlm.nih.gov/pubmed/32678081	Multivariate genomic scan implicates novel loci and haem metabolism in human ageing.	Aging traits (healthspan, parental lifespan or longevity) (multivariate analysis)	at least 837,415 European ancestry individuals	NA	1p13.2	MAGI3	MAGI3			ENSG00000081026	rs1230666-G	rs1230666	intron_variant	0.8533	2e-09	8.69897	NA
3	rs1230666	1	114173410	rs1230666	2020-04-20	30642433	Timmers PR	2019-01-15	Elife	www.ncbi.nlm.nih.gov/pubmed/30642433	Genomics of 1 million parent lifespans implicates novel pathways and common diseases and distinguishes survival chances.	Parental lifespan	at least 500,193 European ancestry offspring	NA	1p13.2	MAGI3	MAGI3			ENSG00000081026	rs1230666-G	rs1230666	intron_variant	0.85	6e-09	8.22185	0.3224	[0.21-0.43] years increase
3	rs1230666	1	114173410	rs1230666	2021-03-22	33532862	Hartiala JA	2021-02-03	Eur Heart J	www.ncbi.nlm.nih.gov/pubmed/33532862	Genome-wide analysis identifies novel susceptibility loci for myocardial infarction.	Myocardial infarction	14,825 European ancestry cases, 44,000 European and unknown ancestry cases, 2,680 cases, 380,970 European ancestry controls, 123,504 European and unknown ancestry controls, 73,242 controls	NA	1p13.2	MAGI3	MAGI3			ENSG00000081026	rs1230666-G	rs1230666	intron_variant	0.166789	3e-07	6.52288	1.06	[1.04-1.09]
3	rs11552449	1	114429461	rs2358994	2016-02-04	25936594	Tomer Y	2015-04-27	J Autoimmun	www.ncbi.nlm.nih.gov/pubmed/25936594	Genome wide identification of new genes and pathways in patients with both autoimmune thyroiditis and type 1 diabetes.	Type 1 diabetes and autoimmune thyroid diseases	346 European ancestry cases, 727 European ancestry controls	185 European ancestry cases, 340 European ancestry controls	1p13.2	BCL2L15	BCL2L15, AP4B1-AS1			ENSG00000188761, ENSG00000226167	rs2358994-A	rs2358994	intron_variant	NR	2e-11	10.699	1.8688
3	rs11552449	1	114445880	rs7513707	2017-11-30	29059683	Michailidou K	2017-10-23	Nature	www.ncbi.nlm.nih.gov/pubmed/29059683	Association analysis identifies 65 new breast cancer risk loci.	Breast cancer	76,192 European ancestry cases, 63,082 European ancestry controls	46,785 European ancestry cases, 42,892 European ancestry controls, 14,068 East Asian ancestry cases, 13,104 East Asian ancestry controls	1p13.2	NR	AP4B1			ENSG00000134262	rs7513707-A	rs7513707	intron_variant	0.1661	2e-11	10.699	0.0554	[0.039-0.071] unit increase
3	rs11552449	1	114448389	rs11552449	2013-09-12	23535729	Michailidou K	2013-04-01	Nat Genet	www.ncbi.nlm.nih.gov/pubmed/23535729	Large-scale genotyping identifies 41 new loci associated with breast cancer risk.	Breast cancer	10,052 European ancestry cases, 12,575 European ancestry controls	45,290 European ancestry cases, 41,880 European ancestry controls	1p13.2	BCL2L15, AP4B1, DCLRE1B, HIPK1, PTPN22	DCLRE1B			ENSG00000118655	rs11552449-T	rs11552449	missense_variant	0.17	2e-08	7.69897	1.07	[1.04-1.09]
3	rs11552449	1	114448389	rs11552449	2018-12-10	29227965	Pilling LC	2017-12-01	Aging (Albany NY)	www.ncbi.nlm.nih.gov/pubmed/29227965	Human longevity: 25 genetic loci associated in 389,166 UK biobank participants.	Parental longevity (combined parental attained age, Martingale residuals)	389,166 British ancestry individuals	NA	1p13.2	DCLRE1B	DCLRE1B			ENSG00000118655	rs11552449-C	rs11552449	missense_variant	0.826	6e-06	5.22185	0.0134	[0.0075-0.0193] unit decrease
3	rs11552449	1	114448389	rs11552449	2017-11-14	25751625	Michailidou K	2015-04-01	Nat Genet	www.ncbi.nlm.nih.gov/pubmed/25751625	Genome-wide association analysis of more than 120,000 individuals identifies 15 new susceptibility loci for breast cancer.	Breast cancer	15,748 European ancestry cases, 18,084 European ancestry controls	46,785 European ancestry cases, 42,892 European ancestry controls	1p13.2	NR	DCLRE1B			ENSG00000118655	rs11552449-T	rs11552449	missense_variant	0.16	3e-09	8.52288	1.07	[1.04-1.09]
3	rs11552449	1	114448389	rs11552449	2019-02-28	25751625	Michailidou K	2015-04-01	Nat Genet	www.ncbi.nlm.nih.gov/pubmed/25751625	Genome-wide association analysis of more than 120,000 individuals identifies 15 new susceptibility loci for breast cancer.	Breast cancer	46,785 European ancestry cases, 42,892 European ancestry controls	NA	1p13.2	NR	DCLRE1B			ENSG00000118655	rs11552449-T	rs11552449	missense_variant	0.16	6e-07	6.22185	1.07	[1.04-1.09]
3	rs11552449	1	114448389	rs11552449	2017-11-30	29059683	Michailidou K	2017-10-23	Nature	www.ncbi.nlm.nih.gov/pubmed/29059683	Association analysis identifies 65 new breast cancer risk loci.	Breast cancer	76,192 European ancestry cases, 63,082 European ancestry controls	46,785 European ancestry cases, 42,892 European ancestry controls, 14,068 East Asian ancestry cases, 13,104 East Asian ancestry controls	1p13.2	DCLRE1B	DCLRE1B			ENSG00000118655	rs11552449-T	rs11552449	missense_variant	0.17	5e-11	10.301	1.04	[1.01-1.06] (Oncoarray)
3	rs11552449	1	114448389	rs11552449	2020-12-11	33020668	Koyama S	2020-10-05	Nat Genet	www.ncbi.nlm.nih.gov/pubmed/33020668	Population-specific and trans-ancestry genome-wide analyses identify distinct and shared genetic risk loci for coronary artery disease.	Coronary artery disease	25,892 Japanese ancestry cases, 95,342 European ancestry cases, 142,336 Japanese ancestry controls, 385,488 European ancestry controls	NA	1p13.2	DCLRE1B	DCLRE1B			ENSG00000118655	rs11552449-?	rs11552449	missense_variant	NR	4e-10	9.39794	0.0370867	[0.025-0.049] unit increase
4	rs66906321	2	614168	rs2947411	2015-04-23	25231870	Perry JR	2014-07-23	Nature	www.ncbi.nlm.nih.gov/pubmed/25231870	Parent-of-origin-specific allelic associations among 106 genomic loci for age at menarche.	Menarche (age at onset)	Up to 182,413 European ancestry females	NA	2p25.3	TMEM18	LINC01875 - TMEM18	ENSG00000225942	ENSG00000151353		rs2947411-A	rs2947411	intergenic_variant	0.17	2e-19	18.699	0.06	[0.046-0.074] unit increase
4	rs66906321	2	614168	rs2947411	2019-04-18	30617275	Erzurumluoglu AM	2019-01-07	Mol Psychiatry	www.ncbi.nlm.nih.gov/pubmed/30617275	Meta-analysis of up to 622,409 individuals identifies 40 novel smoking behaviour associated genetic loci.	Smoking initiation	324,851 European ancestry individuals, 21,962 South Asian ancestry individuals	up to 275,596 European ancestry individuals	2p25.3	TMEM18	LINC01875 - TMEM18	ENSG00000225942	ENSG00000151353		rs2947411-G	rs2947411	intergenic_variant	0.83	5e-10	9.30103	0.0189	[0.011-0.027] unit increase (replication)
4	rs66906321	2	614168	rs2947411	2014-07-01	21102462	Elks CE	2010-11-21	Nat Genet	www.ncbi.nlm.nih.gov/pubmed/21102462	Thirty new loci for age at menarche identified by a meta-analysis of genome-wide association studies.	Menarche (age at onset)	86,142 European ancestry female individuals, 557 Old Order Amish (founder/genetic isolate) female individuals, 1,103 Erasmus Rucphen (founder/genetic isolate) female individuals	Up to 12,813 European ancestry female individuals, 910 Val Borbera (founder/genetic isolate) female individuals, 348 Orcadian (founder/genetic isolate) female individuals, 338 Friuli Venezia Giulia (founder/genetic isolate) female individuals, 322 Carlantino (founder/genetic/isolate) female individuals	2p25.3	TMEM18	LINC01875 - TMEM18	ENSG00000225942	ENSG00000151353		rs2947411-A	rs2947411	intergenic_variant	0.17	2e-08	7.69897	2.8	[1.82-3.78] week increase
4	rs66906321	2	615140	rs7567570	2019-10-04	30679032	Brazel DM	2018-12-06	Biol Psychiatry	www.ncbi.nlm.nih.gov/pubmed/30679032	Exome Chip Meta-analysis Fine Maps Causal Variants and Elucidates the Genetic Architecture of Rare Coding Variants in Smoking and Alcohol¬†Use.	Smoking initiation (ever regular vs never regular)	up to 433,216 European ancestry individuals	NA	2p25.3	TMEM18	LINC01875 - TMEM18	ENSG00000225942	ENSG00000151353		rs7567570-C	rs7567570	intergenic_variant	0.827	9e-12	11.0458	0.0206	[0.015-0.027] unit increase
4	rs66906321	2	615140	rs7567570	2019-02-08	30595370	Kichaev G	2018-12-27	Am J Hum Genet	www.ncbi.nlm.nih.gov/pubmed/30595370	Leveraging Polygenic Functional Enrichment to Improve GWAS Power.	Smoking status	approximately 458,000 European ancestry individuals	NA	2p25.3		LINC01875 - TMEM18	ENSG00000225942	ENSG00000151353		rs7567570-?	rs7567570	intergenic_variant	NR	7e-12	11.1549	NA
4	rs66906321	2	620297	rs7563362	2020-02-12	31589552	Lind L	2019-10-07	Metab Syndr Relat Disord	www.ncbi.nlm.nih.gov/pubmed/31589552	Genome-Wide Association Study of the Metabolic Syndrome in UK Biobank.	Metabolic syndrome	291,107 European ancestry individuals	NA	2p25.3	TMEM18	LINC01875 - TMEM18	ENSG00000225942	ENSG00000151353		rs7563362-A	rs7563362	intergenic_variant	0.142333	1e-10	10	0.0613566	[0.043-0.08] unit decrease
4	rs66906321	2	620297	rs7563362	2020-02-07	31761296	Hernandez Cordero AI	2019-11-21	Am J Hum Genet	www.ncbi.nlm.nih.gov/pubmed/31761296	Genome-wide Associations Reveal Human-Mouse Genetic Convergence and Modifiers of Myogenesis, CPNE1 and STC2.	Appendicular lean mass	181,862 European ancestry elderly individuals	NA	2p25.3	NR	LINC01875 - TMEM18	ENSG00000225942	ENSG00000151353		rs7563362-G	rs7563362	intergenic_variant	0.856307	7e-18	17.1549	0.0831074	[0.064-0.102] unit increase
4	rs66906321	2	620297	rs7563362	2019-03-28	30643251	Liu M	2019-01-14	Nat Genet	www.ncbi.nlm.nih.gov/pubmed/30643251	Association studies of up to 1.2 million individuals yield new insights into the genetic etiology of tobacco and alcohol use.	Smoking cessation (MTAG)	up to 820,192 European ancestry individuals	NA	2p25.3	NR	LINC01875 - TMEM18	ENSG00000225942	ENSG00000151353		rs7563362-G	rs7563362	intergenic_variant	0.855	5e-13	12.301	0.0159304	[0.012-0.02] unit increase
4	rs66906321	2	620297	rs7563362	2021-06-29	33462484	Sinnott-Armstrong N	2021-01-18	Nat Genet	www.ncbi.nlm.nih.gov/pubmed/33462484	Genetics of 35 blood and urine biomarkers in the UK Biobank.	C-reactive protein levels	341,805 European ancestry individuals, 6,006 African ancestry individuals, 7,316 South Asian ancestry individuals	NA	2p25.3	NR	LINC01875 - TMEM18	ENSG00000225942	ENSG00000151353		rs7563362-G	rs7563362	intergenic_variant	NR	8e-10	9.09691	0.0208	[0.014-0.027] unit increase
4	rs66906321	2	621461	rs6548237	2019-11-05	30239722	Pulit SL	2018-09-14	Hum Mol Genet	www.ncbi.nlm.nih.gov/pubmed/30239722	Meta-analysis of genome-wide association studies for body fat distribution in 694,649 individuals of European ancestry.	Body mass index	434,794 European ancestry female individuals	NA	2p25.3	NA	LINC01875 - TMEM18	ENSG00000225942	ENSG00000151353		rs6548237-A	rs6548237	intergenic_variant	0.161	2e-158	157.699	0.057	[0.053-0.061] unit decrease
4	rs66906321	2	621558	rs939584	2017-10-27	28892062	Akiyama M	2017-09-11	Nat Genet	www.ncbi.nlm.nih.gov/pubmed/28892062	Genome-wide association study identifies 112 new loci for body mass index in the Japanese population.	Body mass index	up to 72,390 Japanese ancestry women, up to 85,894 Japanese ancestry men	up to 10,048 Japanese ancestry women, up to 5,098 Japanese ancestry men, up to 181,999 European ancestry women, up to 140,155 European ancestry controls	2p25.3	FAM150B, TMEM18	LINC01875 - TMEM18	ENSG00000225942	ENSG00000151353		rs939584-T	rs939584	intergenic_variant	0.897	6e-23	22.2218	0.056	[0.044-0.068] unit increase
4	rs66906321	2	621558	rs939584	2020-10-30	33045005	Vogelezang S	2020-10-12	PLoS Genet	www.ncbi.nlm.nih.gov/pubmed/33045005	Novel loci for childhood body mass index and shared heritability with adult cardiometabolic traits.	Childhood body mass index	39,620 European ancestry individuals	NA	2p25.3	TMEM18	LINC01875 - TMEM18	ENSG00000225942	ENSG00000151353		rs939584-T	rs939584	intergenic_variant	0.83	9e-26	25.0458	0.107	[0.087-0.127] unit increase
4	rs66906321	2	622225	rs1320330	2019-07-17	28552196	Tachmazidou I	2017-06-01	Am J Hum Genet	www.ncbi.nlm.nih.gov/pubmed/28552196	Whole-Genome Sequencing Coupled to Imputation Discovers Genetic Signals for Anthropometric Traits.	Body mass index	1,249 whole genome sequenced European ancestry individuals, 3,538 whole genome sequenced individuals, 46,635 European ancestry individuals, 472 Carlantino (founder/genetic isolate) individuals, 1,170 Friuli Venezia Giulia (founder/genetic isolate) individuals, 1,019 Mylopotamos (founder/genetic isolate) individuals, 932 Pomak (founder/genetic isolate) individuals, 1,778 Val Borbera (founder/genet…	209,191 European ancestry individuals	2p25.3	AC093326.3	LINC01875 - TMEM18	ENSG00000225942	ENSG00000151353		rs1320330-T	rs1320330	intergenic_variant	0.1782	4e-15	14.3979	0.0659	[0.049-0.082] unit decrease
4	rs66906321	2	622225	rs1320330	2019-07-17	28552196	Tachmazidou I	2017-06-01	Am J Hum Genet	www.ncbi.nlm.nih.gov/pubmed/28552196	Whole-Genome Sequencing Coupled to Imputation Discovers Genetic Signals for Anthropometric Traits.	Hip circumference	1,254 whole genome sequenced European ancestry individuals, 3,074 whole genome sequenced individuals, 29,716 European ancestry individuals, 400 Carlantino (founder/genetic isolate) individuals, 701 Friuli Venezia Giulia (founder/genetic isolate) individuals, 1,050 Mylopotamos (founder/genetic isolate) individuals, 883 Pomak (founder/genetic isolate) individuals	205,909 European ancestry individuals	2p25.3	AC093326.3	LINC01875 - TMEM18	ENSG00000225942	ENSG00000151353		rs1320330-T	rs1320330	intergenic_variant	0.1777	2e-10	9.69897	0.0669	[0.046-0.087] unit decrease
4	rs66906321	2	622225	rs1320330	2021-07-27	34211149	Mills MC	2021-07-01	Nat Hum Behav	www.ncbi.nlm.nih.gov/pubmed/34211149	Identification of 371 genetic variants for age at first sex and birth linked to externalising behaviour.	Age at first sexual intercourse	397,338 European ancestry individuals	NA	2p25.3	TMEM18	LINC01875 - TMEM18	ENSG00000225942	ENSG00000151353		rs1320330-T	rs1320330	intergenic_variant	0.17168	1e-10	10	0.0178233	[0.012-0.023] unit increase
4	rs66906321	2	622388	rs6760543	2021-06-01	33209044	Ahn Y	2020-11-12	Diabetes Metab Syndr Obes	www.ncbi.nlm.nih.gov/pubmed/33209044	Identification of Genetic Variants for Female Obesity and Evaluation of the Causal Role of Genetically Defined Obesity in Polycystic Ovarian Syndrome.	Body mass index	4,658 Korean ancestry females	5,295 Korean ancestry females	2p25.3	NR	LINC01875 - TMEM18	ENSG00000225942	ENSG00000151353		rs6760543-G	rs6760543	intergenic_variant	0.09	5e-07	6.30103	0.432	[0.26-0.6] unit decrease
4	rs66906321	2	622531	rs939583	2014-04-25	24064335	Pei YF	2013-10-08	Hum Mol Genet	www.ncbi.nlm.nih.gov/pubmed/24064335	Meta-analysis of genome-wide association data identifies novel susceptibility loci for obesity.	Body mass index	8,463 European ancestry individuals, 7,478 African American individuals, 3,348 Hispanic individuals, 1,624 Han Chinese ancestry individuals	4,979 European ancestry individuals, 2,740 Han Chinese ancestry individuals	2p25.3	TMEM18	LINC01875 - TMEM18	ENSG00000225942	ENSG00000151353		rs939583-C	rs939583	intergenic_variant	NR	1e-07	7	0.07	[0.050-0.090] kg/m2 decrease
4	rs66906321	2	622531	rs939583	2019-07-01	31217584	Wojcik GL	2019-06-19	Nature	www.ncbi.nlm.nih.gov/pubmed/31217584	Genetic analyses of diverse populations improves discovery for complex traits.	Body mass index	17,127 African American individuals, 21,955 Hispanic/Latino individuals, 4,647 Asian ancestry individuals, 3,936 Native Hawaiian ancestry individuals, 645 Native American ancestry individuals, 1,025 individuals	NA	2p25.3	NR	LINC01875 - TMEM18	ENSG00000225942	ENSG00000151353		rs939583-?	rs939583	intergenic_variant	NR	5e-12	11.301	0.0679288	[0.049-0.087] unit increase
4	rs66906321	2	622827	rs2867125	2010-11-17	20935630	Speliotes EK	2010-10-10	Nat Genet	www.ncbi.nlm.nih.gov/pubmed/20935630	Association analyses of 249,796 individuals reveal 18 new loci associated with body mass index.	Body mass index	Up to 123,865 European ancestry individuals	Up to 125,931 European ancestry individuals	2p25.3	TMEM18	LINC01875 - TMEM18	ENSG00000225942	ENSG00000151353		rs2867125-C	rs2867125	intergenic_variant	0.83	3e-49	48.5229	0.31	[0.25-0.37] kg/m2 increase
4	rs66906321	2	622827	rs2867125	2017-10-20	28869590	Zhao W	2017-09-04	Nat Genet	www.ncbi.nlm.nih.gov/pubmed/28869590	Identification of new susceptibility loci for type 2 diabetes and shared etiological pathways with coronary heart disease.	Type 2 diabetes	6,353 South Asian ancestry cases, 7,179 South Asian ancestry controls, 3,871 European ancestry cases, 16,427 European ancestry controls, 34,840 cases, 114,981 controls	7,888 South Asian ancestry cases, 20,679 South Asian ancestry controls, 387 European ancestry cases, 2,092 European ancestry controls, 19,998 East Asian ancestry cases, 30,983 East Asian ancestry controls	2p25.3	TMEM18	LINC01875 - TMEM18	ENSG00000225942	ENSG00000151353		rs2867125-C	rs2867125	intergenic_variant	0.83	2e-09	8.69897	1.06	[1.04-1.08]
4	rs66906321	2	622827	rs2867125	2017-08-18	28448500	Graff M	2017-04-27	PLoS Genet	www.ncbi.nlm.nih.gov/pubmed/28448500	Genome-wide physical activity interactions in adiposity - A meta-analysis of 200,452 adults.	Body mass index (joint analysis main effects and physical activity interaction)	2,518 African American women, 86,278 European ancestry women, 1,773 Filipino ancestry women, 1,030 Indian ancestry women, 1,457 African American men, 55,137 European ancestry men, 7,648 Indian ancestry men, 5,527 European ancestry individuals	6,244 African American women, 17,531 European ancestry women, 329 African American men, 19,956 European ancestry men	2p25.3	TMEM18	LINC01875 - TMEM18	ENSG00000225942	ENSG00000151353		rs2867125-?	rs2867125	intergenic_variant	NR	2e-14	13.699	NA
4	rs66906321	2	622827	rs2867125	2017-08-18	28448500	Graff M	2017-04-27	PLoS Genet	www.ncbi.nlm.nih.gov/pubmed/28448500	Genome-wide physical activity interactions in adiposity - A meta-analysis of 200,452 adults.	Body mass index (joint analysis main effects and physical activity interaction)	2,518 African American women, 86,278 European ancestry women, 1,773 Filipino ancestry women, 1,030 Indian ancestry women, 1,457 African American men, 55,137 European ancestry men, 7,648 Indian ancestry men, 5,527 European ancestry individuals	6,244 African American women, 17,531 European ancestry women, 329 African American men, 19,956 European ancestry men	2p25.3	TMEM18	LINC01875 - TMEM18	ENSG00000225942	ENSG00000151353		rs2867125-?	rs2867125	intergenic_variant	NR	5e-32	31.301	NA
4	rs66906321	2	622827	rs2867125	2017-08-18	28448500	Graff M	2017-04-27	PLoS Genet	www.ncbi.nlm.nih.gov/pubmed/28448500	Genome-wide physical activity interactions in adiposity - A meta-analysis of 200,452 adults.	Body mass index (joint analysis main effects and physical activity interaction)	2,518 African American women, 86,278 European ancestry women, 1,773 Filipino ancestry women, 1,030 Indian ancestry women, 1,457 African American men, 55,137 European ancestry men, 7,648 Indian ancestry men, 5,527 European ancestry individuals	6,244 African American women, 17,531 European ancestry women, 329 African American men, 19,956 European ancestry men	2p25.3	TMEM18	LINC01875 - TMEM18	ENSG00000225942	ENSG00000151353		rs2867125-?	rs2867125	intergenic_variant	NR	9e-48	47.0458	NA
4	rs66906321	2	622827	rs2867125	2017-08-18	28448500	Graff M	2017-04-27	PLoS Genet	www.ncbi.nlm.nih.gov/pubmed/28448500	Genome-wide physical activity interactions in adiposity - A meta-analysis of 200,452 adults.	Body mass index (joint analysis main effects and physical activity interaction)	2,518 African American women, 86,278 European ancestry women, 1,773 Filipino ancestry women, 1,030 Indian ancestry women, 1,457 African American men, 55,137 European ancestry men, 7,648 Indian ancestry men, 5,527 European ancestry individuals	6,244 African American women, 17,531 European ancestry women, 329 African American men, 19,956 European ancestry men	2p25.3	TMEM18	LINC01875 - TMEM18	ENSG00000225942	ENSG00000151353		rs2867125-?	rs2867125	intergenic_variant	NR	7e-35	34.1549	NA
4	rs66906321	2	622827	rs2867125	2018-07-24	26426971	Winkler TW	2015-10-01	PLoS Genet	www.ncbi.nlm.nih.gov/pubmed/26426971	The Influence of Age and Sex on Genetic Associations with Adult Body Size and Shape: A Large-Scale Genome-Wide Interaction Study.	Body mass index x sex x age interaction (4df test)	up to 51,625 European ancestry men aged <50, up to 60,654 European ancestry women aged <50, up to 90,988 European ancestry men aged >50, up to 106,622 European ancestry women aged >50	NA	2p25.3	TMEM18, ACP1, FAM150B, SH3YL1, SNTG2, LOC339822	LINC01875 - TMEM18	ENSG00000225942	ENSG00000151353		rs2867125-C	rs2867125	intergenic_variant	0.83	5e-75	74.301	NA
4	rs66906321	2	622827	rs2867125	2018-07-24	26426971	Winkler TW	2015-10-01	PLoS Genet	www.ncbi.nlm.nih.gov/pubmed/26426971	The Influence of Age and Sex on Genetic Associations with Adult Body Size and Shape: A Large-Scale Genome-Wide Interaction Study.	Body mass index	up to 309,889 European ancestry individuals	NA	2p25.3	TMEM18, ACP1, FAM150B, SH3YL1, SNTG2, LOC339822	LINC01875 - TMEM18	ENSG00000225942	ENSG00000151353		rs2867125-C	rs2867125	intergenic_variant	0.83	1e-72	72	NA
4	rs66906321	2	622827	rs2867125	2017-08-18	28448500	Graff M	2017-04-27	PLoS Genet	www.ncbi.nlm.nih.gov/pubmed/28448500	Genome-wide physical activity interactions in adiposity - A meta-analysis of 200,452 adults.	Body mass index	2,518 African American women, 86,278 European ancestry women, 1,773 Filipino ancestry women, 1,030 Indian ancestry women, 1,457 African American men, 55,137 European ancestry men, 7,648 Indian ancestry men, 5,527 European ancestry individuals	6,244 African American women, 17,531 European ancestry women, 329 African American men, 19,956 European ancestry men	2p25.3	TMEM18	LINC01875 - TMEM18	ENSG00000225942	ENSG00000151353		rs2867125-C	rs2867125	intergenic_variant	0.8253	1e-31	31	0.0737	[0.061-0.086] kg/m2 increase
4	rs66906321	2	622827	rs2867125	2017-08-18	28448500	Graff M	2017-04-27	PLoS Genet	www.ncbi.nlm.nih.gov/pubmed/28448500	Genome-wide physical activity interactions in adiposity - A meta-analysis of 200,452 adults.	Body mass index	2,518 African American women, 86,278 European ancestry women, 1,773 Filipino ancestry women, 1,030 Indian ancestry women, 1,457 African American men, 55,137 European ancestry men, 7,648 Indian ancestry men, 5,527 European ancestry individuals	6,244 African American women, 17,531 European ancestry women, 329 African American men, 19,956 European ancestry men	2p25.3	TMEM18	LINC01875 - TMEM18	ENSG00000225942	ENSG00000151353		rs2867125-C	rs2867125	intergenic_variant	0.8253	5e-19	18.301	0.0666	[0.052-0.081] kg/m2 increase
4	rs66906321	2	622827	rs2867125	2017-08-18	28448500	Graff M	2017-04-27	PLoS Genet	www.ncbi.nlm.nih.gov/pubmed/28448500	Genome-wide physical activity interactions in adiposity - A meta-analysis of 200,452 adults.	Body mass index	2,518 African American women, 86,278 European ancestry women, 1,773 Filipino ancestry women, 1,030 Indian ancestry women, 1,457 African American men, 55,137 European ancestry men, 7,648 Indian ancestry men, 5,527 European ancestry individuals	6,244 African American women, 17,531 European ancestry women, 329 African American men, 19,956 European ancestry men	2p25.3	TMEM18	LINC01875 - TMEM18	ENSG00000225942	ENSG00000151353		rs2867125-C	rs2867125	intergenic_variant	0.8253	5e-45	44.301	0.0704	[0.061-0.08] kg/m2 increase
4	rs66906321	2	622827	rs2867125	2018-07-24	26426971	Winkler TW	2015-10-01	PLoS Genet	www.ncbi.nlm.nih.gov/pubmed/26426971	The Influence of Age and Sex on Genetic Associations with Adult Body Size and Shape: A Large-Scale Genome-Wide Interaction Study.	Body mass index (age <50)	up to 51,625 European ancestry men, up to 60,654 European ancestry women	NA	2p25.3	TMEM18	LINC01875 - TMEM18	ENSG00000225942	ENSG00000151353		rs2867125-C	rs2867125	intergenic_variant	0.83	6e-49	48.2218	0.086	unit increase
4	rs66906321	2	622827	rs2867125	2018-07-24	26426971	Winkler TW	2015-10-01	PLoS Genet	www.ncbi.nlm.nih.gov/pubmed/26426971	The Influence of Age and Sex on Genetic Associations with Adult Body Size and Shape: A Large-Scale Genome-Wide Interaction Study.	Body mass index x age interaction	up to 112,279 European ancestry individuals aged <50, up to 197,610 European ancestry individuals aged >50	NA	2p25.3	TMEM18, ACP1, FAM150B, SH3YL1, SNTG2, LOC339822	LINC01875 - TMEM18	ENSG00000225942	ENSG00000151353		rs2867125-C	rs2867125	intergenic_variant	0.83	4e-07	6.39794	NA
4	rs66906321	2	622827	rs2867125	2018-07-24	26426971	Winkler TW	2015-10-01	PLoS Genet	www.ncbi.nlm.nih.gov/pubmed/26426971	The Influence of Age and Sex on Genetic Associations with Adult Body Size and Shape: A Large-Scale Genome-Wide Interaction Study.	Body mass index (age>50)	up to 90,988 European ancestry men, up to 106,622 European ancestry women	NA	2p25.3	TMEM18, ACP1, FAM150B, SH3YL1, SNTG2, LOC339822	LINC01875 - TMEM18	ENSG00000225942	ENSG00000151353		rs2867125-C	rs2867125	intergenic_variant	0.83	2e-30	29.699	0.051	unit increase
4	rs66906321	2	622827	rs2867125	2017-08-18	28448500	Graff M	2017-04-27	PLoS Genet	www.ncbi.nlm.nih.gov/pubmed/28448500	Genome-wide physical activity interactions in adiposity - A meta-analysis of 200,452 adults.	Body mass index (joint analysis main effects and physical activity interaction)	2,518 African American women, 86,278 European ancestry women, 1,773 Filipino ancestry women, 1,030 Indian ancestry women, 1,457 African American men, 55,137 European ancestry men, 7,648 Indian ancestry men, 5,527 European ancestry individuals	6,244 African American women, 17,531 European ancestry women, 329 African American men, 19,956 European ancestry men	2p25.3	TMEM18	LINC01875 - TMEM18	ENSG00000225942	ENSG00000151353		rs2867125-?	rs2867125	intergenic_variant	NR	5e-52	51.301	NA
4	rs66906321	2	622827	rs2867125	2017-08-18	28448500	Graff M	2017-04-27	PLoS Genet	www.ncbi.nlm.nih.gov/pubmed/28448500	Genome-wide physical activity interactions in adiposity - A meta-analysis of 200,452 adults.	Body mass index in physically active individuals	1,957 African American women, 1,773 Filipino ancestry women, 305 Indian ancestry women, 67,609 European ancestry women, 1,206 African American men, 2,029 Indian ancestry men, 43,399 European ancestry men, at least 4,819 European ancestry individuals	4,807 African American women, 12,347 European ancestry women, 265 African American men, 14,540 European ancestry men	2p25.3	TMEM18	LINC01875 - TMEM18	ENSG00000225942	ENSG00000151353		rs2867125-C	rs2867125	intergenic_variant	0.8282	1e-26	26	0.0707	[0.058-0.084] kg/m2 increase
4	rs66906321	2	622827	rs2867125	2017-08-18	28448500	Graff M	2017-04-27	PLoS Genet	www.ncbi.nlm.nih.gov/pubmed/28448500	Genome-wide physical activity interactions in adiposity - A meta-analysis of 200,452 adults.	Body mass index in physically active individuals	1,957 African American women, 1,773 Filipino ancestry women, 305 Indian ancestry women, 67,609 European ancestry women, 1,206 African American men, 2,029 Indian ancestry men, 43,399 European ancestry men, at least 4,819 European ancestry individuals	4,807 African American women, 12,347 European ancestry women, 265 African American men, 14,540 European ancestry men	2p25.3	TMEM18	LINC01875 - TMEM18	ENSG00000225942	ENSG00000151353		rs2867125-C	rs2867125	intergenic_variant	0.8263	2e-14	13.699	0.0616	[0.046-0.077] kg/m2 increase
4	rs66906321	2	622827	rs2867125	2017-08-18	28448500	Graff M	2017-04-27	PLoS Genet	www.ncbi.nlm.nih.gov/pubmed/28448500	Genome-wide physical activity interactions in adiposity - A meta-analysis of 200,452 adults.	Body mass index in physically active individuals	1,957 African American women, 1,773 Filipino ancestry women, 305 Indian ancestry women, 67,609 European ancestry women, 1,206 African American men, 2,029 Indian ancestry men, 43,399 European ancestry men, at least 4,819 European ancestry individuals	4,807 African American women, 12,347 European ancestry women, 265 African American men, 14,540 European ancestry men	2p25.3	TMEM18	LINC01875 - TMEM18	ENSG00000225942	ENSG00000151353		rs2867125-C	rs2867125	intergenic_variant	0.8253	1e-33	33	0.0667	[0.056-0.077] kg/m2 increase
4	rs66906321	2	622827	rs2867125	2017-08-18	28448500	Graff M	2017-04-27	PLoS Genet	www.ncbi.nlm.nih.gov/pubmed/28448500	Genome-wide physical activity interactions in adiposity - A meta-analysis of 200,452 adults.	Body mass index	2,518 African American women, 86,278 European ancestry women, 1,773 Filipino ancestry women, 1,030 Indian ancestry women, 1,457 African American men, 55,137 European ancestry men, 7,648 Indian ancestry men, 5,527 European ancestry individuals	6,244 African American women, 17,531 European ancestry women, 329 African American men, 19,956 European ancestry men	2p25.3	TMEM18	LINC01875 - TMEM18	ENSG00000225942	ENSG00000151353		rs2867125-C	rs2867125	intergenic_variant	0.8276	4e-33	32.3979	0.0728	[0.061-0.085] kg/m2 increase
4	rs66906321	2	622827	rs2867125	2017-08-18	28448500	Graff M	2017-04-27	PLoS Genet	www.ncbi.nlm.nih.gov/pubmed/28448500	Genome-wide physical activity interactions in adiposity - A meta-analysis of 200,452 adults.	Body mass index	2,518 African American women, 86,278 European ancestry women, 1,773 Filipino ancestry women, 1,030 Indian ancestry women, 1,457 African American men, 55,137 European ancestry men, 7,648 Indian ancestry men, 5,527 European ancestry individuals	6,244 African American women, 17,531 European ancestry women, 329 African American men, 19,956 European ancestry men	2p25.3	TMEM18	LINC01875 - TMEM18	ENSG00000225942	ENSG00000151353		rs2867125-C	rs2867125	intergenic_variant	0.8276	1e-49	49	0.0702	[0.061-0.079] kg/m2 increase
4	rs66906321	2	622827	rs2867125	2017-08-18	28448500	Graff M	2017-04-27	PLoS Genet	www.ncbi.nlm.nih.gov/pubmed/28448500	Genome-wide physical activity interactions in adiposity - A meta-analysis of 200,452 adults.	Body mass index in physically active individuals	1,957 African American women, 1,773 Filipino ancestry women, 305 Indian ancestry women, 67,609 European ancestry women, 1,206 African American men, 2,029 Indian ancestry men, 43,399 European ancestry men, at least 4,819 European ancestry individuals	4,807 African American women, 12,347 European ancestry women, 265 African American men, 14,540 European ancestry men	2p25.3	TMEM18	LINC01875 - TMEM18	ENSG00000225942	ENSG00000151353		rs2867125-C	rs2867125	intergenic_variant	0.8261	2e-08	7.69897	0.0635	[0.041-0.086] kg/m2 increase
4	rs66906321	2	622827	rs2867125	2017-08-18	28448500	Graff M	2017-04-27	PLoS Genet	www.ncbi.nlm.nih.gov/pubmed/28448500	Genome-wide physical activity interactions in adiposity - A meta-analysis of 200,452 adults.	Body mass index in physically active individuals	1,957 African American women, 1,773 Filipino ancestry women, 305 Indian ancestry women, 67,609 European ancestry women, 1,206 African American men, 2,029 Indian ancestry men, 43,399 European ancestry men, at least 4,819 European ancestry individuals	4,807 African American women, 12,347 European ancestry women, 265 African American men, 14,540 European ancestry men	2p25.3	TMEM18	LINC01875 - TMEM18	ENSG00000225942	ENSG00000151353		rs2867125-C	rs2867125	intergenic_variant	0.8244	2e-24	23.699	0.0717	[0.058-0.085] kg/m2 increase
4	rs66906321	2	622827	rs2867125	2017-08-18	28448500	Graff M	2017-04-27	PLoS Genet	www.ncbi.nlm.nih.gov/pubmed/28448500	Genome-wide physical activity interactions in adiposity - A meta-analysis of 200,452 adults.	Body mass index in physically inactive individuals	561 African American women, 352 Filipino ancestry women, 725 Indian ancestry women, 19,366 European ancestry women, 251 African American men, 4,654 Indian ancestry men, 11,727 European ancestry men, 959 European ancestry individuals	1,437 African American women, 5,184 European ancestry women, 64 African American men, 5,416 European ancestry men	2p25.3	TMEM18	LINC01875 - TMEM18	ENSG00000225942	ENSG00000151353		rs2867125-C	rs2867125	intergenic_variant	0.8305	7e-11	10.1549	0.0836	[0.059-0.109] unit increase
4	rs66906321	2	622827	rs2867125	2017-08-18	28448500	Graff M	2017-04-27	PLoS Genet	www.ncbi.nlm.nih.gov/pubmed/28448500	Genome-wide physical activity interactions in adiposity - A meta-analysis of 200,452 adults.	Body mass index in physically inactive individuals	561 African American women, 352 Filipino ancestry women, 725 Indian ancestry women, 19,366 European ancestry women, 251 African American men, 4,654 Indian ancestry men, 11,727 European ancestry men, 959 European ancestry individuals	1,437 African American women, 5,184 European ancestry women, 64 African American men, 5,416 European ancestry men	2p25.3	TMEM18	LINC01875 - TMEM18	ENSG00000225942	ENSG00000151353		rs2867125-C	rs2867125	intergenic_variant	0.8279	2e-08	7.69897	0.0919	[0.06-0.124] unit increase
4	rs66906321	2	622827	rs2867125	2017-08-18	28448500	Graff M	2017-04-27	PLoS Genet	www.ncbi.nlm.nih.gov/pubmed/28448500	Genome-wide physical activity interactions in adiposity - A meta-analysis of 200,452 adults.	Body mass index in physically inactive individuals	561 African American women, 352 Filipino ancestry women, 725 Indian ancestry women, 19,366 European ancestry women, 251 African American men, 4,654 Indian ancestry men, 11,727 European ancestry men, 959 European ancestry individuals	1,437 African American women, 5,184 European ancestry women, 64 African American men, 5,416 European ancestry men	2p25.3	TMEM18	LINC01875 - TMEM18	ENSG00000225942	ENSG00000151353		rs2867125-C	rs2867125	intergenic_variant	0.8262	3e-10	9.52288	0.0859	[0.059-0.113] unit increase
4	rs66906321	2	622827	rs2867125	2017-08-18	28448500	Graff M	2017-04-27	PLoS Genet	www.ncbi.nlm.nih.gov/pubmed/28448500	Genome-wide physical activity interactions in adiposity - A meta-analysis of 200,452 adults.	Body mass index in physically inactive individuals	561 African American women, 352 Filipino ancestry women, 725 Indian ancestry women, 19,366 European ancestry women, 251 African American men, 4,654 Indian ancestry men, 11,727 European ancestry men, 959 European ancestry individuals	1,437 African American women, 5,184 European ancestry women, 64 African American men, 5,416 European ancestry men	2p25.3	TMEM18	LINC01875 - TMEM18	ENSG00000225942	ENSG00000151353		rs2867125-C	rs2867125	intergenic_variant	0.827	7e-17	16.1549	0.0876	[0.067-0.108] unit increase
4	rs66906321	2	622827	rs2867125	2017-08-18	28448500	Graff M	2017-04-27	PLoS Genet	www.ncbi.nlm.nih.gov/pubmed/28448500	Genome-wide physical activity interactions in adiposity - A meta-analysis of 200,452 adults.	Body mass index in physically active individuals	1,957 African American women, 1,773 Filipino ancestry women, 305 Indian ancestry women, 67,609 European ancestry women, 1,206 African American men, 2,029 Indian ancestry men, 43,399 European ancestry men, at least 4,819 European ancestry individuals	4,807 African American women, 12,347 European ancestry women, 265 African American men, 14,540 European ancestry men	2p25.3	TMEM18	LINC01875 - TMEM18	ENSG00000225942	ENSG00000151353		rs2867125-C	rs2867125	intergenic_variant	0.8276	7e-36	35.1549	0.0664	[0.056-0.077] kg/m2 increase
4	rs66906321	2	622827	rs2867125	2019-07-01	31217584	Wojcik GL	2019-06-19	Nature	www.ncbi.nlm.nih.gov/pubmed/31217584	Genetic analyses of diverse populations improves discovery for complex traits.	Body mass index	17,127 African American individuals, 21,955 Hispanic/Latino individuals, 4,647 Asian ancestry individuals, 3,936 Native Hawaiian ancestry individuals, 645 Native American ancestry individuals, 1,025 individuals	NA	2p25.3	NR	LINC01875 - TMEM18	ENSG00000225942	ENSG00000151353		rs2867125-?	rs2867125	intergenic_variant	NR	2e-12	11.699	0.067654	[0.049-0.087] unit increase
4	rs66906321	2	622827	rs2867125	2019-01-11	30054458	Xue A	2018-07-27	Nat Commun	www.ncbi.nlm.nih.gov/pubmed/30054458	Genome-wide association analyses identify 143 risk variants and putative regulatory mechanisms for type 2 diabetes.	Type 2 diabetes	61,714 European ancestry cases, 1,178 Pakistani ancestry cases, 593,952 European ancestry controls, 2,472 Pakistani ancestry controls	NA	2p25.3	TMEM18	LINC01875 - TMEM18	ENSG00000225942	ENSG00000151353		rs2867125-T	rs2867125	intergenic_variant	0.172175	4e-10	9.39794	0.0601	[0.041-0.079] unit decrease
4	rs66906321	2	623976	rs6728726	2021-05-19	33082346	Xu K	2020-10-20	Nat Commun	www.ncbi.nlm.nih.gov/pubmed/33082346	Genome-wide association study of smoking trajectory and meta-analysis of smoking status in 842,000 individuals.	Smoking initiation	842,717 European ancestry individuals	NA	2p25.3	FAM150B, TMEM18	LINC01875 - TMEM18	ENSG00000225942	ENSG00000151353		rs6728726-T	rs6728726	intergenic_variant		6e-13	12.2218	0.967	[NR]
4	rs66906321	2	623976	rs6728726	2021-03-22	33491310	Warner ET	2021-02-01	Obesity (Silver Spring)	www.ncbi.nlm.nih.gov/pubmed/33491310	A Genome-Wide Association Study of Childhood Body Fatness.	Childhood body fatness	34,401 European ancestry individuals	NA	2p25.3	NR	LINC01875 - TMEM18	ENSG00000225942	ENSG00000151353		rs6728726-?	rs6728726	intergenic_variant	NR	2e-12	11.699	11.527	NR z score decrease
4	rs66906321	2	624034	rs6711012	2013-09-12	23563607	Berndt SI	2013-04-07	Nat Genet	www.ncbi.nlm.nih.gov/pubmed/23563607	Genome-wide meta-analysis identifies 11 new loci for anthropometric traits and provides insights into genetic architecture.	Obesity	93,015 European ancestry overweight individuals, 32,858 European ancestry class I obese individuals, 9,889 European ancestry class II obese individuals, 2,896 European ancestry class III obese individuals, up to 65,840 European ancestry controls	65,332 European ancestry overweight individuals, 22,373 European ancestry class I obese individuals, 5,476 European ancestry class II obese individuals, 1,162 European ancestry class III obese individuals, up to 39,294 European ancestry controls	2p25.3	TMEM18	LINC01875 - TMEM18	ENSG00000225942	ENSG00000151353		rs6711012-C	rs6711012	intergenic_variant	0.82	6e-35	34.2218	1.11	[NR]
4	rs66906321	2	624034	rs6711012	2013-09-12	23563607	Berndt SI	2013-04-07	Nat Genet	www.ncbi.nlm.nih.gov/pubmed/23563607	Genome-wide meta-analysis identifies 11 new loci for anthropometric traits and provides insights into genetic architecture.	Obesity	93,015 European ancestry overweight individuals, 32,858 European ancestry class I obese individuals, 9,889 European ancestry class II obese individuals, 2,896 European ancestry class III obese individuals, up to 65,840 European ancestry controls	65,332 European ancestry overweight individuals, 22,373 European ancestry class I obese individuals, 5,476 European ancestry class II obese individuals, 1,162 European ancestry class III obese individuals, up to 39,294 European ancestry controls	2p25.3	TMEM18	LINC01875 - TMEM18	ENSG00000225942	ENSG00000151353		rs6711012-C	rs6711012	intergenic_variant	0.82	3e-40	39.5229	1.18	[NR]
4	rs66906321	2	624034	rs6711012	2019-07-01	31217584	Wojcik GL	2019-06-19	Nature	www.ncbi.nlm.nih.gov/pubmed/31217584	Genetic analyses of diverse populations improves discovery for complex traits.	Body mass index	17,127 African American individuals, 21,955 Hispanic/Latino individuals, 4,647 Asian ancestry individuals, 3,936 Native Hawaiian ancestry individuals, 645 Native American ancestry individuals, 1,025 individuals	NA	2p25.3	NR	LINC01875 - TMEM18	ENSG00000225942	ENSG00000151353		rs6711012-?	rs6711012	intergenic_variant	NR	2e-12	11.699	0.0679618	[0.049-0.087] unit increase
4	rs66906321	2	624205	rs6731872	2019-03-13	30664634	Rask-Andersen M	2019-01-21	Nat Commun	www.ncbi.nlm.nih.gov/pubmed/30664634	Genome-wide association study of body fat distribution identifies adiposity loci and sex-specific genetic effects.	Body fat distribution (leg fat ratio)	55,006 British ancestry males, 61,132 British ancestry females	112,425 British ancestry males, 133,936 British ancestry females	2p25.3	intergenic	LINC01875 - TMEM18	ENSG00000225942	ENSG00000151353		rs6731872-T	rs6731872	intergenic_variant	0.17093	8e-06	5.09691	0.01817	NR unit increase (replication)
4	rs66906321	2	624205	rs6731872	2019-03-13	30664634	Rask-Andersen M	2019-01-21	Nat Commun	www.ncbi.nlm.nih.gov/pubmed/30664634	Genome-wide association study of body fat distribution identifies adiposity loci and sex-specific genetic effects.	Body fat distribution (trunk fat ratio)	55,006 British ancestry males, 61,132 British ancestry females	112,425 British ancestry males, 133,936 British ancestry females	2p25.3	intergenic	LINC01875 - TMEM18	ENSG00000225942	ENSG00000151353		rs6731872-T	rs6731872	intergenic_variant	0.17093	3e-06	5.52288	0.01931	NR unit increase (replication)
4	rs66906321	2	624205	rs6731872	2019-03-13	30664634	Rask-Andersen M	2019-01-21	Nat Commun	www.ncbi.nlm.nih.gov/pubmed/30664634	Genome-wide association study of body fat distribution identifies adiposity loci and sex-specific genetic effects.	Body fat distribution (arm fat ratio)	55,006 British ancestry males, 61,132 British ancestry females	112,425 British ancestry males, 133,936 British ancestry females	2p25.3	intergenic	LINC01875 - TMEM18	ENSG00000225942	ENSG00000151353		rs6731872-T	rs6731872	intergenic_variant	0.17093	8e-33	32.0969	0.05065	NR unit decrease (replication)
4	rs66906321	2	624205	rs6731872	2019-03-13	30664634	Rask-Andersen M	2019-01-21	Nat Commun	www.ncbi.nlm.nih.gov/pubmed/30664634	Genome-wide association study of body fat distribution identifies adiposity loci and sex-specific genetic effects.	Body fat distribution (arm fat ratio)	55,006 British ancestry males, 61,132 British ancestry females	112,425 British ancestry males, 133,936 British ancestry females	2p25.3	intergenic	LINC01875 - TMEM18	ENSG00000225942	ENSG00000151353		rs6731872-T	rs6731872	intergenic_variant	0.17093	7e-28	27.1549	0.03098	NR unit decrease (replication)
4	rs66906321	2	624205	rs6731872	2019-03-13	30664634	Rask-Andersen M	2019-01-21	Nat Commun	www.ncbi.nlm.nih.gov/pubmed/30664634	Genome-wide association study of body fat distribution identifies adiposity loci and sex-specific genetic effects.	Body fat distribution (arm fat ratio)	55,006 British ancestry males, 61,132 British ancestry females	112,425 British ancestry males, 133,936 British ancestry females	2p25.3	intergenic	LINC01875 - TMEM18	ENSG00000225942	ENSG00000151353		rs6731872-T	rs6731872	intergenic_variant	0.17093	2e-43	42.699	0.04218	NR unit decrease (replication)
4	rs66906321	2	624205	rs6731872	2019-03-28	30643251	Liu M	2019-01-14	Nat Genet	www.ncbi.nlm.nih.gov/pubmed/30643251	Association studies of up to 1.2 million individuals yield new insights into the genetic etiology of tobacco and alcohol use.	Smoking initiation (ever regular vs never regular) (MTAG)	up to 1,359,002 European ancestry individuals	NA	2p25.3	NR	LINC01875 - TMEM18	ENSG00000225942	ENSG00000151353		rs6731872-G	rs6731872	intergenic_variant	0.826	4e-31	30.3979	0.0165136	[0.014-0.019] unit increase
4	rs66906321	2	624205	rs6731872	2019-03-28	30643251	Liu M	2019-01-14	Nat Genet	www.ncbi.nlm.nih.gov/pubmed/30643251	Association studies of up to 1.2 million individuals yield new insights into the genetic etiology of tobacco and alcohol use.	Alcohol consumption (drinks per week) (MTAG)	up to 1,039,210 European ancestry individuals	NA	2p25.3	NR	LINC01875 - TMEM18	ENSG00000225942	ENSG00000151353		rs6731872-G	rs6731872	intergenic_variant	0.826	4e-09	8.39794	0.0102333	[0.0068-0.0136] unit increase
4	rs66906321	2	624205	rs6731872	2019-03-28	30643251	Liu M	2019-01-14	Nat Genet	www.ncbi.nlm.nih.gov/pubmed/30643251	Association studies of up to 1.2 million individuals yield new insights into the genetic etiology of tobacco and alcohol use.	Smoking initiation (ever regular vs never regular)	up to 1,232,091 European ancestry individuals	NA	2p25.3	NR	LINC01875 - TMEM18	ENSG00000225942	ENSG00000151353		rs6731872-G	rs6731872	intergenic_variant	0.826	5e-21	20.301	0.0315977	[0.025-0.038] unit increase
4	rs66906321	2	624205	rs6731872	2019-03-28	30643251	Liu M	2019-01-14	Nat Genet	www.ncbi.nlm.nih.gov/pubmed/30643251	Association studies of up to 1.2 million individuals yield new insights into the genetic etiology of tobacco and alcohol use.	Cigarettes smoked per day (MTAG)	up to 403,928 European ancestry individuals	NA	2p25.3	NR	LINC01875 - TMEM18	ENSG00000225942	ENSG00000151353		rs6731872-G	rs6731872	intergenic_variant	0.832	2e-11	10.699	0.0195868	[0.014-0.025] unit increase
4	rs66906321	2	624210	rs6711254	2019-03-28	30643251	Liu M	2019-01-14	Nat Genet	www.ncbi.nlm.nih.gov/pubmed/30643251	Association studies of up to 1.2 million individuals yield new insights into the genetic etiology of tobacco and alcohol use.	Age of smoking initiation (MTAG)	up to 931,815 European ancestry individuals	NA	2p25.3	NR	LINC01875 - TMEM18	ENSG00000225942	ENSG00000151353		rs6711254-A	rs6711254	intergenic_variant	0.832	1e-16	16	0.0161461	[0.012-0.02] unit decrease
4	rs66906321	2	624678	rs2903492	2013-09-12	23563607	Berndt SI	2013-04-07	Nat Genet	www.ncbi.nlm.nih.gov/pubmed/23563607	Genome-wide meta-analysis identifies 11 new loci for anthropometric traits and provides insights into genetic architecture.	Body mass index	7,962 European ancestry high body mass index individuals, 8,106 European ancestry low body mass index individuals	4,900 European ancestry high body mass index individuals, 4,891 European ancestry low body mass index individuals	2p25.3	TMEM18	LINC01875 - TMEM18	ENSG00000225942	ENSG00000151353		rs2903492-A	rs2903492	intergenic_variant	0.83	6e-15	14.2218	1.26	[NR]
4	rs66906321	2	624678	rs2903492	2019-07-01	31217584	Wojcik GL	2019-06-19	Nature	www.ncbi.nlm.nih.gov/pubmed/31217584	Genetic analyses of diverse populations improves discovery for complex traits.	Body mass index	17,127 African American individuals, 21,955 Hispanic/Latino individuals, 4,647 Asian ancestry individuals, 3,936 Native Hawaiian ancestry individuals, 645 Native American ancestry individuals, 1,025 individuals	NA	2p25.3	NR	LINC01875 - TMEM18	ENSG00000225942	ENSG00000151353		rs2903492-?	rs2903492	intergenic_variant	NR	3e-12	11.5229	0.0670378	[0.048-0.086] unit increase
4	rs66906321	2	628504	rs6744646	2019-02-06	30595370	Kichaev G	2018-12-27	Am J Hum Genet	www.ncbi.nlm.nih.gov/pubmed/30595370	Leveraging Polygenic Functional Enrichment to Improve GWAS Power.	Body mass index	approximately 458,000 European ancestry individuals	NA	2p25.3		LINC01875 - TMEM18	ENSG00000225942	ENSG00000151353		rs6744646-?	rs6744646	intergenic_variant	NR	4e-111	110.398	NA
4	rs66906321	2	628504	rs6744646	2020-04-17	31669095	Zhu Z	2019-10-24	J Allergy Clin Immunol	www.ncbi.nlm.nih.gov/pubmed/31669095	Shared Genetic and Experimental Links between Obesity-Related Traits and Asthma Subtypes in UK Biobank.	Body mass index	457,822 European ancestry individuals	NA	2p25.3	NR	LINC01875 - TMEM18	ENSG00000225942	ENSG00000151353		rs6744646-?	rs6744646	intergenic_variant	NR	1e-110	110	NA
4	rs66906321	2	628524	rs6744653	2020-04-20	30642433	Timmers PR	2019-01-15	Elife	www.ncbi.nlm.nih.gov/pubmed/30642433	Genomics of 1 million parent lifespans implicates novel pathways and common diseases and distinguishes survival chances.	Parental lifespan	at least 500,193 European ancestry offspring	NA	2p25.3	TMEM18	LINC01875 - TMEM18	ENSG00000225942	ENSG00000151353		rs6744653-A	rs6744653	intergenic_variant	0.174	6e-08	7.22185	0.0277	[0.018-0.038] unit increase
4	rs66906321	2	629244	rs12463617	2013-10-24	23563609	Wheeler E	2013-04-07	Nat Genet	www.ncbi.nlm.nih.gov/pubmed/23563609	Genome-wide SNP and CNV analysis identifies common and low-frequency variants associated with severe early-onset obesity.	Obesity (early onset extreme)	1,509 European ancestry cases, 5,380 European ancestry controls	971 European ancestry cases, 1,990 European ancestry controls	2p25.3	TMEM18	LINC01875 - TMEM18	ENSG00000225942	ENSG00000151353		rs12463617-C	rs12463617	intergenic_variant	0.85	2e-13	12.699	1.42	[1.29-1.56]
4	rs66906321	2	629244	rs12463617	2013-11-03	23669352	Graff M	2013-05-12	Hum Mol Genet	www.ncbi.nlm.nih.gov/pubmed/23669352	Genome-wide analysis of BMI in adolescents and young adults reveals additional insight into the effects of genetic loci over the life course.	Body mass index	Up to 13,627 European ancestry individuals	Up to 16,253 European ancestry individuals	2p25.3	TMEM18	LINC01875 - TMEM18	ENSG00000225942	ENSG00000151353		rs12463617-A	rs12463617	intergenic_variant	0.15	3e-17	16.5229	0.1	[0.076-0.124] unit decrease
4	rs66906321	2	629244	rs12463617	2014-11-27	24861553	Wen W	2014-05-26	Hum Mol Genet	www.ncbi.nlm.nih.gov/pubmed/24861553	Meta-analysis of genome-wide association studies in East Asian-ancestry populations identifies four new loci for body mass index.	Body mass index	82,438 East Asian ancestry individuals, 4,301 South East Asian ancestry individuals	Up to 47,352 East Asian ancestry individuals	2p25.3	TMEM18	LINC01875 - TMEM18	ENSG00000225942	ENSG00000151353		rs12463617-C	rs12463617	intergenic_variant	0.91	2e-12	11.699	0.0634	[0.046-0.081] unit increase
4	rs66906321	2	629244	rs12463617	2019-07-01	31217584	Wojcik GL	2019-06-19	Nature	www.ncbi.nlm.nih.gov/pubmed/31217584	Genetic analyses of diverse populations improves discovery for complex traits.	Body mass index	17,127 African American individuals, 21,955 Hispanic/Latino individuals, 4,647 Asian ancestry individuals, 3,936 Native Hawaiian ancestry individuals, 645 Native American ancestry individuals, 1,025 individuals	NA	2p25.3	NR	LINC01875 - TMEM18	ENSG00000225942	ENSG00000151353		rs12463617-?	rs12463617	intergenic_variant	NR	2e-08	7.69897	0.0476676	[0.031-0.064] unit increase
4	rs66906321	2	629510	rs6743060	2019-11-04	30239722	Pulit SL	2018-09-14	Hum Mol Genet	www.ncbi.nlm.nih.gov/pubmed/30239722	Meta-analysis of genome-wide association studies for body fat distribution in 694,649 individuals of European ancestry.	Waist-hip ratio	697,734 European ancestry individuals	NA	2p25.3	NA	LINC01875 - TMEM18	ENSG00000225942	ENSG00000151353		rs6743060-A	rs6743060	intergenic_variant	0.8423	2e-32	31.699	0.0266	[0.022-0.031] unit increase
4	rs66906321	2	629601	rs6748821	2019-02-28	30677029	Riveros-McKay F	2019-01-24	PLoS Genet	www.ncbi.nlm.nih.gov/pubmed/30677029	Genetic architecture of human thinness compared to severe obesity.	Obese vs. thin	1,456 British ancestry obese children, 1,471 European ancestry thin adults	up to 7,526 British ancestry obese individuals, 7,962 obese individuals, up to 3,532 British ancestry thin individuals, 8,106 thin individuals	2p25.3	TMEM18	LINC01875 - TMEM18	ENSG00000225942	ENSG00000151353		rs6748821-G	rs6748821	intergenic_variant	0.798391	8e-21	20.0969	1.32	[1.24-1.39]
4	rs66906321	2	629831	rs6752706	2018-07-09	29691431	Tikkanen E	2018-04-24	Sci Rep	www.ncbi.nlm.nih.gov/pubmed/29691431	Biological Insights Into Muscular Strength: Genetic Findings in the UK Biobank.	Hand grip strength	223,215 British ancestry individuals	111,610 British ancestry individuals	2p25.3	TMEM18	LINC01875 - TMEM18	ENSG00000225942	ENSG00000151353		rs6752706-C	rs6752706	intergenic_variant	0.82	4e-18	17.3979	0.004	[0.0032-0.0048] unit decrease
4	rs66906321	2	629831	rs6752706	2019-02-08	30595370	Kichaev G	2018-12-27	Am J Hum Genet	www.ncbi.nlm.nih.gov/pubmed/30595370	Leveraging Polygenic Functional Enrichment to Improve GWAS Power.	Lung function (FEV1/FVC)	approximately 370,000 European ancestry individuals	NA	2p25.3		LINC01875 - TMEM18	ENSG00000225942	ENSG00000151353		rs6752706-?	rs6752706	intergenic_variant	NR	2e-13	12.699	NA
4	rs66906321	2	629881	rs12995480	2019-04-18	30388399	Ligthart S	2018-11-01	Am J Hum Genet	www.ncbi.nlm.nih.gov/pubmed/30388399	Genome Analyses of >200,000 Individuals Identify 58 Loci for Chronic Inflammation and Highlight Pathways that Link Inflammation and Complex Disorders.	C-reactive protein levels	up to 92,771 European ancestry males, up to 113,387 European ancestry females	NA	2p25.3	TMEM18	LINC01875 - TMEM18	ENSG00000225942	ENSG00000151353		rs12995480-T	rs12995480	intergenic_variant	0.17	1e-10	10	0.031	[0.021-0.041] unit decrease
4	rs66906321	2	630070	rs66906321	2019-01-28	30598549	Morris JA	2018-12-31	Nat Genet	www.ncbi.nlm.nih.gov/pubmed/30598549	An atlas of genetic influences on osteoporosis in humans and mice.	Heel bone mineral density	426,824 British ancestry individuals	NA	2p25.3	TMEM18	LINC01875 - TMEM18	ENSG00000225942	ENSG00000151353		rs66906321-T	rs66906321	intergenic_variant	0.178119	5e-10	9.30103	0.015077	[0.01-0.02] unit decrease
4	rs66906321	2	630070	rs66906321	2019-02-28	30677029	Riveros-McKay F	2019-01-24	PLoS Genet	www.ncbi.nlm.nih.gov/pubmed/30677029	Genetic architecture of human thinness compared to severe obesity.	Obesity (extreme)	1,456 British ancestry obese children, 6,460 European ancestry control adults	up to 7,526 British ancestry obese individuals, at least 4,405 obese individuals, up to 20,720 British ancestry controls, 61,166 controls	2p25.3	TMEM18	LINC01875 - TMEM18	ENSG00000225942	ENSG00000151353		rs66906321-C	rs66906321	intergenic_variant	0.813524	1e-34	34	1.25	[1.21-1.29]
4	rs66906321	2	630075	rs73139123	2017-06-21	28270201	Nagy R	2017-03-07	Genome Med	www.ncbi.nlm.nih.gov/pubmed/28270201	Exploration of haplotype research consortium imputation for genome-wide association studies in 20,032 Generation Scotland participants.	Body mass index	19,900 British ancestry individuals from 6863 families.	NA	2p25.3	intergenic	LINC01875 - TMEM18	ENSG00000225942	ENSG00000151353		rs73139123-T	rs73139123	intergenic_variant	0.183	1e-09	9	0.0878572	[0.059-0.116] kg/m2 increase
4	rs66906321	2	630323	rs6725549	2019-11-04	30239722	Pulit SL	2018-09-14	Hum Mol Genet	www.ncbi.nlm.nih.gov/pubmed/30239722	Meta-analysis of genome-wide association studies for body fat distribution in 694,649 individuals of European ancestry.	Waist-hip ratio	381,152 European female individuals	NA	2p25.3	NR	LINC01875 - TMEM18	ENSG00000225942	ENSG00000151353		rs6725549-A	rs6725549	intergenic_variant	0.8423	8e-32	31.0969	0.0263	[0.022-0.031] unit increase
4	rs66906321	2	630323	rs6725549	2018-07-24	26426971	Winkler TW	2015-10-01	PLoS Genet	www.ncbi.nlm.nih.gov/pubmed/26426971	The Influence of Age and Sex on Genetic Associations with Adult Body Size and Shape: A Large-Scale Genome-Wide Interaction Study.	Body mass index	up to 309,889 European ancestry individuals	NA	2p25.3	NR	LINC01875 - TMEM18	ENSG00000225942	ENSG00000151353		rs6725549-A	rs6725549	intergenic_variant	0.828391	1e-74	74	0.0656298	unit increase
4	rs66906321	2	630569	rs6735049	2019-07-17	28552196	Tachmazidou I	2017-06-01	Am J Hum Genet	www.ncbi.nlm.nih.gov/pubmed/28552196	Whole-Genome Sequencing Coupled to Imputation Discovers Genetic Signals for Anthropometric Traits.	Weight	1,249 whole genome sequenced European ancestry individuals, 3,559 whole genome sequenced individuals, 46,819 European ancestry individuals, 472 Carlantino (founder/genetic isolate) individuals, 1,172 Friuli Venezia Giulia (founder/genetic isolate) individuals, 1,051 Mylopotamos (founder/genetic isolate) individuals, 942 Pomak (founder/genetic isolate) individuals, 1,779 Val Borbera (founder/genet…	179,022 European ancestry individuals	2p25.3	TMEM18	LINC01875 - TMEM18	ENSG00000225942	ENSG00000151353		rs6735049-T	rs6735049	intergenic_variant	0.1705	3e-14	13.5229	0.0668	[0.05-0.084] unit decrease
4	rs66906321	2	630902	rs77935490	2021-06-10	34059833	Chen J	2021-05-31	Nat Genet	www.ncbi.nlm.nih.gov/pubmed/34059833	The trans-ancestral genomic architecture of glycemic traits.	Fasting insulin	151,013 European ancestry individuals	NA	2p25.3	TMEM18	LINC01875 - TMEM18	ENSG00000225942	ENSG00000151353		rs77935490-A	rs77935490	intergenic_variant	0.2119	1e-08	8	0.0137	[0.0086-0.0188] unit increase
4	rs66906321	2	631069	rs5017302	2019-02-08	30595370	Kichaev G	2018-12-27	Am J Hum Genet	www.ncbi.nlm.nih.gov/pubmed/30595370	Leveraging Polygenic Functional Enrichment to Improve GWAS Power.	Menarche (age at onset)	approximately 242,000 European ancestry individuals	NA	2p25.3		LINC01875 - TMEM18	ENSG00000225942	ENSG00000151353		rs5017302-?	rs5017302	intergenic_variant	NR	5e-38	37.301	NA
4	rs66906321	2	631096	rs5017301	2020-09-14	32541925	Vujkovic M	2020-06-15	Nat Genet	www.ncbi.nlm.nih.gov/pubmed/32541925	Discovery of 318 new risk loci for type 2 diabetes and related vascular outcomes among 1.4 million participants in a multi-ancestry meta-analysis.	Type 2 diabetes	46,511 Asian ancestry cases, 169,776 Asian ancestry controls	NA	2p25.3	NR	LINC01875 - TMEM18	ENSG00000225942	ENSG00000151353		rs5017301-G	rs5017301	intergenic_variant	0.0941	6e-10	9.22185	0.0959	[0.066-0.126] unit decrease
4	rs66906321	2	631099	rs5017300	2021-02-26	32514122	Ishigaki K	2020-06-08	Nat Genet	www.ncbi.nlm.nih.gov/pubmed/32514122	Large-scale genome-wide association study in a Japanese population identifies novel susceptibility loci across different diseases.	Type 2 diabetes	40,250 Japanese ancestry cases, 170,615 Japanese ancestry controls	NA	2p25.3		LINC01875 - TMEM18	ENSG00000225942	ENSG00000151353		rs5017300-G	rs5017300	intergenic_variant	0.903865	3e-13	12.5229	1.10776	[1.07764172-1.138710501]
4	rs66906321	2	631183	rs7579427	2020-01-08	31504550	Bradfield JP	2019-07-05	Hum Mol Genet	www.ncbi.nlm.nih.gov/pubmed/31504550	A Trans-ancestral Meta-Analysis of Genome-Wide Association Studies Reveals Loci Associated with Childhood Obesity.	Childhood obesity	8,613 European ancestry cases, 3,213 African American cases, 69 Moroccan ancestry cases, 986 Hispanic/Latino cases, 124 East Asian ancestry cases, 12,696 European ancestry controls, 1,392 African American controls, 64 Moroccan ancestry controls, 993 Hispanic/Latino controls, 454 East Asian ancestry controls	NA	2p25.3	NR	LINC01875 - TMEM18	ENSG00000225942	ENSG00000151353		rs7579427-A	rs7579427	intergenic_variant	NR	4e-18	17.3979	0.2194	[0.17-0.27] unit increase
4	rs66906321	2	631606	rs10865548	2019-08-29	31046077	Zhong VW	2019-05-02	Hum Mol Genet	www.ncbi.nlm.nih.gov/pubmed/31046077	A genome-wide association study of bitter and sweet beverage consumption.	Coffee consumption	335,909 European ancestry individuals	39,924 European ancestry individuals	2p25.3	TMEM18	LINC01875 - TMEM18	ENSG00000225942	ENSG00000151353		rs10865548-G	rs10865548	intergenic_variant	0.8276	2e-16	15.699	0.016	[0.012-0.02] unit increase
4	rs66906321	2	631759	rs10865549	2020-03-11	29381148	Gong J	2017-12-21	Int J Obes (Lond)	www.ncbi.nlm.nih.gov/pubmed/29381148	Trans-ethnic analysis of metabochip data identifies two new loci associated with BMI.	Body mass index	35,606 African American individuals, 26,048 Hispanic/Latino individuals, 22,466 Asian or Native Hawaiian ancestry individuals, 17,859 European ancestry individuals, 535 Native American individuals	NA	2p25.3	TMEM18	LINC01875 - TMEM18	ENSG00000225942	ENSG00000151353		rs10865549-A	rs10865549	intergenic_variant		3e-19	18.5229	0.0111	[0.0087-0.0135] unit increase
4	rs66906321	2	632028	rs11127485	2014-06-26	20421936	Scherag A	2010-04-22	PLoS Genet	www.ncbi.nlm.nih.gov/pubmed/20421936	Two new Loci for body-weight regulation identified in a joint analysis of genome-wide association studies for early-onset extreme obesity in French and german study groups.	Obesity (early onset extreme)	1,138 European ancestry cases, 1,120 European ancestry normal or lean controls	1,181 European ancestry cases, 1,960 European ancestry normal or lean controls, 981 European ancestry cases and 1,430 European ancestry controls from 715 families	2p25.3	TMEM18	LINC01875 - TMEM18	ENSG00000225942	ENSG00000151353		rs11127485-T	rs11127485	intergenic_variant	NR	2e-07	6.69897	1.23	[1.08-1.41]
4	rs66906321	2	632028	rs11127485	2019-07-01	31217584	Wojcik GL	2019-06-19	Nature	www.ncbi.nlm.nih.gov/pubmed/31217584	Genetic analyses of diverse populations improves discovery for complex traits.	Body mass index	17,127 African American individuals, 21,955 Hispanic/Latino individuals, 4,647 Asian ancestry individuals, 3,936 Native Hawaiian ancestry individuals, 645 Native American ancestry individuals, 1,025 individuals	NA	2p25.3	NR	LINC01875 - TMEM18	ENSG00000225942	ENSG00000151353		rs11127485-?	rs11127485	intergenic_variant	NR	7e-12	11.1549	0.0663188	[0.047-0.085] unit increase
4	rs66906321	2	632348	rs13021737	2018-12-17	26961502	Wood AR	2016-03-10	Diabetologia	www.ncbi.nlm.nih.gov/pubmed/26961502	Variants in the FTO and CDKAL1 loci have recessive effects on risk of obesity and type 2 diabetes, respectively.	Body mass index	29,925 British ancestry cases, 89,763 British ancestry controls	NA	2p25.3	TMEM18	LINC01875 - TMEM18	ENSG00000225942	ENSG00000151353		rs13021737-G	rs13021737	intergenic_variant	NR	2e-26	25.699	0.058	[0.048-0.068] unit increase
4	rs66906321	2	632348	rs13021737	2019-11-05	30239722	Pulit SL	2018-09-14	Hum Mol Genet	www.ncbi.nlm.nih.gov/pubmed/30239722	Meta-analysis of genome-wide association studies for body fat distribution in 694,649 individuals of European ancestry.	Body mass index	806,834 European ancestry individuals	NA	2p25.3	NA	LINC01875 - TMEM18	ENSG00000225942	ENSG00000151353		rs13021737-A	rs13021737	intergenic_variant	0.1567	3e-161	160.523	0.0578	[0.054-0.062] unit decrease
4	rs66906321	2	632348	rs13021737	2017-10-27	28892062	Akiyama M	2017-09-11	Nat Genet	www.ncbi.nlm.nih.gov/pubmed/28892062	Genome-wide association study identifies 112 new loci for body mass index in the Japanese population.	Body mass index	up to 72,390 Japanese ancestry women, up to 85,894 Japanese ancestry men	up to 10,048 Japanese ancestry women, up to 5,098 Japanese ancestry men, up to 181,999 European ancestry women, up to 140,155 European ancestry controls	2p25.3	FAM150B, TMEM18	LINC01875 - TMEM18	ENSG00000225942	ENSG00000151353		rs13021737-G	rs13021737	intergenic_variant	0.82	4e-65	64.3979	0.057	[0.051-0.063] unit increase
4	rs66906321	2	632348	rs13021737	2016-09-28	26604143	Felix JF	2015-11-24	Hum Mol Genet	www.ncbi.nlm.nih.gov/pubmed/26604143	Genome-wide association analysis identifies three new susceptibility loci for childhood body mass index.	Childhood body mass index	34,744 European ancestry children	11,313 European ancestry children	2p25.3	NR	LINC01875 - TMEM18	ENSG00000225942	ENSG00000151353		rs13021737-G	rs13021737	intergenic_variant	NR	5e-18	17.301	NA
4	rs66906321	2	632348	rs13021737	2016-01-27	25673413	Locke AE	2015-02-12	Nature	www.ncbi.nlm.nih.gov/pubmed/25673413	Genetic studies of body mass index yield new insights for obesity biology.	Body mass index	up to 104,666 European ancestry male individuals, up to 132,115 European ancestry female individuals, 370 African American male individuals, 517 African American female individuals, 512 Hispanic male individuals, 764 Hispanic female individuals	up to 48,274 European ancestry male individuals, up to 39,864 European ancestry female individuals, 2,441 African American or Afro-Caribbean male individuals, 6,314 African American or Afro-Caribbean female individuals, 919 Filipino male individuals, 828 Filipino female individuals, 205 Seychellois male individuals, 287 Seychellois female individuals, 2,964 South Asian ancestry male individuals, …	2p25.3	TMEM18	LINC01875 - TMEM18	ENSG00000225942	ENSG00000151353		rs13021737-G	rs13021737	intergenic_variant	0.828	4e-22	21.3979	0.052	[0.041-0.063] kg/m2 increase
4	rs66906321	2	632348	rs13021737	2016-01-27	25673413	Locke AE	2015-02-12	Nature	www.ncbi.nlm.nih.gov/pubmed/25673413	Genetic studies of body mass index yield new insights for obesity biology.	Body mass index	up to 104,666 European ancestry male individuals, up to 132,115 European ancestry female individuals, 370 African American male individuals, 517 African American female individuals, 512 Hispanic male individuals, 764 Hispanic female individuals	up to 48,274 European ancestry male individuals, up to 39,864 European ancestry female individuals, 2,441 African American or Afro-Caribbean male individuals, 6,314 African American or Afro-Caribbean female individuals, 919 Filipino male individuals, 828 Filipino female individuals, 205 Seychellois male individuals, 287 Seychellois female individuals, 2,964 South Asian ancestry male individuals, …	2p25.3	TMEM18	LINC01875 - TMEM18	ENSG00000225942	ENSG00000151353		rs13021737-G	rs13021737	intergenic_variant	0.828	7e-40	39.1549	0.069	[0.058-0.079] kg/m2 increase
4	rs66906321	2	632348	rs13021737	2016-01-27	25673413	Locke AE	2015-02-12	Nature	www.ncbi.nlm.nih.gov/pubmed/25673413	Genetic studies of body mass index yield new insights for obesity biology.	Body mass index	up to 104,666 European ancestry male individuals, up to 132,115 European ancestry female individuals, 370 African American male individuals, 517 African American female individuals, 512 Hispanic male individuals, 764 Hispanic female individuals	up to 48,274 European ancestry male individuals, up to 39,864 European ancestry female individuals, 2,441 African American or Afro-Caribbean male individuals, 6,314 African American or Afro-Caribbean female individuals, 919 Filipino male individuals, 828 Filipino female individuals, 205 Seychellois male individuals, 287 Seychellois female individuals, 2,964 South Asian ancestry male individuals, …	2p25.3	TMEM18	LINC01875 - TMEM18	ENSG00000225942	ENSG00000151353		rs13021737-G	rs13021737	intergenic_variant	0.828	1e-50	50	0.06	[0.052-0.068] kg/m2 increase
4	rs66906321	2	632348	rs13021737	2017-08-10	28443625	Justice AE	2017-04-26	Nat Commun	www.ncbi.nlm.nih.gov/pubmed/28443625	Genome-wide meta-analysis of 241,258 adults accounting for smoking behaviour identifies novel loci for obesity traits.	Body mass index (joint analysis main effects and smoking interaction)	98,173 European ancestry women, 64,373 European ancestry men, 5,829 European ancestry individuals, 10,500 African American/Afro-Caribbean ancestry women, 2,706 African American/Afro-Caribbean ancestry men, 1,030 Indian Asian ancestry women, 7,648 Indian Asian ancestry men, 1,793 Filipino ancestry women, 2,944 Hispanic/Latino ancestry women, 1,764 Hispanic/Latino ancestry men	21,496 European ancestry women, 24,385 European ancestry men, 118,364 European ancestry individuals, 2,326 African American/Afro-Caribbean ancestry women, 855 African American/Afro-Caribbean ancestry men	2p25.3	TMEM18	LINC01875 - TMEM18	ENSG00000225942	ENSG00000151353		rs13021737-A	rs13021737	intergenic_variant	0.1701	8e-40	39.0969	NA
4	rs66906321	2	632348	rs13021737	2017-08-10	28443625	Justice AE	2017-04-26	Nat Commun	www.ncbi.nlm.nih.gov/pubmed/28443625	Genome-wide meta-analysis of 241,258 adults accounting for smoking behaviour identifies novel loci for obesity traits.	Body mass index (joint analysis main effects and smoking interaction)	98,173 European ancestry women, 64,373 European ancestry men, 5,829 European ancestry individuals, 10,500 African American/Afro-Caribbean ancestry women, 2,706 African American/Afro-Caribbean ancestry men, 1,030 Indian Asian ancestry women, 7,648 Indian Asian ancestry men, 1,793 Filipino ancestry women, 2,944 Hispanic/Latino ancestry women, 1,764 Hispanic/Latino ancestry men	21,496 European ancestry women, 24,385 European ancestry men, 118,364 European ancestry individuals, 2,326 African American/Afro-Caribbean ancestry women, 855 African American/Afro-Caribbean ancestry men	2p25.3	TMEM18	LINC01875 - TMEM18	ENSG00000225942	ENSG00000151353		rs13021737-A	rs13021737	intergenic_variant	0.1701	3e-28	27.5229	NA
4	rs66906321	2	632348	rs13021737	2017-08-10	28443625	Justice AE	2017-04-26	Nat Commun	www.ncbi.nlm.nih.gov/pubmed/28443625	Genome-wide meta-analysis of 241,258 adults accounting for smoking behaviour identifies novel loci for obesity traits.	Body mass index (joint analysis main effects and smoking interaction)	98,173 European ancestry women, 64,373 European ancestry men, 5,829 European ancestry individuals, 10,500 African American/Afro-Caribbean ancestry women, 2,706 African American/Afro-Caribbean ancestry men, 1,030 Indian Asian ancestry women, 7,648 Indian Asian ancestry men, 1,793 Filipino ancestry women, 2,944 Hispanic/Latino ancestry women, 1,764 Hispanic/Latino ancestry men	21,496 European ancestry women, 24,385 European ancestry men, 118,364 European ancestry individuals, 2,326 African American/Afro-Caribbean ancestry women, 855 African American/Afro-Caribbean ancestry men	2p25.3	TMEM18	LINC01875 - TMEM18	ENSG00000225942	ENSG00000151353		rs13021737-A	rs13021737	intergenic_variant	0.1701	1e-15	15	NA
4	rs66906321	2	632348	rs13021737	2017-08-10	28443625	Justice AE	2017-04-26	Nat Commun	www.ncbi.nlm.nih.gov/pubmed/28443625	Genome-wide meta-analysis of 241,258 adults accounting for smoking behaviour identifies novel loci for obesity traits.	BMI (adjusted for smoking behaviour)	98,173 European ancestry women, 64,373 European ancestry men, 5,829 European ancestry individuals, 10,500 African American/Afro-Caribbean ancestry women, 2,706 African American/Afro-Caribbean ancestry men, 1,030 Indian Asian ancestry women, 7,648 Indian Asian ancestry men, 1,793 Filipino ancestry women, 2,944 Hispanic/Latino ancestry women, 1,764 Hispanic/Latino ancestry men	21,496 European ancestry women, 24,385 European ancestry men, 118,364 European ancestry individuals, 2,326 African American/Afro-Caribbean ancestry women, 855 African American/Afro-Caribbean ancestry men	2p25.3	TMEM18	LINC01875 - TMEM18	ENSG00000225942	ENSG00000151353		rs13021737-A	rs13021737	intergenic_variant	0.1701	3e-28	27.5229	0.0631	[0.052-0.074] kg/m2 decrease
4	rs66906321	2	632348	rs13021737	2017-08-10	28443625	Justice AE	2017-04-26	Nat Commun	www.ncbi.nlm.nih.gov/pubmed/28443625	Genome-wide meta-analysis of 241,258 adults accounting for smoking behaviour identifies novel loci for obesity traits.	BMI (adjusted for smoking behaviour)	98,173 European ancestry women, 64,373 European ancestry men, 5,829 European ancestry individuals, 10,500 African American/Afro-Caribbean ancestry women, 2,706 African American/Afro-Caribbean ancestry men, 1,030 Indian Asian ancestry women, 7,648 Indian Asian ancestry men, 1,793 Filipino ancestry women, 2,944 Hispanic/Latino ancestry women, 1,764 Hispanic/Latino ancestry men	21,496 European ancestry women, 24,385 European ancestry men, 118,364 European ancestry individuals, 2,326 African American/Afro-Caribbean ancestry women, 855 African American/Afro-Caribbean ancestry men	2p25.3	TMEM18	LINC01875 - TMEM18	ENSG00000225942	ENSG00000151353		rs13021737-A	rs13021737	intergenic_variant	0.1701	9e-41	40.0458	0.0594	[0.051-0.068] kg/m2 decrease
4	rs66906321	2	632348	rs13021737	2017-08-10	28443625	Justice AE	2017-04-26	Nat Commun	www.ncbi.nlm.nih.gov/pubmed/28443625	Genome-wide meta-analysis of 241,258 adults accounting for smoking behaviour identifies novel loci for obesity traits.	BMI (adjusted for smoking behaviour)	98,173 European ancestry women, 64,373 European ancestry men, 5,829 European ancestry individuals, 10,500 African American/Afro-Caribbean ancestry women, 2,706 African American/Afro-Caribbean ancestry men, 1,030 Indian Asian ancestry women, 7,648 Indian Asian ancestry men, 1,793 Filipino ancestry women, 2,944 Hispanic/Latino ancestry women, 1,764 Hispanic/Latino ancestry men	21,496 European ancestry women, 24,385 European ancestry men, 118,364 European ancestry individuals, 2,326 African American/Afro-Caribbean ancestry women, 855 African American/Afro-Caribbean ancestry men	2p25.3	TMEM18	LINC01875 - TMEM18	ENSG00000225942	ENSG00000151353		rs13021737-A	rs13021737	intergenic_variant	0.1701	3e-17	16.5229	0.0564	[0.043-0.07] kg/m2 decrease
4	rs66906321	2	632348	rs13021737	2017-08-10	28443625	Justice AE	2017-04-26	Nat Commun	www.ncbi.nlm.nih.gov/pubmed/28443625	Genome-wide meta-analysis of 241,258 adults accounting for smoking behaviour identifies novel loci for obesity traits.	BMI in non-smokers	77,279 European ancestry women, 47,280 European ancestry men, 4,856 European ancestry individuals, 8,799 African American/Afro-Caribbean ancestry women, 1,803 African American/Afro-Caribbean ancestry men, 1,020 Indian Asian ancestry women, 6,691 Indian Asian ancestry men, 1,526 Filipino ancestry women, 2,469 Hispanic/Latino ancestry women, 1,318 Hispanic/Latino ancestry men	16,011 European ancestry women, 17,912 European ancestry men, 105,218 European ancestry individuals, 2,073 African American/Afro-Caribbean ancestry women, 647 African American/Afro-Caribbean ancestry men	2p25.3	TMEM18	LINC01875 - TMEM18	ENSG00000225942	ENSG00000151353		rs13021737-A	rs13021737	intergenic_variant	0.1701	3e-30	29.5229	0.0582	[0.048-0.068] kg/m2 decrease
4	rs66906321	2	632348	rs13021737	2017-08-10	28443625	Justice AE	2017-04-26	Nat Commun	www.ncbi.nlm.nih.gov/pubmed/28443625	Genome-wide meta-analysis of 241,258 adults accounting for smoking behaviour identifies novel loci for obesity traits.	BMI in non-smokers	77,279 European ancestry women, 47,280 European ancestry men, 4,856 European ancestry individuals, 8,799 African American/Afro-Caribbean ancestry women, 1,803 African American/Afro-Caribbean ancestry men, 1,020 Indian Asian ancestry women, 6,691 Indian Asian ancestry men, 1,526 Filipino ancestry women, 2,469 Hispanic/Latino ancestry women, 1,318 Hispanic/Latino ancestry men	16,011 European ancestry women, 17,912 European ancestry men, 105,218 European ancestry individuals, 2,073 African American/Afro-Caribbean ancestry women, 647 African American/Afro-Caribbean ancestry men	2p25.3	TMEM18	LINC01875 - TMEM18	ENSG00000225942	ENSG00000151353		rs13021737-A	rs13021737	intergenic_variant	0.1701	8e-12	11.0969	0.0524	[0.037-0.067] kg/m2 decrease
4	rs66906321	2	632348	rs13021737	2017-08-10	28443625	Justice AE	2017-04-26	Nat Commun	www.ncbi.nlm.nih.gov/pubmed/28443625	Genome-wide meta-analysis of 241,258 adults accounting for smoking behaviour identifies novel loci for obesity traits.	BMI in non-smokers	77,279 European ancestry women, 47,280 European ancestry men, 4,856 European ancestry individuals, 8,799 African American/Afro-Caribbean ancestry women, 1,803 African American/Afro-Caribbean ancestry men, 1,020 Indian Asian ancestry women, 6,691 Indian Asian ancestry men, 1,526 Filipino ancestry women, 2,469 Hispanic/Latino ancestry women, 1,318 Hispanic/Latino ancestry men	16,011 European ancestry women, 17,912 European ancestry men, 105,218 European ancestry individuals, 2,073 African American/Afro-Caribbean ancestry women, 647 African American/Afro-Caribbean ancestry men	2p25.3	TMEM18	LINC01875 - TMEM18	ENSG00000225942	ENSG00000151353		rs13021737-A	rs13021737	intergenic_variant	0.1701	2e-23	22.699	0.0636	[0.051-0.076] kg/m2 decrease
4	rs66906321	2	632348	rs13021737	2017-08-10	28443625	Justice AE	2017-04-26	Nat Commun	www.ncbi.nlm.nih.gov/pubmed/28443625	Genome-wide meta-analysis of 241,258 adults accounting for smoking behaviour identifies novel loci for obesity traits.	BMI in smokers	19,883 European ancestry women, up to 16,928 European ancestry men, up to 973 European ancestry individuals, 1,701 African American/Afro-Caribbean ancestry women, 903 African American/Afro-Caribbean ancestry men, 10 Indian Asian ancestry women, 957 Indian Asian ancestry men, 267 Filipino ancestry women, 475 Hispanic/Latino ancestry women, 446 Hispanic/Latino ancestry men	5,485 European ancestry women, 6,471 European ancestry men, 13,416 European ancestry individuals, 253 African American/Afro-Caribbean ancestry women, 208 African American/Afro-Caribbean ancestry men	2p25.3	TMEM18	LINC01875 - TMEM18	ENSG00000225942	ENSG00000151353		rs13021737-A	rs13021737	intergenic_variant	0.1701	1e-07	7	0.0689	[0.043-0.094] kg/m2 decrease
4	rs66906321	2	632348	rs13021737	2017-08-10	28443625	Justice AE	2017-04-26	Nat Commun	www.ncbi.nlm.nih.gov/pubmed/28443625	Genome-wide meta-analysis of 241,258 adults accounting for smoking behaviour identifies novel loci for obesity traits.	BMI in smokers	19,883 European ancestry women, up to 16,928 European ancestry men, up to 973 European ancestry individuals, 1,701 African American/Afro-Caribbean ancestry women, 903 African American/Afro-Caribbean ancestry men, 10 Indian Asian ancestry women, 957 Indian Asian ancestry men, 267 Filipino ancestry women, 475 Hispanic/Latino ancestry women, 446 Hispanic/Latino ancestry men	5,485 European ancestry women, 6,471 European ancestry men, 13,416 European ancestry individuals, 253 African American/Afro-Caribbean ancestry women, 208 African American/Afro-Caribbean ancestry men	2p25.3	TMEM18	LINC01875 - TMEM18	ENSG00000225942	ENSG00000151353		rs13021737-A	rs13021737	intergenic_variant	0.1701	2e-12	11.699	0.0671	[0.048-0.086] kg/m2 decrease
4	rs66906321	2	632348	rs13021737	2017-08-10	28443625	Justice AE	2017-04-26	Nat Commun	www.ncbi.nlm.nih.gov/pubmed/28443625	Genome-wide meta-analysis of 241,258 adults accounting for smoking behaviour identifies novel loci for obesity traits.	BMI in smokers	19,883 European ancestry women, up to 16,928 European ancestry men, up to 973 European ancestry individuals, 1,701 African American/Afro-Caribbean ancestry women, 903 African American/Afro-Caribbean ancestry men, 10 Indian Asian ancestry women, 957 Indian Asian ancestry men, 267 Filipino ancestry women, 475 Hispanic/Latino ancestry women, 446 Hispanic/Latino ancestry men	5,485 European ancestry women, 6,471 European ancestry men, 13,416 European ancestry individuals, 253 African American/Afro-Caribbean ancestry women, 208 African American/Afro-Caribbean ancestry men	2p25.3	TMEM18	LINC01875 - TMEM18	ENSG00000225942	ENSG00000151353		rs13021737-A	rs13021737	intergenic_variant	0.1701	2e-06	5.69897	0.0661	[0.039-0.093] kg/m2 decrease
4	rs66906321	2	632348	rs13021737	2016-01-27	25673413	Locke AE	2015-02-12	Nature	www.ncbi.nlm.nih.gov/pubmed/25673413	Genetic studies of body mass index yield new insights for obesity biology.	Body mass index	up to 104,666 European ancestry male individuals, up to 132,115 European ancestry female individuals, 370 African American male individuals, 517 African American female individuals, 512 Hispanic male individuals, 764 Hispanic female individuals	up to 48,274 European ancestry male individuals, up to 39,864 European ancestry female individuals, 2,441 African American or Afro-Caribbean male individuals, 6,314 African American or Afro-Caribbean female individuals, 919 Filipino male individuals, 828 Filipino female individuals, 205 Seychellois male individuals, 287 Seychellois female individuals, 2,964 South Asian ancestry male individuals, …	2p25.3	TMEM18	LINC01875 - TMEM18	ENSG00000225942	ENSG00000151353		rs13021737-G	rs13021737	intergenic_variant	0.83	5e-54	53.301	0.06	[0.053-0.068] kg/m2 increase
4	rs66906321	2	632348	rs13021737	2019-07-01	31217584	Wojcik GL	2019-06-19	Nature	www.ncbi.nlm.nih.gov/pubmed/31217584	Genetic analyses of diverse populations improves discovery for complex traits.	Body mass index	17,127 African American individuals, 21,955 Hispanic/Latino individuals, 4,647 Asian ancestry individuals, 3,936 Native Hawaiian ancestry individuals, 645 Native American ancestry individuals, 1,025 individuals	NA	2p25.3	NR	LINC01875 - TMEM18	ENSG00000225942	ENSG00000151353		rs13021737-?	rs13021737	intergenic_variant	NR	7e-12	11.1549	0.0662355	[0.047-0.085] unit increase
4	rs66906321	2	632348	rs13021737	2018-09-28	30108127	Hoffmann TJ	2018-08-14	Genetics	www.ncbi.nlm.nih.gov/pubmed/30108127	A Large Multi-ethnic Genome-Wide Association Study of Adult Body Mass Index Identifies Novel Loci.	Body mass index	315,347 European ancestry individuals, 8,322 Hispanic/Latino individuals, 7,290 East Asian ancestry individuals, 3,069 African American individuals, 459 South Asian ancestry individuals	431,743 European ancestry individuals, 9,275 South Asian ancestry individuals, 8,261 African British individuals, 1,822 East Asian ancestry individuals, 7,620 individuals	2p25.3	NR	LINC01875 - TMEM18	ENSG00000225942	ENSG00000151353		rs13021737-A	rs13021737	intergenic_variant	NR	4e-69	68.3979	0.058	[NR] unit decrease
4	rs66906321	2	632536	rs13022164	2020-07-08	32066663	Niarchou M	2020-02-03	Transl Psychiatry	www.ncbi.nlm.nih.gov/pubmed/32066663	Genome-wide association study of dietary intake in the UK biobank study and its associations with schizophrenia and other traits.	Raw vegetable consumption	335,576 European ancestry individuals	NA	2p25.3	intergenic	LINC01875 - TMEM18	ENSG00000225942	ENSG00000151353		rs13022164-?	rs13022164	intergenic_variant	NR	4e-10	9.39794	0.020283	[0.014-0.027] unit decrease
4	rs66906321	2	632536	rs13022164	2020-07-08	32066663	Niarchou M	2020-02-03	Transl Psychiatry	www.ncbi.nlm.nih.gov/pubmed/32066663	Genome-wide association study of dietary intake in the UK biobank study and its associations with schizophrenia and other traits.	Fruit consumption	335,576 European ancestry individuals	NA	2p25.3	intergenic	LINC01875 - TMEM18	ENSG00000225942	ENSG00000151353		rs13022164-?	rs13022164	intergenic_variant	NR	2e-08	7.69897	0.0181249	[0.012-0.024] unit decrease
4	rs66906321	2	632592	rs12992672	2021-01-26	32376654	Richardson TG	2020-05-06	BMJ	www.ncbi.nlm.nih.gov/pubmed/32376654	Use of genetic variation to separate the effects of early and later life adiposity on disease risk: mendelian randomisation study.	Body size at age 10	453,169 European ancestry individuals	NA	2p25.3	TMEM18	LINC01875 - TMEM18	ENSG00000225942	ENSG00000151353		rs12992672-G	rs12992672	intergenic_variant	0.171864	4e-121	120.398	0.0433484	[0.04-0.047] unit decrease
4	rs66906321	2	632922	rs62105303	2017-05-11	27182965	Pickrell JK	2016-05-16	Nat Genet	www.ncbi.nlm.nih.gov/pubmed/27182965	Detection and interpretation of shared genetic influences on 42 human traits.	Breast size	33,790 European ancestry individuals	NA	2p25.3	FAM150B, TMEM18	LINC01875 - TMEM18	ENSG00000225942	ENSG00000151353		rs62105303-?	rs62105303	intergenic_variant	NR	3e-08	7.52288	0.086	[0.117-0.056] unit decrease
4	rs66906321	2	633055	rs374892365	2021-01-26	32376654	Richardson TG	2020-05-06	BMJ	www.ncbi.nlm.nih.gov/pubmed/32376654	Use of genetic variation to separate the effects of early and later life adiposity on disease risk: mendelian randomisation study.	Adult body size	453,169 European ancestry individuals		2p25.3	TMEM18	LINC01875 - TMEM18	ENSG00000225942	ENSG00000151353		rs374892365-A	rs374892365	intergenic_variant	0.171957	3e-89	88.5229	0.0364526	[0.033-0.04] unit decrease
4	rs66906321	2	633660	rs62105306	2017-08-14	28430825	Ng MCY	2017-04-21	PLoS Genet	www.ncbi.nlm.nih.gov/pubmed/28430825	Discovery and fine-mapping of adiposity loci using high density imputation of genome-wide association studies in individuals of African ancestry: African Ancestry Anthropometry Genetics Consortium.	Body mass index (adult)	16,559 African ancestry men, 26,193 African ancestry women	2,458 African ancestry men, 7,685 African ancestry women, 152,893 European ancestry men, 171,977 European ancestry women	2p25.3	TMEM18	LINC01875 - TMEM18	ENSG00000225942	ENSG00000151353		rs62105306-T	rs62105306	intergenic_variant	0.752	3e-28	27.5229	0.053	[0.035-0.071] unit increase
4	rs66906321	2	633660	rs62105306	2017-08-14	28430825	Ng MCY	2017-04-21	PLoS Genet	www.ncbi.nlm.nih.gov/pubmed/28430825	Discovery and fine-mapping of adiposity loci using high density imputation of genome-wide association studies in individuals of African ancestry: African Ancestry Anthropometry Genetics Consortium.	Body mass index (adult)	16,559 African ancestry men, 26,193 African ancestry women	2,458 African ancestry men, 7,685 African ancestry women, 152,893 European ancestry men, 171,977 European ancestry women	2p25.3	TMEM18	LINC01875 - TMEM18	ENSG00000225942	ENSG00000151353		rs62105306-T	rs62105306	intergenic_variant	0.754	4e-07	6.39794	0.055	[0.033-0.077] unit increase
4	rs66906321	2	633660	rs62105306	2017-08-14	28430825	Ng MCY	2017-04-21	PLoS Genet	www.ncbi.nlm.nih.gov/pubmed/28430825	Discovery and fine-mapping of adiposity loci using high density imputation of genome-wide association studies in individuals of African ancestry: African Ancestry Anthropometry Genetics Consortium.	Body mass index (adult)	16,559 African ancestry men, 26,193 African ancestry women	2,458 African ancestry men, 7,685 African ancestry women, 152,893 European ancestry men, 171,977 European ancestry women	2p25.3	TMEM18	LINC01875 - TMEM18	ENSG00000225942	ENSG00000151353		rs62105306-T	rs62105306	intergenic_variant	0.752	2e-09	8.69897	0.053	[0.035-0.071] unit increase
4	rs66906321	2	634905	rs6548238	2009-01-12	19079261	Willer CJ	2008-12-14	Nat Genet	www.ncbi.nlm.nih.gov/pubmed/19079261	Six new loci associated with body mass index highlight a neuronal influence on body weight regulation.	Body mass index	32,387 European ancestry individuals	59,082 European ancestry individuals	2p25.3	TMEM18	LINC01875 - TMEM18	ENSG00000225942	ENSG00000151353		rs6548238-C	rs6548238	TF_binding_site_variant	0.84	1e-18	18	0.26	[0.19-0.34] kg/m2 increase
4	rs66906321	2	634905	rs6548238	2019-07-01	31217584	Wojcik GL	2019-06-19	Nature	www.ncbi.nlm.nih.gov/pubmed/31217584	Genetic analyses of diverse populations improves discovery for complex traits.	Body mass index	17,127 African American individuals, 21,955 Hispanic/Latino individuals, 4,647 Asian ancestry individuals, 3,936 Native Hawaiian ancestry individuals, 645 Native American ancestry individuals, 1,025 individuals	NA	2p25.3	NR	LINC01875 - TMEM18	ENSG00000225942	ENSG00000151353		rs6548238-?	rs6548238	TF_binding_site_variant	NR	8e-12	11.0969	0.0661888	[0.047-0.085] unit increase
4	rs66906321	2	635721	rs6755502	2017-05-23	25673412	Shungin D	2015-02-12	Nature	www.ncbi.nlm.nih.gov/pubmed/25673412	New genetic loci link adipose and insulin biology to body fat distribution.	Waist circumference	up to 56,910 European ancestry men, up to 86,570 European ancestry women	up to 36,570 European ancestry men, 30,172 European ancestry women, 915 Filipino ancestry men, 735 Filipino ancestry women, 2,351 African American/Afro-Caribbean ancestry men, 6,258 African American/Afro-Caribbean ancestry women, 2,285 South Asian ancestry men, 506 South Asian ancestry women, 195 Seychellois ancestry men, 266 Seychellois ancestry women	2p25.3	TMEM18	LINC01875 - TMEM18	ENSG00000225942	ENSG00000151353		rs6755502-T	rs6755502	intergenic_variant	0.1723	8e-20	19.0969	0.0533	[0.042-0.065] unit decrease
4	rs66906321	2	635721	rs6755502	2017-05-23	25673412	Shungin D	2015-02-12	Nature	www.ncbi.nlm.nih.gov/pubmed/25673412	New genetic loci link adipose and insulin biology to body fat distribution.	Waist circumference	up to 56,910 European ancestry men, up to 86,570 European ancestry women	up to 36,570 European ancestry men, 30,172 European ancestry women, 915 Filipino ancestry men, 735 Filipino ancestry women, 2,351 African American/Afro-Caribbean ancestry men, 6,258 African American/Afro-Caribbean ancestry women, 2,285 South Asian ancestry men, 506 South Asian ancestry women, 195 Seychellois ancestry men, 266 Seychellois ancestry women	2p25.3	TMEM18	LINC01875 - TMEM18	ENSG00000225942	ENSG00000151353		rs6755502-T	rs6755502	intergenic_variant	0.1723	2e-30	29.699	0.0512	[0.042-0.06] unit decrease
4	rs66906321	2	635721	rs6755502	2017-05-23	25673412	Shungin D	2015-02-12	Nature	www.ncbi.nlm.nih.gov/pubmed/25673412	New genetic loci link adipose and insulin biology to body fat distribution.	Waist circumference	up to 56,910 European ancestry men, up to 86,570 European ancestry women	up to 36,570 European ancestry men, 30,172 European ancestry women, 915 Filipino ancestry men, 735 Filipino ancestry women, 2,351 African American/Afro-Caribbean ancestry men, 6,258 African American/Afro-Caribbean ancestry women, 2,285 South Asian ancestry men, 506 South Asian ancestry women, 195 Seychellois ancestry men, 266 Seychellois ancestry women	2p25.3	TMEM18	LINC01875 - TMEM18	ENSG00000225942	ENSG00000151353		rs6755502-T	rs6755502	intergenic_variant	0.1723	2e-15	14.699	0.0492	[0.037-0.061] unit decrease
4	rs66906321	2	635721	rs6755502	2017-05-23	25673412	Shungin D	2015-02-12	Nature	www.ncbi.nlm.nih.gov/pubmed/25673412	New genetic loci link adipose and insulin biology to body fat distribution.	Hip circumference	up to 56,910 European ancestry men, up to 86,570 European ancestry women	up to 36,570 European ancestry men, 30,172 European ancestry women, 915 Filipino ancestry men, 735 Filipino ancestry women, 2,351 African American/Afro-Caribbean ancestry men, 6,258 African American/Afro-Caribbean ancestry women, 2,285 South Asian ancestry men, 506 South Asian ancestry women, 195 Seychellois ancestry men, 266 Seychellois ancestry women	2p25.3	TMEM18	LINC01875 - TMEM18	ENSG00000225942	ENSG00000151353		rs6755502-T	rs6755502	intergenic_variant	0.1722	2e-14	13.699	0.0498	[0.037-0.063] unit decrease
4	rs66906321	2	635721	rs6755502	2017-05-23	25673412	Shungin D	2015-02-12	Nature	www.ncbi.nlm.nih.gov/pubmed/25673412	New genetic loci link adipose and insulin biology to body fat distribution.	Hip circumference	up to 56,910 European ancestry men, up to 86,570 European ancestry women	up to 36,570 European ancestry men, 30,172 European ancestry women, 915 Filipino ancestry men, 735 Filipino ancestry women, 2,351 African American/Afro-Caribbean ancestry men, 6,258 African American/Afro-Caribbean ancestry women, 2,285 South Asian ancestry men, 506 South Asian ancestry women, 195 Seychellois ancestry men, 266 Seychellois ancestry women	2p25.3	TMEM18	LINC01875 - TMEM18	ENSG00000225942	ENSG00000151353		rs6755502-T	rs6755502	intergenic_variant	0.1722	3e-21	20.5229	0.0575	[0.046-0.069] unit decrease
4	rs66906321	2	635721	rs6755502	2017-05-23	25673412	Shungin D	2015-02-12	Nature	www.ncbi.nlm.nih.gov/pubmed/25673412	New genetic loci link adipose and insulin biology to body fat distribution.	Hip circumference	up to 56,910 European ancestry men, up to 86,570 European ancestry women	up to 36,570 European ancestry men, 30,172 European ancestry women, 915 Filipino ancestry men, 735 Filipino ancestry women, 2,351 African American/Afro-Caribbean ancestry men, 6,258 African American/Afro-Caribbean ancestry women, 2,285 South Asian ancestry men, 506 South Asian ancestry women, 195 Seychellois ancestry men, 266 Seychellois ancestry women	2p25.3	TMEM18	LINC01875 - TMEM18	ENSG00000225942	ENSG00000151353		rs6755502-T	rs6755502	intergenic_variant	0.1722	2e-30	29.699	0.0539	[0.045-0.063] unit decrease
4	rs66906321	2	635721	rs6755502	2016-12-08	26833246	Lu Y	2016-02-01	Nat Commun	www.ncbi.nlm.nih.gov/pubmed/26833246	New loci for body fat percentage reveal link between adiposity and cardiometabolic disease risk.	Body fat percentage	Up to 31,457 European ancestry men, up to 35,030 European ancestry women, up to 8,259 Indian Asian ancestry men, up to 1,030 Indian Asian ancestry women, 973 Korean ancestry men, 1,360 Korean ancestry women, 154 African American men, 262 African American women	Up to 12,480 European ancestry men, up to 10,055 European ancestry women, 315 Jamaican ancestry men, 774 Jamaican ancestry women	2p25.3	TMEM18	LINC01875 - TMEM18	ENSG00000225942	ENSG00000151353		rs6755502-C	rs6755502	intergenic_variant	0.83	1e-10	10	0.039	[0.027-0.051] body fat % increase
4	rs66906321	2	635721	rs6755502	2016-12-08	26833246	Lu Y	2016-02-01	Nat Commun	www.ncbi.nlm.nih.gov/pubmed/26833246	New loci for body fat percentage reveal link between adiposity and cardiometabolic disease risk.	Body fat percentage	Up to 31,457 European ancestry men, up to 35,030 European ancestry women, up to 8,259 Indian Asian ancestry men, up to 1,030 Indian Asian ancestry women, 973 Korean ancestry men, 1,360 Korean ancestry women, 154 African American men, 262 African American women	Up to 12,480 European ancestry men, up to 10,055 European ancestry women, 315 Jamaican ancestry men, 774 Jamaican ancestry women	2p25.3	TMEM18	LINC01875 - TMEM18	ENSG00000225942	ENSG00000151353		rs6755502-C	rs6755502	intergenic_variant	0.83	6e-08	7.22185	0.035	[0.023-0.047] body fat % increase
4	rs66906321	2	635721	rs6755502	2016-12-08	26833246	Lu Y	2016-02-01	Nat Commun	www.ncbi.nlm.nih.gov/pubmed/26833246	New loci for body fat percentage reveal link between adiposity and cardiometabolic disease risk.	Body fat percentage	Up to 31,457 European ancestry men, up to 35,030 European ancestry women, up to 8,259 Indian Asian ancestry men, up to 1,030 Indian Asian ancestry women, 973 Korean ancestry men, 1,360 Korean ancestry women, 154 African American men, 262 African American women	Up to 12,480 European ancestry men, up to 10,055 European ancestry women, 315 Jamaican ancestry men, 774 Jamaican ancestry women	2p25.3	TMEM18	LINC01875 - TMEM18	ENSG00000225942	ENSG00000151353		rs6755502-C	rs6755502	intergenic_variant	0.83	3e-08	7.52288	0.049	[0.031-0.067] body fat % increase
4	rs66906321	2	635721	rs6755502	2016-12-08	26833246	Lu Y	2016-02-01	Nat Commun	www.ncbi.nlm.nih.gov/pubmed/26833246	New loci for body fat percentage reveal link between adiposity and cardiometabolic disease risk.	Body fat percentage	Up to 31,457 European ancestry men, up to 35,030 European ancestry women, up to 8,259 Indian Asian ancestry men, up to 1,030 Indian Asian ancestry women, 973 Korean ancestry men, 1,360 Korean ancestry women, 154 African American men, 262 African American women	Up to 12,480 European ancestry men, up to 10,055 European ancestry women, 315 Jamaican ancestry men, 774 Jamaican ancestry women	2p25.3	TMEM18	LINC01875 - TMEM18	ENSG00000225942	ENSG00000151353		rs6755502-C	rs6755502	intergenic_variant	0.83	3e-09	8.52288	0.052	[0.035-0.069] body fat % increase
4	rs66906321	2	635857	rs6746275	2019-10-29	31578528	Tin A	2019-10-02	Nat Genet	www.ncbi.nlm.nih.gov/pubmed/31578528	Target genes, variants, tissues and transcriptional pathways influencing human serum urate levels.	Urate levels	288,649 European ancestry individuals, 125,725 East Asian ancestry individuals, 33,671 African American individuals, 9,037 South Asian ancestry individuals, 608 Hispanic individuals	NA	2p25.3	TMEM18	LINC01875 - TMEM18	ENSG00000225942	ENSG00000151353		rs6746275-A	rs6746275	intergenic_variant	0.8474	6e-16	15.2218	0.0349	[0.026-0.043] mg/dL increase
4	rs66906321	2	635857	rs6746275	2019-10-29	31578528	Tin A	2019-10-02	Nat Genet	www.ncbi.nlm.nih.gov/pubmed/31578528	Target genes, variants, tissues and transcriptional pathways influencing human serum urate levels.	Urate levels	174,111 European, East Asian, African American, South Asian and Hispanic ancestry men, 172,102 European, East Asian, African American, South Asian and Hispanic ancestry women	NA	2p25.3	NR	LINC01875 - TMEM18	ENSG00000225942	ENSG00000151353		rs6746275-A	rs6746275	intergenic_variant	0.8471	2e-12	11.699	0.0443	[0.032-0.057] mg/dL increase
4	rs66906321	2	635864	rs6751993	2019-11-27	31453325	Wang H	2019-08-14	Sci Adv	www.ncbi.nlm.nih.gov/pubmed/31453325	Genotype-by-environment interactions inferred from genetic effects on phenotypic variability in the UK Biobank.	Hip circumference variance	346,781 European ancestry individuals	NA	2p25.3	TMEM18	LINC01875 - TMEM18	ENSG00000225942	ENSG00000151353		rs6751993-?	rs6751993	intergenic_variant	NR	4e-12	11.3979	NA
4	rs66906321	2	635864	rs6751993	2019-11-27	31453325	Wang H	2019-08-14	Sci Adv	www.ncbi.nlm.nih.gov/pubmed/31453325	Genotype-by-environment interactions inferred from genetic effects on phenotypic variability in the UK Biobank.	Body mass index	346,393 European ancestry individuals	NA	2p25.3	TMEM18	LINC01875 - TMEM18	ENSG00000225942	ENSG00000151353		rs6751993-?	rs6751993	intergenic_variant	NR	3e-65	64.5229	NA
4	rs66906321	2	635864	rs6751993	2019-11-27	31453325	Wang H	2019-08-14	Sci Adv	www.ncbi.nlm.nih.gov/pubmed/31453325	Genotype-by-environment interactions inferred from genetic effects on phenotypic variability in the UK Biobank.	Hip circumference	346,781 European ancestry individuals	NA	2p25.3	TMEM18	LINC01875 - TMEM18	ENSG00000225942	ENSG00000151353		rs6751993-?	rs6751993	intergenic_variant	NR	1e-58	58	NA
4	rs66906321	2	635864	rs6751993	2019-11-27	31453325	Wang H	2019-08-14	Sci Adv	www.ncbi.nlm.nih.gov/pubmed/31453325	Genotype-by-environment interactions inferred from genetic effects on phenotypic variability in the UK Biobank.	Body mass index variance	346,393 European ancestry individuals	NA	2p25.3	TMEM18	LINC01875 - TMEM18	ENSG00000225942	ENSG00000151353		rs6751993-?	rs6751993	intergenic_variant	NR	4e-18	17.3979	NA
4	rs66906321	2	636790	rs35142762	2018-07-09	29691431	Tikkanen E	2018-04-24	Sci Rep	www.ncbi.nlm.nih.gov/pubmed/29691431	Biological Insights Into Muscular Strength: Genetic Findings in the UK Biobank.	Hand grip strength	334,825 British ancestry individuals	NA	2p25.3	TMEM18	LINC01875 - TMEM18	ENSG00000225942	ENSG00000151353		rs35142762-T	rs35142762	TF_binding_site_variant	0.8282	5e-22	21.301	0.004	[0.0032-0.0048] unit decrease
4	rs66906321	2	637830	rs13393304	2019-09-23	31501611	Karlsson T	2019-09-09	Nat Med	www.ncbi.nlm.nih.gov/pubmed/31501611	Contribution of genetics to visceral adiposity and its relation to cardiovascular and metabolic disease.	Predicted visceral adipose tissue	325,153 British ancestry individuals	NA	2p25.3	NR	LINC01875 - TMEM18	ENSG00000225942	ENSG00000151353		rs13393304-A	rs13393304	regulatory_region_variant	0.1712	6e-42	41.2218	0.0444705	[0.038-0.051] unit decrease
4	rs66906321	2	638144	rs4854344	2017-08-18	28448500	Graff M	2017-04-27	PLoS Genet	www.ncbi.nlm.nih.gov/pubmed/28448500	Genome-wide physical activity interactions in adiposity - A meta-analysis of 200,452 adults.	Body mass index (joint analysis main effects and physical activity interaction)	2,518 African American women, 86,278 European ancestry women, 1,773 Filipino ancestry women, 1,030 Indian ancestry women, 1,457 African American men, 55,137 European ancestry men, 7,648 Indian ancestry men, 5,527 European ancestry individuals	6,244 African American women, 17,531 European ancestry women, 329 African American men, 19,956 European ancestry men	2p25.3	TMEM18	LINC01875 - TMEM18	ENSG00000225942	ENSG00000151353		rs4854344-?	rs4854344	regulatory_region_variant	NR	9e-23	22.0458	NA
4	rs66906321	2	638144	rs4854344	2017-08-18	28448500	Graff M	2017-04-27	PLoS Genet	www.ncbi.nlm.nih.gov/pubmed/28448500	Genome-wide physical activity interactions in adiposity - A meta-analysis of 200,452 adults.	Body mass index	2,518 African American women, 86,278 European ancestry women, 1,773 Filipino ancestry women, 1,030 Indian ancestry women, 1,457 African American men, 55,137 European ancestry men, 7,648 Indian ancestry men, 5,527 European ancestry individuals	6,244 African American women, 17,531 European ancestry women, 329 African American men, 19,956 European ancestry men	2p25.3	TMEM18	LINC01875 - TMEM18	ENSG00000225942	ENSG00000151353		rs4854344-T	rs4854344	regulatory_region_variant	0.8228	2e-22	21.699	0.0678	[0.054-0.082] kg/m2 increase
4	rs66906321	2	638144	rs4854344	2017-08-18	28448500	Graff M	2017-04-27	PLoS Genet	www.ncbi.nlm.nih.gov/pubmed/28448500	Genome-wide physical activity interactions in adiposity - A meta-analysis of 200,452 adults.	Body mass index in physically inactive individuals	561 African American women, 352 Filipino ancestry women, 725 Indian ancestry women, 19,366 European ancestry women, 251 African American men, 4,654 Indian ancestry men, 11,727 European ancestry men, 959 European ancestry individuals	1,437 African American women, 5,184 European ancestry women, 64 African American men, 5,416 European ancestry men	2p25.3	TMEM18	LINC01875 - TMEM18	ENSG00000225942	ENSG00000151353		rs4854344-T	rs4854344	regulatory_region_variant	0.8323	2e-11	10.699	0.0949	[0.067-0.123] unit increase
4	rs66906321	2	638144	rs4854344	2017-08-18	28448500	Graff M	2017-04-27	PLoS Genet	www.ncbi.nlm.nih.gov/pubmed/28448500	Genome-wide physical activity interactions in adiposity - A meta-analysis of 200,452 adults.	Body mass index in physically inactive individuals	561 African American women, 352 Filipino ancestry women, 725 Indian ancestry women, 19,366 European ancestry women, 251 African American men, 4,654 Indian ancestry men, 11,727 European ancestry men, 959 European ancestry individuals	1,437 African American women, 5,184 European ancestry women, 64 African American men, 5,416 European ancestry men	2p25.3	TMEM18	LINC01875 - TMEM18	ENSG00000225942	ENSG00000151353		rs4854344-T	rs4854344	regulatory_region_variant	0.8266	2e-19	18.699	0.088	[0.069-0.107] unit increase
4	rs66906321	2	639055	rs7564708	2020-02-07	31761296	Hernandez Cordero AI	2019-11-21	Am J Hum Genet	www.ncbi.nlm.nih.gov/pubmed/31761296	Genome-wide Associations Reveal Human-Mouse Genetic Convergence and Modifiers of Myogenesis, CPNE1 and STC2.	Appendicular lean mass	85,750 European ancestry middle-aged adult individuals	NA	2p25.3	NR	LINC01875 - TMEM18	ENSG00000225942	ENSG00000151353		rs7564708-C	rs7564708	intergenic_variant	0.829075	2e-10	9.69897	0.082886	[0.057-0.108] unit increase
4	rs66906321	2	639055	rs7564708	2020-11-04	33097823	Pei YF	2020-10-23	Commun Biol	www.ncbi.nlm.nih.gov/pubmed/33097823	The genetic architecture of appendicular lean mass characterized by association analysis in the UK Biobank study.	Appendicular lean mass	450,243 European ancestry individuals	NA	2p25.3	NR	LINC01875 - TMEM18	ENSG00000225942	ENSG00000151353		rs7564708- T	rs7564708	intergenic_variant	NR	5e-37	36.301	0.0317	[0.027-0.037] unit decrease
4	rs66906321	2	642499	rs7601028	2019-05-08	30993211	Nakatochi M	2019-04-08	Commun Biol	www.ncbi.nlm.nih.gov/pubmed/30993211	Genome-wide meta-analysis identifies multiple novel loci associated with serum uric acid levels in Japanese individuals.	Serum uric acid levels	121,745 Japanese ancestry individuals, at least 88,461 European ancestry individuals	NA	2p25.3	LOC105373352, TMEM18	LINC01875 - TMEM18	ENSG00000225942	ENSG00000151353		rs7601028-C	rs7601028	intergenic_variant	0.0989	2e-07	6.69897	0.0343	[0.021-0.047] unit decrease
4	rs66906321	2	642499	rs7601028	2019-05-08	30993211	Nakatochi M	2019-04-08	Commun Biol	www.ncbi.nlm.nih.gov/pubmed/30993211	Genome-wide meta-analysis identifies multiple novel loci associated with serum uric acid levels in Japanese individuals.	Serum uric acid levels	121,745 Japanese ancestry individuals, at least 88,461 European ancestry individuals	NA	2p25.3	LOC105373352, TMEM18	LINC01875 - TMEM18	ENSG00000225942	ENSG00000151353		rs7601028-C	rs7601028	intergenic_variant	0.103	7e-06	5.1549	0.0257143	[0.015-0.037] unit decrease
4	rs66906321	2	644953	rs7561317	2009-01-15	19079260	Thorleifsson G	2008-12-14	Nat Genet	www.ncbi.nlm.nih.gov/pubmed/19079260	Genome-wide association yields new sequence variants at seven loci that associate with measures of obesity.	Weight	72,598 European ancestry individuals, 1,160 African American individuals	Up to 11,036 European ancestry individuals, 32,615 individuals	2p25.3	TMEM18	LINC01875 - TMEM18	ENSG00000225942	ENSG00000151353		rs7561317-G	rs7561317	intergenic_variant	0.84	2e-18	17.699	6.47	[5.02-7.92] percentage SD increase
4	rs66906321	2	644953	rs7561317	2009-01-15	19079260	Thorleifsson G	2008-12-14	Nat Genet	www.ncbi.nlm.nih.gov/pubmed/19079260	Genome-wide association yields new sequence variants at seven loci that associate with measures of obesity.	Body mass index	72,598 European ancestry individuals, 1,160 African American individuals	Up to 11,036 European ancestry individuals, 32,615 individuals	2p25.3	TMEM18	LINC01875 - TMEM18	ENSG00000225942	ENSG00000151353		rs7561317-G	rs7561317	intergenic_variant	0.84	4e-17	16.3979	6.12	[4.69-7.55] % SD increase
4	rs66906321	2	644953	rs7561317	2019-07-01	31217584	Wojcik GL	2019-06-19	Nature	www.ncbi.nlm.nih.gov/pubmed/31217584	Genetic analyses of diverse populations improves discovery for complex traits.	Body mass index	17,127 African American individuals, 21,955 Hispanic/Latino individuals, 4,647 Asian ancestry individuals, 3,936 Native Hawaiian ancestry individuals, 645 Native American ancestry individuals, 1,025 individuals	NA	2p25.3	NR	LINC01875 - TMEM18	ENSG00000225942	ENSG00000151353		rs7561317-?	rs7561317	intergenic_variant	NR	1e-08	8	0.0477619	[0.031-0.064] unit increase
4	rs66906321	2	646364	rs10189761	2013-09-12	23563607	Berndt SI	2013-04-07	Nat Genet	www.ncbi.nlm.nih.gov/pubmed/23563607	Genome-wide meta-analysis identifies 11 new loci for anthropometric traits and provides insights into genetic architecture.	Obesity	93,015 European ancestry overweight individuals, 32,858 European ancestry class I obese individuals, 9,889 European ancestry class II obese individuals, 2,896 European ancestry class III obese individuals, up to 65,840 European ancestry controls	65,332 European ancestry overweight individuals, 22,373 European ancestry class I obese individuals, 5,476 European ancestry class II obese individuals, 1,162 European ancestry class III obese individuals, up to 39,294 European ancestry controls	2p25.3	TMEM18	LINC01875 - TMEM18	ENSG00000225942	ENSG00000151353		rs10189761-A	rs10189761	intergenic_variant	0.82	6e-24	23.2218	1.24	[NR]
4	rs66906321	2	646364	rs10189761	2019-07-01	31217584	Wojcik GL	2019-06-19	Nature	www.ncbi.nlm.nih.gov/pubmed/31217584	Genetic analyses of diverse populations improves discovery for complex traits.	Body mass index	17,127 African American individuals, 21,955 Hispanic/Latino individuals, 4,647 Asian ancestry individuals, 3,936 Native Hawaiian ancestry individuals, 645 Native American ancestry individuals, 1,025 individuals	NA	2p25.3	NR	LINC01875 - TMEM18	ENSG00000225942	ENSG00000151353		rs10189761-?	rs10189761	intergenic_variant	NR	2e-09	8.69897	0.0512316	[0.035-0.068] unit increase
4	rs66906321	2	646674	rs10190052	2014-10-23	24509480	Mahajan A	2014-02-09	Nat Genet	www.ncbi.nlm.nih.gov/pubmed/24509480	Genome-wide trans-ancestry meta-analysis provides insight into the genetic architecture of type 2 diabetes susceptibility.	Type 2 diabetes	12,171 European ancestry cases, 56,862 European ancestry controls, 6,952 East Asian ancestry cases, 11,865 East Asian ancestry controls, 5,561 South Asian ancestry cases, 14,458 South Asian ancestry controls, 1,804 Mexican ancestry cases, 779 Mexican ancestry controls	21,491 European ancestry cases, 55,647 European ancestry controls	2p25.3	TMEM18	NA - TMEM18		ENSG00000151353		rs10190052-C	rs10190052	intergenic_variant		2e-07	6.69897	1.07	[1.04-1.10]
4	rs66906321	2	646849	rs7571970	2021-02-18	33287642	Said MA	2020-12-08	J Am Heart Assoc	www.ncbi.nlm.nih.gov/pubmed/33287642	Associations of Observational and Genetically Determined Caffeine Intake With Coronary Artery Disease and Diabetes Mellitus.	Caffeine consumption from coffee	373,522 European ancestry individuals	NA	2p25.3	TMEM18	NA - TMEM18		ENSG00000151353		rs7571970-T	rs7571970	intergenic_variant	0.172823	9e-12	11.0458	0.02076	[0.015-0.027] unit decrease
4	rs66906321	2	647861	rs4854349	2016-09-28	26604143	Felix JF	2015-11-24	Hum Mol Genet	www.ncbi.nlm.nih.gov/pubmed/26604143	Genome-wide association analysis identifies three new susceptibility loci for childhood body mass index.	Childhood body mass index	34,744 European ancestry children	11,313 European ancestry children	2p25.3	TMEM18	NA - TMEM18		ENSG00000151353		rs4854349-C	rs4854349	intergenic_variant	0.83	5e-22	21.301	0.09	[0.072-0.108] unit increase
4	rs66906321	2	647861	rs4854349	2019-07-01	31217584	Wojcik GL	2019-06-19	Nature	www.ncbi.nlm.nih.gov/pubmed/31217584	Genetic analyses of diverse populations improves discovery for complex traits.	Body mass index	17,127 African American individuals, 21,955 Hispanic/Latino individuals, 4,647 Asian ancestry individuals, 3,936 Native Hawaiian ancestry individuals, 645 Native American ancestry individuals, 1,025 individuals	NA	2p25.3	NR	NA - TMEM18		ENSG00000151353		rs4854349-?	rs4854349	intergenic_variant	NR	1e-08	8	0.0439667	[0.029-0.059] unit increase
4	rs66906321	2	649347	rs1320338	2018-07-24	26426971	Winkler TW	2015-10-01	PLoS Genet	www.ncbi.nlm.nih.gov/pubmed/26426971	The Influence of Age and Sex on Genetic Associations with Adult Body Size and Shape: A Large-Scale Genome-Wide Interaction Study.	Body mass index x age interaction	up to 112,279 European ancestry individuals aged <50, up to 197,610 European ancestry individuals aged >50	NA	2p25.3	NR	NA - TMEM18		ENSG00000151353		rs1320338-T	rs1320338	intergenic_variant	0.82	6e-06	5.22185	NA
4	rs66906321	2	651349	rs2867112	2019-11-26	31689377	Wootton RE	2019-11-06	Psychol Med	www.ncbi.nlm.nih.gov/pubmed/31689377	Evidence for causal effects of lifetime smoking on risk for depression and schizophrenia: a Mendelian randomisation study.	Lifetime smoking index	462,690 European ancestry individuals	NA	2p25.3		NA - TMEM18		ENSG00000151353		rs2867112-T	rs2867112	intergenic_variant	0.835	5e-15	14.301	0.021	[0.015-0.027] unit increase
4	rs66906321	2	651349	rs2867112	2019-10-29	31578528	Tin A	2019-10-02	Nat Genet	www.ncbi.nlm.nih.gov/pubmed/31578528	Target genes, variants, tissues and transcriptional pathways influencing human serum urate levels.	Urate levels	288,649 European ancestry individuals	NA	2p25.3	TMEM18	NA - TMEM18		ENSG00000151353		rs2867112-T	rs2867112	intergenic_variant	0.8301	1e-11	11	0.035023	[0.025-0.045] mg/dL increase
4	rs66906321	2	651407	rs12714414	2021-02-17	33356394	Gill D	2020-12-28	Hypertension	www.ncbi.nlm.nih.gov/pubmed/33356394	Urate, Blood Pressure, and Cardiovascular Disease: Evidence From Mendelian Randomization and Meta-Analysis of Clinical Trials.	Urate levels	454,183 European ancestry individuals	NA	2p25.3	NR	NA - TMEM18		ENSG00000151353		rs12714414-T	rs12714414	regulatory_region_variant	0.85	5e-11	10.301	0.017	[0.012-0.022] unit increase
4	rs66906321	2	651430	rs12714415	2019-11-04	30239722	Pulit SL	2018-09-14	Hum Mol Genet	www.ncbi.nlm.nih.gov/pubmed/30239722	Meta-analysis of genome-wide association studies for body fat distribution in 694,649 individuals of European ancestry.	Waist-hip ratio	316,772 European ancestry male individuals	NA	2p25.3	NR	NA - TMEM18		ENSG00000151353		rs12714415-T	rs12714415	regulatory_region_variant	0.8466	1e-30	30	0.0264	[0.022-0.031] unit increase
4	rs66906321	2	651430	rs12714415	2019-11-04	30239722	Pulit SL	2018-09-14	Hum Mol Genet	www.ncbi.nlm.nih.gov/pubmed/30239722	Meta-analysis of genome-wide association studies for body fat distribution in 694,649 individuals of European ancestry.	Body mass index	374,756 European ancestry male individuals	NA	2p25.3	NA	NA - TMEM18		ENSG00000151353		rs12714415-T	rs12714415	regulatory_region_variant	0.8476	1e-157	157	0.0584	[0.054-0.063] unit increase
4	rs66906321	2	651430	rs12714415	2018-09-20	28869591	Kemp JP	2017-09-04	Nat Genet	www.ncbi.nlm.nih.gov/pubmed/28869591	Identification of 153 new loci associated with heel bone mineral density and functional involvement of GPC6 in osteoporosis.	Heel bone mineral density	76,067 European ancestry women, 66,420 European ancestry men	NA	2p25.3	TMEM18	NA - TMEM18		ENSG00000151353		rs12714415-T	rs12714415	regulatory_region_variant	0.849647	4e-09	8.39794	0.0294688	[0.02-0.039] unit increase
4	rs66906321	2	651430	rs12714415	2018-09-20	28869591	Kemp JP	2017-09-04	Nat Genet	www.ncbi.nlm.nih.gov/pubmed/28869591	Identification of 153 new loci associated with heel bone mineral density and functional involvement of GPC6 in osteoporosis.	Heel bone mineral density	76,067 European ancestry women, 66,420 European ancestry men	NA	2p25.3	TMEM18	NA - TMEM18		ENSG00000151353		rs12714415-T	rs12714415	regulatory_region_variant	0.849163	4e-07	6.39794	0.0392093	[0.025-0.054] unit increase
4	rs66906321	2	651430	rs12714415	2020-03-23	31900758	Han X	2020-01-03	Eur J Epidemiol	www.ncbi.nlm.nih.gov/pubmed/31900758	Using Mendelian randomization to evaluate the causal relationship between serum C-reactive protein levels and age-related macular degeneration.	C-reactive protein levels	418,642 British ancestry individuals	NA	2p25.3	NR	NA - TMEM18		ENSG00000151353		rs12714415-T	rs12714415	regulatory_region_variant	0.8377	8e-19	18.0969	0.0241128	[0.019-0.029] unit increase
4	rs66906321	2	651430	rs12714415	2018-10-18	30048462	Kim SK	2018-07-26	PLoS One	www.ncbi.nlm.nih.gov/pubmed/30048462	Identification of 613 new loci associated with heel bone mineral density and a polygenic risk score for bone mineral density, osteoporosis and fracture.	Heel bone mineral density	394,929 European ancestry individuals	NA	2p25.3		NA - TMEM18		ENSG00000151353		rs12714415-?	rs12714415	regulatory_region_variant	NR	6e-06	5.22185	0.0120499	[0.0065-0.0176] unit increase
4	rs66906321	2	653195	rs13396935	2019-03-18	30643258	Karlsson Linner R	2019-01-14	Nat Genet	www.ncbi.nlm.nih.gov/pubmed/30643258	Genome-wide association analyses of risk tolerance and risky behaviors in over 1 million individuals identify hundreds of loci and shared genetic influences.	Smoking status (ever vs never smokers)	518,633 European ancestry individuals	NA	2p25.3	TMEM18	NA - TMEM18		ENSG00000151353		rs13396935-A	rs13396935	regulatory_region_variant	0.1773	4e-13	12.3979	0.0191175	[0.014-0.024] unit decrease
4	rs66906321	2	653245	rs13412194	2019-11-27	31453325	Wang H	2019-08-14	Sci Adv	www.ncbi.nlm.nih.gov/pubmed/31453325	Genotype-by-environment interactions inferred from genetic effects on phenotypic variability in the UK Biobank.	Waist circumference	347,158 European ancestry individuals	NA	2p25.3	TMEM18	NA - TMEM18		ENSG00000151353		rs13412194-?	rs13412194	intergenic_variant	NR	1e-55	55	NA
4	rs66906321	2	653245	rs13412194	2019-11-27	31453325	Wang H	2019-08-14	Sci Adv	www.ncbi.nlm.nih.gov/pubmed/31453325	Genotype-by-environment interactions inferred from genetic effects on phenotypic variability in the UK Biobank.	Waist circumference variance	347,158 European ancestry individuals	NA	2p25.3	TMEM18	NA - TMEM18		ENSG00000151353		rs13412194-?	rs13412194	intergenic_variant	NR	1e-14	14	NA
4	rs66906321	2	653575	rs35913461	2020-01-08	30297969	Mahajan A	2018-10-08	Nat Genet	www.ncbi.nlm.nih.gov/pubmed/30297969	Fine-mapping type 2 diabetes loci to single-variant resolution using high-density imputation and islet-specific epigenome maps.	Type 2 diabetes	74,124 European ancestry cases, 824,006 European ancestry controls	NA	2p25.3	TMEM18	NA - TMEM18		ENSG00000151353		rs35913461-C	rs35913461	intergenic_variant	0.8291	2e-11	10.699	1.06	[1.04-1.08]
4	rs66906321	2	653874	rs10188334	2020-09-14	32541925	Vujkovic M	2020-06-15	Nat Genet	www.ncbi.nlm.nih.gov/pubmed/32541925	Discovery of 318 new risk loci for type 2 diabetes and related vascular outcomes among 1.4 million participants in a multi-ancestry meta-analysis.	Type 2 diabetes	148,726 European ancestry cases, 24,646 African American cases, 8,616 Hispanic cases, 46,511 Asian ancestry cases, 965,732 European ancestry controls, 31,446 African American controls, 11,829 Hispanic controls, 169,776 Asian ancestry controls	NA	2p25.3	NR	NA - TMEM18		ENSG00000151353		rs10188334-C	rs10188334	regulatory_region_variant	0.8409	2e-24	23.699	0.0544	[0.044-0.065] unit increase
4	rs66906321	2	653874	rs10188334	2020-12-10	32210231	Hollis B	2020-03-24	Nat Commun	www.ncbi.nlm.nih.gov/pubmed/32210231	Genomic analysis of male puberty timing highlights shared genetic basis with hair colour and lifespan.	Male puberty timing (age at voice breaking MTAG)	205,354 European ancestry individuals	NA	2p25.3		NA - TMEM18		ENSG00000151353		rs10188334-T	rs10188334	regulatory_region_variant	NR	1e-09	9	0.0254159	[0.017-0.034] years increase
4	rs66906321	2	653874	rs10188334	2020-12-10	32210231	Hollis B	2020-03-24	Nat Commun	www.ncbi.nlm.nih.gov/pubmed/32210231	Genomic analysis of male puberty timing highlights shared genetic basis with hair colour and lifespan.	Male puberty timing (late vs. average onset voice breaking)	11,334 European ancestry late onset individuals, 172,138 European ancestry average onset individuals	NA	2p25.3		NA - TMEM18		ENSG00000151353		rs10188334-T	rs10188334	regulatory_region_variant	NR	8e-06	5.09691	0.00467565	[0.0026-0.0067] years increase
4	rs66906321	2	653874	rs10188334	2020-09-14	32541925	Vujkovic M	2020-06-15	Nat Genet	www.ncbi.nlm.nih.gov/pubmed/32541925	Discovery of 318 new risk loci for type 2 diabetes and related vascular outcomes among 1.4 million participants in a multi-ancestry meta-analysis.	Type 2 diabetes	148,726 European ancestry cases, 965,732 European ancestry controls	NA	2p25.3	NR	NA - TMEM18		ENSG00000151353		rs10188334-C	rs10188334	regulatory_region_variant	0.8277	8e-16	15.0969	0.0503	[0.038-0.062] unit increase
5	rs1275922	2	26914787	rs935168	2020-07-21	32203549	Richardson TG	2020-03-23	PLoS Med	www.ncbi.nlm.nih.gov/pubmed/32203549	Evaluating the relationship between circulating lipoprotein lipids and apolipoproteins with risk of coronary heart disease: A multivariable Mendelian randomisation analysis.	Triglyceride levels	441,016 European ancestry individuals	NA	2p23.3	KCNK3	RPL37P11 - KCNK3	ENSG00000225024	ENSG00000171303		rs935168-G	rs935168	regulatory_region_variant	0.345464	8e-12	11.0969	0.0142962	[0.01-0.018] unit decrease
5	rs1275922	2	26928811	rs11126666	2018-12-10	29227965	Pilling LC	2017-12-01	Aging (Albany NY)	www.ncbi.nlm.nih.gov/pubmed/29227965	Human longevity: 25 genetic loci associated in 389,166 UK biobank participants.	Parental longevity (combined parental attained age, Martingale residuals)	389,166 British ancestry individuals	NA	2p23.3	KCNK3	KCNK3			ENSG00000171303	rs11126666-G	rs11126666	intron_variant	0.745	5e-06	5.30103	0.0117	[0.0066-0.0168] unit decrease
5	rs1275922	2	26928811	rs11126666	2017-10-27	28892062	Akiyama M	2017-09-11	Nat Genet	www.ncbi.nlm.nih.gov/pubmed/28892062	Genome-wide association study identifies 112 new loci for body mass index in the Japanese population.	Body mass index	up to 72,390 Japanese ancestry women, up to 85,894 Japanese ancestry men	up to 10,048 Japanese ancestry women, up to 5,098 Japanese ancestry men, up to 181,999 European ancestry women, up to 140,155 European ancestry controls	2p23.3	KCNK3	KCNK3			ENSG00000171303	rs11126666-A	rs11126666	intron_variant	0.28	1e-13	13	0.019	[0.013-0.025] unit increase
5	rs1275922	2	26928811	rs11126666	2016-01-27	25673413	Locke AE	2015-02-12	Nature	www.ncbi.nlm.nih.gov/pubmed/25673413	Genetic studies of body mass index yield new insights for obesity biology.	Body mass index	up to 104,666 European ancestry male individuals, up to 132,115 European ancestry female individuals, 370 African American male individuals, 517 African American female individuals, 512 Hispanic male individuals, 764 Hispanic female individuals	up to 48,274 European ancestry male individuals, up to 39,864 European ancestry female individuals, 2,441 African American or Afro-Caribbean male individuals, 6,314 African American or Afro-Caribbean female individuals, 919 Filipino male individuals, 828 Filipino female individuals, 205 Seychellois male individuals, 287 Seychellois female individuals, 2,964 South Asian ancestry male individuals, …	2p23.3	KCNK3	KCNK3			ENSG00000171303	rs11126666-A	rs11126666	intron_variant	0.285	1e-08	8	0.026	[0.017-0.035] kg/m2 increase
5	rs1275922	2	26928811	rs11126666	2016-01-27	25673413	Locke AE	2015-02-12	Nature	www.ncbi.nlm.nih.gov/pubmed/25673413	Genetic studies of body mass index yield new insights for obesity biology.	Body mass index	up to 104,666 European ancestry male individuals, up to 132,115 European ancestry female individuals, 370 African American male individuals, 517 African American female individuals, 512 Hispanic male individuals, 764 Hispanic female individuals	up to 48,274 European ancestry male individuals, up to 39,864 European ancestry female individuals, 2,441 African American or Afro-Caribbean male individuals, 6,314 African American or Afro-Caribbean female individuals, 919 Filipino male individuals, 828 Filipino female individuals, 205 Seychellois male individuals, 287 Seychellois female individuals, 2,964 South Asian ancestry male individuals, …	2p23.3	KCNK3	KCNK3			ENSG00000171303	rs11126666-A	rs11126666	intron_variant	0.283	1e-09	9	0.021	[0.014-0.027] kg/m2 increase
5	rs1275922	2	26928811	rs11126666	2016-01-27	25673413	Locke AE	2015-02-12	Nature	www.ncbi.nlm.nih.gov/pubmed/25673413	Genetic studies of body mass index yield new insights for obesity biology.	Body mass index	up to 104,666 European ancestry male individuals, up to 132,115 European ancestry female individuals, 370 African American male individuals, 517 African American female individuals, 512 Hispanic male individuals, 764 Hispanic female individuals	up to 48,274 European ancestry male individuals, up to 39,864 European ancestry female individuals, 2,441 African American or Afro-Caribbean male individuals, 6,314 African American or Afro-Caribbean female individuals, 919 Filipino male individuals, 828 Filipino female individuals, 205 Seychellois male individuals, 287 Seychellois female individuals, 2,964 South Asian ancestry male individuals, …	2p23.3	KCNK3	KCNK3			ENSG00000171303	rs11126666-A	rs11126666	intron_variant	0.283	1e-09	9	0.02	[0.014-0.027] kg/m2 increase
5	rs1275922	2	26928811	rs11126666	2019-06-21	31015401	Wu Y	2019-04-23	Nat Commun	www.ncbi.nlm.nih.gov/pubmed/31015401	Genome-wide association study of medication-use and associated disease in the UK Biobank.	Medication use (calcium channel blockers)	31,904 European ancestry cases, 172,474 European ancestry controls	NA	2p23.3	KCNK3	KCNK3			ENSG00000171303	rs11126666-A	rs11126666	intron_variant	0.255998	7e-31	30.1549	0.106201	[0.088-0.124] unit increase
5	rs1275922	2	26928811	rs11126666	2018-09-28	30108127	Hoffmann TJ	2018-08-14	Genetics	www.ncbi.nlm.nih.gov/pubmed/30108127	A Large Multi-ethnic Genome-Wide Association Study of Adult Body Mass Index Identifies Novel Loci.	Body mass index	315,347 European ancestry individuals, 8,322 Hispanic/Latino individuals, 7,290 East Asian ancestry individuals, 3,069 African American individuals, 459 South Asian ancestry individuals	431,743 European ancestry individuals, 9,275 South Asian ancestry individuals, 8,261 African British individuals, 1,822 East Asian ancestry individuals, 7,620 individuals	2p23.3	NR	KCNK3			ENSG00000171303	rs11126666-G	rs11126666	intron_variant	NR	5e-11	10.301	0.019	[NR] unit decrease
5	rs1275922	2	26932887	rs1275922	2021-02-09	32678081	Timmers PRHJ	2020-07-16	Nat Commun	www.ncbi.nlm.nih.gov/pubmed/32678081	Multivariate genomic scan implicates novel loci and haem metabolism in human ageing.	Aging traits (healthspan, parental lifespan or longevity) (multivariate analysis)	at least 837,415 European ancestry individuals	NA	2p23.3	KCNK3	KCNK3			ENSG00000171303	rs1275922-G	rs1275922	intron_variant	0.74	2e-08	7.69897	NA
5	rs1275922	2	26932887	rs1275922	2020-04-20	30642433	Timmers PR	2019-01-15	Elife	www.ncbi.nlm.nih.gov/pubmed/30642433	Genomics of 1 million parent lifespans implicates novel pathways and common diseases and distinguishes survival chances.	Parental lifespan	at least 500,193 European ancestry offspring	NA	2p23.3	KCNK3	KCNK3			ENSG00000171303	rs1275922-G	rs1275922	intron_variant	0.74	6e-09	8.22185	0.2579	[0.17-0.34] years increase
6	rs980183	2	59294558	rs10172678	2019-02-06	30595370	Kichaev G	2018-12-27	Am J Hum Genet	www.ncbi.nlm.nih.gov/pubmed/30595370	Leveraging Polygenic Functional Enrichment to Improve GWAS Power.	Body mass index	approximately 458,000 European ancestry individuals	NA	2p16.1		LINC01122 - NA	ENSG00000233723			rs10172678-?	rs10172678	intron_variant	NR	9e-25	24.0458	NA
6	rs980183	2	59294558	rs10172678	2020-04-17	31669095	Zhu Z	2019-10-24	J Allergy Clin Immunol	www.ncbi.nlm.nih.gov/pubmed/31669095	Shared Genetic and Experimental Links between Obesity-Related Traits and Asthma Subtypes in UK Biobank.	Body mass index	457,822 European ancestry individuals	NA	2p16.1	NR	LINC01122 - NA	ENSG00000233723			rs10172678-?	rs10172678	intron_variant	NR	4e-24	23.3979	NA
6	rs980183	2	59298298	rs13416992	2020-03-23	31900758	Han X	2020-01-03	Eur J Epidemiol	www.ncbi.nlm.nih.gov/pubmed/31900758	Using Mendelian randomization to evaluate the causal relationship between serum C-reactive protein levels and age-related macular degeneration.	C-reactive protein levels	418,642 British ancestry individuals	NA	2p16.1	NR	LINC01122 - NA	ENSG00000233723			rs13416992-A	rs13416992	intron_variant	0.397097	3e-09	8.52288	0.0126311	[0.0085-0.0168] unit increase
6	rs6711568	2	59302877	rs887912	2013-09-12	23563607	Berndt SI	2013-04-07	Nat Genet	www.ncbi.nlm.nih.gov/pubmed/23563607	Genome-wide meta-analysis identifies 11 new loci for anthropometric traits and provides insights into genetic architecture.	Obesity	93,015 European ancestry overweight individuals, 32,858 European ancestry class I obese individuals, 9,889 European ancestry class II obese individuals, 2,896 European ancestry class III obese individuals, up to 65,840 European ancestry controls	65,332 European ancestry overweight individuals, 22,373 European ancestry class I obese individuals, 5,476 European ancestry class II obese individuals, 1,162 European ancestry class III obese individuals, up to 39,294 European ancestry controls	2p16.1	FANCL	LINC01122 - NA	ENSG00000233723			rs887912-T	rs887912	intron_variant	0.28	1e-10	10	1.07	[NR]
6	rs6711568	2	59302877	rs887912	2013-09-12	23563607	Berndt SI	2013-04-07	Nat Genet	www.ncbi.nlm.nih.gov/pubmed/23563607	Genome-wide meta-analysis identifies 11 new loci for anthropometric traits and provides insights into genetic architecture.	Obesity	93,015 European ancestry overweight individuals, 32,858 European ancestry class I obese individuals, 9,889 European ancestry class II obese individuals, 2,896 European ancestry class III obese individuals, up to 65,840 European ancestry controls	65,332 European ancestry overweight individuals, 22,373 European ancestry class I obese individuals, 5,476 European ancestry class II obese individuals, 1,162 European ancestry class III obese individuals, up to 39,294 European ancestry controls	2p16.1	FANCL	LINC01122 - NA	ENSG00000233723			rs887912-T	rs887912	intron_variant	0.28	6e-09	8.22185	1.1	[NR]
6	rs6711568	2	59302877	rs887912	2010-11-17	20935630	Speliotes EK	2010-10-10	Nat Genet	www.ncbi.nlm.nih.gov/pubmed/20935630	Association analyses of 249,796 individuals reveal 18 new loci associated with body mass index.	Body mass index	Up to 123,865 European ancestry individuals	Up to 125,931 European ancestry individuals	2p16.1	FANCL	LINC01122 - NA	ENSG00000233723			rs887912-T	rs887912	intron_variant	0.29	2e-12	11.699	0.1	[0.06-0.14] kg/m2 increase
6	rs6711568	2	59302877	rs887912	2019-11-04	30239722	Pulit SL	2018-09-14	Hum Mol Genet	www.ncbi.nlm.nih.gov/pubmed/30239722	Meta-analysis of genome-wide association studies for body fat distribution in 694,649 individuals of European ancestry.	Waist-hip ratio	316,772 European ancestry male individuals	NA	2p16.1	NR	LINC01122 - NA	ENSG00000233723			rs887912-T	rs887912	intron_variant	0.2957	6e-13	12.2218	0.0134	[0.0097-0.0171] unit increase
6	rs6711568	2	59302877	rs887912	2019-11-04	30239722	Pulit SL	2018-09-14	Hum Mol Genet	www.ncbi.nlm.nih.gov/pubmed/30239722	Meta-analysis of genome-wide association studies for body fat distribution in 694,649 individuals of European ancestry.	Body mass index	374,756 European ancestry male individuals	NA	2p16.1	NA	LINC01122 - NA	ENSG00000233723			rs887912-T	rs887912	intron_variant	0.2963	2e-30	29.699	0.0204	[0.017-0.024] unit increase
6	rs6711568	2	59302877	rs887912	2017-05-23	25673412	Shungin D	2015-02-12	Nature	www.ncbi.nlm.nih.gov/pubmed/25673412	New genetic loci link adipose and insulin biology to body fat distribution.	Hip circumference	up to 56,910 European ancestry men, up to 86,570 European ancestry women	up to 36,570 European ancestry men, 30,172 European ancestry women, 915 Filipino ancestry men, 735 Filipino ancestry women, 2,351 African American/Afro-Caribbean ancestry men, 6,258 African American/Afro-Caribbean ancestry women, 2,285 South Asian ancestry men, 506 South Asian ancestry women, 195 Seychellois ancestry men, 266 Seychellois ancestry women	2p16.1	FLJ30838	LINC01122 - NA	ENSG00000233723			rs887912-T	rs887912	intron_variant	0.2828	5e-06	5.30103	0.0235	[0.014-0.033] unit increase
6	rs6711568	2	59302877	rs887912	2017-05-23	25673412	Shungin D	2015-02-12	Nature	www.ncbi.nlm.nih.gov/pubmed/25673412	New genetic loci link adipose and insulin biology to body fat distribution.	Hip circumference	up to 56,910 European ancestry men, up to 86,570 European ancestry women	up to 36,570 European ancestry men, 30,172 European ancestry women, 915 Filipino ancestry men, 735 Filipino ancestry women, 2,351 African American/Afro-Caribbean ancestry men, 6,258 African American/Afro-Caribbean ancestry women, 2,285 South Asian ancestry men, 506 South Asian ancestry women, 195 Seychellois ancestry men, 266 Seychellois ancestry women	2p16.1	FLJ30838	LINC01122 - NA	ENSG00000233723			rs887912-T	rs887912	intron_variant	0.2828	2e-08	7.69897	0.0222	[0.015-0.03] unit increase
6	rs6711568	2	59302877	rs887912	2018-09-28	30108127	Hoffmann TJ	2018-08-14	Genetics	www.ncbi.nlm.nih.gov/pubmed/30108127	A Large Multi-ethnic Genome-Wide Association Study of Adult Body Mass Index Identifies Novel Loci.	Body mass index	315,347 European ancestry individuals, 8,322 Hispanic/Latino individuals, 7,290 East Asian ancestry individuals, 3,069 African American individuals, 459 South Asian ancestry individuals	431,743 European ancestry individuals, 9,275 South Asian ancestry individuals, 8,261 African British individuals, 1,822 East Asian ancestry individuals, 7,620 individuals	2p16.1	NR	LINC01122 - NA	ENSG00000233723			rs887912-T	rs887912	intron_variant	NR	1e-13	13	0.021	[NR] unit increase
6	rs6711568	2	59305625	rs1016287	2019-11-05	30239722	Pulit SL	2018-09-14	Hum Mol Genet	www.ncbi.nlm.nih.gov/pubmed/30239722	Meta-analysis of genome-wide association studies for body fat distribution in 694,649 individuals of European ancestry.	Body mass index	434,794 European ancestry female individuals	NA	2p16.1	NA	LINC01122 - NA	ENSG00000233723			rs1016287-T	rs1016287	intron_variant	0.3035	9e-32	31.0458	0.0208	[0.017-0.024] unit increase
6	rs6711568	2	59305625	rs1016287	2016-01-27	25673413	Locke AE	2015-02-12	Nature	www.ncbi.nlm.nih.gov/pubmed/25673413	Genetic studies of body mass index yield new insights for obesity biology.	Body mass index	up to 104,666 European ancestry male individuals, up to 132,115 European ancestry female individuals, 370 African American male individuals, 517 African American female individuals, 512 Hispanic male individuals, 764 Hispanic female individuals	up to 48,274 European ancestry male individuals, up to 39,864 European ancestry female individuals, 2,441 African American or Afro-Caribbean male individuals, 6,314 African American or Afro-Caribbean female individuals, 919 Filipino male individuals, 828 Filipino female individuals, 205 Seychellois male individuals, 287 Seychellois female individuals, 2,964 South Asian ancestry male individuals, …	2p16.1	FLJ30838	LINC01122 - NA	ENSG00000233723			rs1016287-T	rs1016287	intron_variant	0.288	4e-06	5.39794	0.02	[0.012-0.029] kg/m2 increase
6	rs6711568	2	59305625	rs1016287	2016-01-27	25673413	Locke AE	2015-02-12	Nature	www.ncbi.nlm.nih.gov/pubmed/25673413	Genetic studies of body mass index yield new insights for obesity biology.	Body mass index	up to 104,666 European ancestry male individuals, up to 132,115 European ancestry female individuals, 370 African American male individuals, 517 African American female individuals, 512 Hispanic male individuals, 764 Hispanic female individuals	up to 48,274 European ancestry male individuals, up to 39,864 European ancestry female individuals, 2,441 African American or Afro-Caribbean male individuals, 6,314 African American or Afro-Caribbean female individuals, 919 Filipino male individuals, 828 Filipino female individuals, 205 Seychellois male individuals, 287 Seychellois female individuals, 2,964 South Asian ancestry male individuals, …	2p16.1	FLJ30838	LINC01122 - NA	ENSG00000233723			rs1016287-T	rs1016287	intron_variant	0.285	6e-09	8.22185	0.025	[0.017-0.034] kg/m2 increase
6	rs6711568	2	59305625	rs1016287	2018-07-24	26426971	Winkler TW	2015-10-01	PLoS Genet	www.ncbi.nlm.nih.gov/pubmed/26426971	The Influence of Age and Sex on Genetic Associations with Adult Body Size and Shape: A Large-Scale Genome-Wide Interaction Study.	Body mass index	up to 309,889 European ancestry individuals	NA	2p16.1	NR	LINC01122 - NA	ENSG00000233723			rs1016287-T	rs1016287	intron_variant	0.284383	4e-13	12.3979	0.021627	unit increase
6	rs6711568	2	59305625	rs1016287	2016-01-27	25673413	Locke AE	2015-02-12	Nature	www.ncbi.nlm.nih.gov/pubmed/25673413	Genetic studies of body mass index yield new insights for obesity biology.	Body mass index	up to 104,666 European ancestry male individuals, up to 132,115 European ancestry female individuals, 370 African American male individuals, 517 African American female individuals, 512 Hispanic male individuals, 764 Hispanic female individuals	up to 48,274 European ancestry male individuals, up to 39,864 European ancestry female individuals, 2,441 African American or Afro-Caribbean male individuals, 6,314 African American or Afro-Caribbean female individuals, 919 Filipino male individuals, 828 Filipino female individuals, 205 Seychellois male individuals, 287 Seychellois female individuals, 2,964 South Asian ancestry male individuals, …	2p16.1	FLJ30838	LINC01122 - NA	ENSG00000233723			rs1016287-T	rs1016287	intron_variant	0.287	2e-11	10.699	0.023	[0.016-0.03] kg/m2 increase
6	rs6711568	2	59305625	rs1016287	2017-08-10	28443625	Justice AE	2017-04-26	Nat Commun	www.ncbi.nlm.nih.gov/pubmed/28443625	Genome-wide meta-analysis of 241,258 adults accounting for smoking behaviour identifies novel loci for obesity traits.	BMI (adjusted for smoking behaviour)	98,173 European ancestry women, 64,373 European ancestry men, 5,829 European ancestry individuals, 10,500 African American/Afro-Caribbean ancestry women, 2,706 African American/Afro-Caribbean ancestry men, 1,030 Indian Asian ancestry women, 7,648 Indian Asian ancestry men, 1,793 Filipino ancestry women, 2,944 Hispanic/Latino ancestry women, 1,764 Hispanic/Latino ancestry men	21,496 European ancestry women, 24,385 European ancestry men, 118,364 European ancestry individuals, 2,326 African American/Afro-Caribbean ancestry women, 855 African American/Afro-Caribbean ancestry men	2p16.1	CIB4	LINC01122 - NA	ENSG00000233723			rs1016287-T	rs1016287	intron_variant	0.2819	8e-08	7.09691	0.0196	[0.012-0.027] kg/m2 increase
6	rs6711568	2	59305625	rs1016287	2017-08-10	28443625	Justice AE	2017-04-26	Nat Commun	www.ncbi.nlm.nih.gov/pubmed/28443625	Genome-wide meta-analysis of 241,258 adults accounting for smoking behaviour identifies novel loci for obesity traits.	BMI (adjusted for smoking behaviour)	98,173 European ancestry women, 64,373 European ancestry men, 5,829 European ancestry individuals, 10,500 African American/Afro-Caribbean ancestry women, 2,706 African American/Afro-Caribbean ancestry men, 1,030 Indian Asian ancestry women, 7,648 Indian Asian ancestry men, 1,793 Filipino ancestry women, 2,944 Hispanic/Latino ancestry women, 1,764 Hispanic/Latino ancestry men	21,496 European ancestry women, 24,385 European ancestry men, 118,364 European ancestry individuals, 2,326 African American/Afro-Caribbean ancestry women, 855 African American/Afro-Caribbean ancestry men	2p16.1	CIB4	LINC01122 - NA	ENSG00000233723			rs1016287-T	rs1016287	intron_variant	0.2819	2e-06	5.69897	0.0223	[0.013-0.032] kg/m2 increase
6	rs6711568	2	59305625	rs1016287	2017-08-10	28443625	Justice AE	2017-04-26	Nat Commun	www.ncbi.nlm.nih.gov/pubmed/28443625	Genome-wide meta-analysis of 241,258 adults accounting for smoking behaviour identifies novel loci for obesity traits.	BMI in non-smokers	77,279 European ancestry women, 47,280 European ancestry men, 4,856 European ancestry individuals, 8,799 African American/Afro-Caribbean ancestry women, 1,803 African American/Afro-Caribbean ancestry men, 1,020 Indian Asian ancestry women, 6,691 Indian Asian ancestry men, 1,526 Filipino ancestry women, 2,469 Hispanic/Latino ancestry women, 1,318 Hispanic/Latino ancestry men	16,011 European ancestry women, 17,912 European ancestry men, 105,218 European ancestry individuals, 2,073 African American/Afro-Caribbean ancestry women, 647 African American/Afro-Caribbean ancestry men	2p16.1	CIB4	LINC01122 - NA	ENSG00000233723			rs1016287-T	rs1016287	intron_variant	0.2819	3e-06	5.52288	0.0191	[0.011-0.027] kg/m2 increase
6	rs6711568	2	59305625	rs1016287	2017-08-10	28443625	Justice AE	2017-04-26	Nat Commun	www.ncbi.nlm.nih.gov/pubmed/28443625	Genome-wide meta-analysis of 241,258 adults accounting for smoking behaviour identifies novel loci for obesity traits.	BMI in non-smokers	77,279 European ancestry women, 47,280 European ancestry men, 4,856 European ancestry individuals, 8,799 African American/Afro-Caribbean ancestry women, 1,803 African American/Afro-Caribbean ancestry men, 1,020 Indian Asian ancestry women, 6,691 Indian Asian ancestry men, 1,526 Filipino ancestry women, 2,469 Hispanic/Latino ancestry women, 1,318 Hispanic/Latino ancestry men	16,011 European ancestry women, 17,912 European ancestry men, 105,218 European ancestry individuals, 2,073 African American/Afro-Caribbean ancestry women, 647 African American/Afro-Caribbean ancestry men	2p16.1	CIB4	LINC01122 - NA	ENSG00000233723			rs1016287-T	rs1016287	intron_variant	0.2819	4e-06	5.39794	0.0244	[0.014-0.035] kg/m2 increase
6	rs6711568	2	59305625	rs1016287	2017-08-10	28443625	Justice AE	2017-04-26	Nat Commun	www.ncbi.nlm.nih.gov/pubmed/28443625	Genome-wide meta-analysis of 241,258 adults accounting for smoking behaviour identifies novel loci for obesity traits.	Body mass index (joint analysis main effects and smoking interaction)	98,173 European ancestry women, 64,373 European ancestry men, 5,829 European ancestry individuals, 10,500 African American/Afro-Caribbean ancestry women, 2,706 African American/Afro-Caribbean ancestry men, 1,030 Indian Asian ancestry women, 7,648 Indian Asian ancestry men, 1,793 Filipino ancestry women, 2,944 Hispanic/Latino ancestry women, 1,764 Hispanic/Latino ancestry men	21,496 European ancestry women, 24,385 European ancestry men, 118,364 European ancestry individuals, 2,326 African American/Afro-Caribbean ancestry women, 855 African American/Afro-Caribbean ancestry men	2p16.1	CIB4	LINC01122 - NA	ENSG00000233723			rs1016287-T	rs1016287	intron_variant	0.2819	6e-08	7.22185	NA
6	rs6711568	2	59305625	rs1016287	2017-08-10	28443625	Justice AE	2017-04-26	Nat Commun	www.ncbi.nlm.nih.gov/pubmed/28443625	Genome-wide meta-analysis of 241,258 adults accounting for smoking behaviour identifies novel loci for obesity traits.	Body mass index (joint analysis main effects and smoking interaction)	98,173 European ancestry women, 64,373 European ancestry men, 5,829 European ancestry individuals, 10,500 African American/Afro-Caribbean ancestry women, 2,706 African American/Afro-Caribbean ancestry men, 1,030 Indian Asian ancestry women, 7,648 Indian Asian ancestry men, 1,793 Filipino ancestry women, 2,944 Hispanic/Latino ancestry women, 1,764 Hispanic/Latino ancestry men	21,496 European ancestry women, 24,385 European ancestry men, 118,364 European ancestry individuals, 2,326 African American/Afro-Caribbean ancestry women, 855 African American/Afro-Caribbean ancestry men	2p16.1	CIB4	LINC01122 - NA	ENSG00000233723			rs1016287-T	rs1016287	intron_variant	0.2819	4e-06	5.39794	NA
6	rs6711568	2	59305625	rs1016287	2016-01-27	25673413	Locke AE	2015-02-12	Nature	www.ncbi.nlm.nih.gov/pubmed/25673413	Genetic studies of body mass index yield new insights for obesity biology.	Body mass index	up to 104,666 European ancestry male individuals, up to 132,115 European ancestry female individuals, 370 African American male individuals, 517 African American female individuals, 512 Hispanic male individuals, 764 Hispanic female individuals	up to 48,274 European ancestry male individuals, up to 39,864 European ancestry female individuals, 2,441 African American or Afro-Caribbean male individuals, 6,314 African American or Afro-Caribbean female individuals, 919 Filipino male individuals, 828 Filipino female individuals, 205 Seychellois male individuals, 287 Seychellois female individuals, 2,964 South Asian ancestry male individuals, …	2p16.1	FLJ30838	LINC01122 - NA	ENSG00000233723			rs1016287-T	rs1016287	intron_variant	0.285	4e-12	11.3979	0.023	[0.016-0.029] kg/m2 increase
6	rs980183	2	59307725	rs6545714	2019-11-04	30239722	Pulit SL	2018-09-14	Hum Mol Genet	www.ncbi.nlm.nih.gov/pubmed/30239722	Meta-analysis of genome-wide association studies for body fat distribution in 694,649 individuals of European ancestry.	Waist-hip ratio	697,734 European ancestry individuals	NA	2p16.1	NA	LINC01122 - NA	ENSG00000233723			rs6545714-A	rs6545714	intron_variant	0.6107	9e-16	15.0458	0.0139	[0.011-0.017] unit decrease
6	rs980183	2	59307725	rs6545714	2019-02-08	30593698	Hubel C	2018-12-28	Am J Med Genet B Neuropsychiatr Genet	www.ncbi.nlm.nih.gov/pubmed/30593698	Genomics of body fat percentage may contribute to sex bias in anorexia nervosa.	Body fat percentage	70,700 European ancestry female individuals, 85,261 European ancestry male individuals	NA	2p16.1	NR	LINC01122 - NA	ENSG00000233723			rs6545714-?	rs6545714	intron_variant	NR	2e-08	7.69897	0.14879	[0.097-0.201] unit decrease
6	rs980183	2	59307725	rs6545714	2019-02-08	30593698	Hubel C	2018-12-28	Am J Med Genet B Neuropsychiatr Genet	www.ncbi.nlm.nih.gov/pubmed/30593698	Genomics of body fat percentage may contribute to sex bias in anorexia nervosa.	Body fat percentage	70,700 European ancestry female individuals, 85,261 European ancestry male individuals	NA	2p16.1	NR	LINC01122 - NA	ENSG00000233723			rs6545714-?	rs6545714	intron_variant	NR	3e-11	10.5229	0.14328	[0.1-0.19] unit decrease
6	rs980183	2	59307725	rs6545714	2020-01-08	30297969	Mahajan A	2018-10-08	Nat Genet	www.ncbi.nlm.nih.gov/pubmed/30297969	Fine-mapping type 2 diabetes loci to single-variant resolution using high-density imputation and islet-specific epigenome maps.	Type 2 diabetes	74,124 European ancestry cases, 824,006 European ancestry controls	NA	2p16.1	BNIPL	LINC01122 - NA	ENSG00000233723			rs6545714-G	rs6545714	intron_variant	0.392	9e-09	8.04576	1.04	[1.02-1.05]
6	rs980183	2	59307725	rs6545714	2019-11-05	30239722	Pulit SL	2018-09-14	Hum Mol Genet	www.ncbi.nlm.nih.gov/pubmed/30239722	Meta-analysis of genome-wide association studies for body fat distribution in 694,649 individuals of European ancestry.	Body mass index	806,834 European ancestry individuals	NA	2p16.1	NA	LINC01122 - NA	ENSG00000233723			rs6545714-A	rs6545714	intron_variant	0.6112	4e-32	31.3979	0.0194	[0.016-0.023] unit decrease
6	rs980183	2	59307725	rs6545714	2017-05-23	25673412	Shungin D	2015-02-12	Nature	www.ncbi.nlm.nih.gov/pubmed/25673412	New genetic loci link adipose and insulin biology to body fat distribution.	Waist circumference	up to 56,910 European ancestry men, up to 86,570 European ancestry women	up to 36,570 European ancestry men, 30,172 European ancestry women, 915 Filipino ancestry men, 735 Filipino ancestry women, 2,351 African American/Afro-Caribbean ancestry men, 6,258 African American/Afro-Caribbean ancestry women, 2,285 South Asian ancestry men, 506 South Asian ancestry women, 195 Seychellois ancestry men, 266 Seychellois ancestry women	2p16.1	FLJ30838	LINC01122 - NA	ENSG00000233723			rs6545714-A	rs6545714	intron_variant	0.6092	9e-07	6.04576	0.0235	[0.014-0.033] unit decrease
6	rs980183	2	59307725	rs6545714	2017-05-23	25673412	Shungin D	2015-02-12	Nature	www.ncbi.nlm.nih.gov/pubmed/25673412	New genetic loci link adipose and insulin biology to body fat distribution.	Waist circumference	up to 56,910 European ancestry men, up to 86,570 European ancestry women	up to 36,570 European ancestry men, 30,172 European ancestry women, 915 Filipino ancestry men, 735 Filipino ancestry women, 2,351 African American/Afro-Caribbean ancestry men, 6,258 African American/Afro-Caribbean ancestry women, 2,285 South Asian ancestry men, 506 South Asian ancestry women, 195 Seychellois ancestry men, 266 Seychellois ancestry women	2p16.1	FLJ30838	LINC01122 - NA	ENSG00000233723			rs6545714-A	rs6545714	intron_variant	0.6092	2e-10	9.69897	0.022	[0.015-0.029] unit decrease
6	rs980183	2	59307725	rs6545714	2017-05-23	25673412	Shungin D	2015-02-12	Nature	www.ncbi.nlm.nih.gov/pubmed/25673412	New genetic loci link adipose and insulin biology to body fat distribution.	Waist circumference	up to 56,910 European ancestry men, up to 86,570 European ancestry women	up to 36,570 European ancestry men, 30,172 European ancestry women, 915 Filipino ancestry men, 735 Filipino ancestry women, 2,351 African American/Afro-Caribbean ancestry men, 6,258 African American/Afro-Caribbean ancestry women, 2,285 South Asian ancestry men, 506 South Asian ancestry women, 195 Seychellois ancestry men, 266 Seychellois ancestry women	2p16.1	FLJ30838	LINC01122 - NA	ENSG00000233723			rs6545714-A	rs6545714	intron_variant	0.6092	7e-06	5.1549	0.02	[0.011-0.029] unit decrease
6	rs980183	2	59311536	rs980183	2020-09-14	32541925	Vujkovic M	2020-06-15	Nat Genet	www.ncbi.nlm.nih.gov/pubmed/32541925	Discovery of 318 new risk loci for type 2 diabetes and related vascular outcomes among 1.4 million participants in a multi-ancestry meta-analysis.	Type 2 diabetes	148,726 European ancestry cases, 965,732 European ancestry controls	NA	2p16.1	NR	LINC01122 - NA	ENSG00000233723			rs980183-G	rs980183	intron_variant	0.3942	1e-14	14	0.0363	[0.027-0.046] unit increase
6	rs980183	2	59313974	rs7424120	2020-07-21	32203549	Richardson TG	2020-03-23	PLoS Med	www.ncbi.nlm.nih.gov/pubmed/32203549	Evaluating the relationship between circulating lipoprotein lipids and apolipoproteins with risk of coronary heart disease: A multivariable Mendelian randomisation analysis.	Triglyceride levels	441,016 European ancestry individuals	NA	2p16.1	FANCL	LINC01122 - NA	ENSG00000233723			rs7424120-C	rs7424120	intron_variant	0.398276	6e-09	8.22185	0.0118514	[0.0079-0.0158] unit increase
6	rs980183	2	59313974	rs7424120	2021-01-26	32376654	Richardson TG	2020-05-06	BMJ	www.ncbi.nlm.nih.gov/pubmed/32376654	Use of genetic variation to separate the effects of early and later life adiposity on disease risk: mendelian randomisation study.	Adult body size	453,169 European ancestry individuals		2p16.1	FANCL	LINC01122 - NA	ENSG00000233723			rs7424120-C	rs7424120	intron_variant	0.398085	4e-24	23.3979	0.0142008	[0.011-0.017] unit increase
6	rs980183	2	59315828	rs6730325	2019-03-07	30578418	Giri A	2018-12-21	Nat Genet	www.ncbi.nlm.nih.gov/pubmed/30578418	Trans-ethnic association study of blood pressure determinants in over 750,000 individuals.	Pulse pressure	365,998 European ancestry individuals, 63,490 African ancestry individuals, 22,802 Hispanic individuals, 4,792 Asian ancestry individuals, 2,695 Native American ancestry individuals	299,024 European ancestry individuals, 17,277 individuals	2p16.1	intergenic	LINC01122 - NA	ENSG00000233723			rs6730325-G	rs6730325	intron_variant	0.638	7e-10	9.1549	0.1599	[0.11-0.21] mmHg decrease
6	rs980183	2	59315828	rs6730325	2019-10-29	31578528	Tin A	2019-10-02	Nat Genet	www.ncbi.nlm.nih.gov/pubmed/31578528	Target genes, variants, tissues and transcriptional pathways influencing human serum urate levels.	Urate levels	288,649 European ancestry individuals, 125,725 East Asian ancestry individuals, 33,671 African American individuals, 9,037 South Asian ancestry individuals, 608 Hispanic individuals	NA	2p16.1	LINC01122	LINC01122 - NA	ENSG00000233723			rs6730325-A	rs6730325	intron_variant	0.6668	3e-08	7.52288	0.0189	[0.012-0.026] mg/dL decrease
6	rs980183	2	59315828	rs6730325	2019-03-28	30643251	Liu M	2019-01-14	Nat Genet	www.ncbi.nlm.nih.gov/pubmed/30643251	Association studies of up to 1.2 million individuals yield new insights into the genetic etiology of tobacco and alcohol use.	Smoking initiation (ever regular vs never regular)	up to 1,232,091 European ancestry individuals	NA	2p16.1	NR	LINC01122 - NA	ENSG00000233723			rs6730325-A	rs6730325	intron_variant	0.609782	2e-08	7.69897	0.0146358	[0.0095-0.0198] unit decrease
6	rs980183	2	59315828	rs6730325	2019-10-29	31578528	Tin A	2019-10-02	Nat Genet	www.ncbi.nlm.nih.gov/pubmed/31578528	Target genes, variants, tissues and transcriptional pathways influencing human serum urate levels.	Urate levels	174,111 European, East Asian, African American, South Asian and Hispanic ancestry men, 172,102 European, East Asian, African American, South Asian and Hispanic ancestry women	NA	2p16.1	NR	LINC01122 - NA	ENSG00000233723			rs6730325-A	rs6730325	intron_variant	0.6659	6e-07	6.22185	0.0244	[0.015-0.034] mg/dL decrease
6	rs980183	2	59321225	rs12472381	2019-10-29	31578528	Tin A	2019-10-02	Nat Genet	www.ncbi.nlm.nih.gov/pubmed/31578528	Target genes, variants, tissues and transcriptional pathways influencing human serum urate levels.	Urate levels	288,649 European ancestry individuals	NA	2p16.1	LINC01122	LINC01122 - NA	ENSG00000233723			rs12472381-A	rs12472381	intron_variant	0.39	2e-08	7.69897	0.021931	[0.014-0.03] mg/dL increase
6	rs6711568	2	59329153	rs759250	2017-08-18	28448500	Graff M	2017-04-27	PLoS Genet	www.ncbi.nlm.nih.gov/pubmed/28448500	Genome-wide physical activity interactions in adiposity - A meta-analysis of 200,452 adults.	Body mass index (joint analysis main effects and physical activity interaction)	2,518 African American women, 86,278 European ancestry women, 1,773 Filipino ancestry women, 1,030 Indian ancestry women, 1,457 African American men, 55,137 European ancestry men, 7,648 Indian ancestry men, 5,527 European ancestry individuals	6,244 African American women, 17,531 European ancestry women, 329 African American men, 19,956 European ancestry men	2p16.1	LOC730134, FLJ30838	LINC01122 - NA	ENSG00000233723			rs759250-?	rs759250	intron_variant	NR	5e-08	7.30103	NA
6	rs6711568	2	59329153	rs759250	2017-08-18	28448500	Graff M	2017-04-27	PLoS Genet	www.ncbi.nlm.nih.gov/pubmed/28448500	Genome-wide physical activity interactions in adiposity - A meta-analysis of 200,452 adults.	Body mass index (joint analysis main effects and physical activity interaction)	2,518 African American women, 86,278 European ancestry women, 1,773 Filipino ancestry women, 1,030 Indian ancestry women, 1,457 African American men, 55,137 European ancestry men, 7,648 Indian ancestry men, 5,527 European ancestry individuals	6,244 African American women, 17,531 European ancestry women, 329 African American men, 19,956 European ancestry men	2p16.1	LOC730134, FLJ30838	LINC01122 - NA	ENSG00000233723			rs759250-?	rs759250	intron_variant	NR	9e-10	9.04576	NA
6	rs6711568	2	59329153	rs759250	2017-08-18	28448500	Graff M	2017-04-27	PLoS Genet	www.ncbi.nlm.nih.gov/pubmed/28448500	Genome-wide physical activity interactions in adiposity - A meta-analysis of 200,452 adults.	Body mass index (joint analysis main effects and physical activity interaction)	2,518 African American women, 86,278 European ancestry women, 1,773 Filipino ancestry women, 1,030 Indian ancestry women, 1,457 African American men, 55,137 European ancestry men, 7,648 Indian ancestry men, 5,527 European ancestry individuals	6,244 African American women, 17,531 European ancestry women, 329 African American men, 19,956 European ancestry men	2p16.1	LOC730134, FLJ30838	LINC01122 - NA	ENSG00000233723			rs759250-?	rs759250	intron_variant	NR	8e-09	8.09691	NA
6	rs6711568	2	59329153	rs759250	2017-08-18	28448500	Graff M	2017-04-27	PLoS Genet	www.ncbi.nlm.nih.gov/pubmed/28448500	Genome-wide physical activity interactions in adiposity - A meta-analysis of 200,452 adults.	Body mass index	2,518 African American women, 86,278 European ancestry women, 1,773 Filipino ancestry women, 1,030 Indian ancestry women, 1,457 African American men, 55,137 European ancestry men, 7,648 Indian ancestry men, 5,527 European ancestry individuals	6,244 African American women, 17,531 European ancestry women, 329 African American men, 19,956 European ancestry men	2p16.1	LOC730134, FLJ30838	LINC01122 - NA	ENSG00000233723			rs759250-A	rs759250	intron_variant	0.286	2e-08	7.69897	0.0339	[0.022-0.046] kg/m2 increase
6	rs6711568	2	59329153	rs759250	2017-08-18	28448500	Graff M	2017-04-27	PLoS Genet	www.ncbi.nlm.nih.gov/pubmed/28448500	Genome-wide physical activity interactions in adiposity - A meta-analysis of 200,452 adults.	Body mass index	2,518 African American women, 86,278 European ancestry women, 1,773 Filipino ancestry women, 1,030 Indian ancestry women, 1,457 African American men, 55,137 European ancestry men, 7,648 Indian ancestry men, 5,527 European ancestry individuals	6,244 African American women, 17,531 European ancestry women, 329 African American men, 19,956 European ancestry men	2p16.1	LOC730134, FLJ30838	LINC01122 - NA	ENSG00000233723			rs759250-A	rs759250	intron_variant	0.286	1e-09	9	0.0295	[0.02-0.039] kg/m2 increase
6	rs6711568	2	59329153	rs759250	2017-08-18	28448500	Graff M	2017-04-27	PLoS Genet	www.ncbi.nlm.nih.gov/pubmed/28448500	Genome-wide physical activity interactions in adiposity - A meta-analysis of 200,452 adults.	Body mass index (joint analysis main effects and physical activity interaction)	2,518 African American women, 86,278 European ancestry women, 1,773 Filipino ancestry women, 1,030 Indian ancestry women, 1,457 African American men, 55,137 European ancestry men, 7,648 Indian ancestry men, 5,527 European ancestry individuals	6,244 African American women, 17,531 European ancestry women, 329 African American men, 19,956 European ancestry men	2p16.1	LOC730134, FLJ30838	LINC01122 - NA	ENSG00000233723			rs759250-?	rs759250	intron_variant	NR	9e-10	9.04576	NA
6	rs6711568	2	59329153	rs759250	2017-08-18	28448500	Graff M	2017-04-27	PLoS Genet	www.ncbi.nlm.nih.gov/pubmed/28448500	Genome-wide physical activity interactions in adiposity - A meta-analysis of 200,452 adults.	Body mass index in physically active individuals	1,957 African American women, 1,773 Filipino ancestry women, 305 Indian ancestry women, 67,609 European ancestry women, 1,206 African American men, 2,029 Indian ancestry men, 43,399 European ancestry men, at least 4,819 European ancestry individuals	4,807 African American women, 12,347 European ancestry women, 265 African American men, 14,540 European ancestry men	2p16.1	LOC730134, FLJ30838	LINC01122 - NA	ENSG00000233723			rs759250-A	rs759250	intron_variant	0.2822	8e-07	6.09691	0.0318	[0.019-0.044] kg/m2 increase
6	rs6711568	2	59329153	rs759250	2017-08-18	28448500	Graff M	2017-04-27	PLoS Genet	www.ncbi.nlm.nih.gov/pubmed/28448500	Genome-wide physical activity interactions in adiposity - A meta-analysis of 200,452 adults.	Body mass index in physically active individuals	1,957 African American women, 1,773 Filipino ancestry women, 305 Indian ancestry women, 67,609 European ancestry women, 1,206 African American men, 2,029 Indian ancestry men, 43,399 European ancestry men, at least 4,819 European ancestry individuals	4,807 African American women, 12,347 European ancestry women, 265 African American men, 14,540 European ancestry men	2p16.1	LOC730134, FLJ30838	LINC01122 - NA	ENSG00000233723			rs759250-A	rs759250	intron_variant	0.286	1e-07	7	0.0279	[0.018-0.038] kg/m2 increase
6	rs6711568	2	59329153	rs759250	2017-08-18	28448500	Graff M	2017-04-27	PLoS Genet	www.ncbi.nlm.nih.gov/pubmed/28448500	Genome-wide physical activity interactions in adiposity - A meta-analysis of 200,452 adults.	Body mass index	2,518 African American women, 86,278 European ancestry women, 1,773 Filipino ancestry women, 1,030 Indian ancestry women, 1,457 African American men, 55,137 European ancestry men, 7,648 Indian ancestry men, 5,527 European ancestry individuals	6,244 African American women, 17,531 European ancestry women, 329 African American men, 19,956 European ancestry men	2p16.1	LOC730134, FLJ30838	LINC01122 - NA	ENSG00000233723			rs759250-A	rs759250	intron_variant	0.2821	5e-09	8.30103	0.0348	[0.023-0.047] kg/m2 increase
6	rs6711568	2	59329153	rs759250	2017-08-18	28448500	Graff M	2017-04-27	PLoS Genet	www.ncbi.nlm.nih.gov/pubmed/28448500	Genome-wide physical activity interactions in adiposity - A meta-analysis of 200,452 adults.	Body mass index	2,518 African American women, 86,278 European ancestry women, 1,773 Filipino ancestry women, 1,030 Indian ancestry women, 1,457 African American men, 55,137 European ancestry men, 7,648 Indian ancestry men, 5,527 European ancestry individuals	6,244 African American women, 17,531 European ancestry women, 329 African American men, 19,956 European ancestry men	2p16.1	LOC730134, FLJ30838	LINC01122 - NA	ENSG00000233723			rs759250-A	rs759250	intron_variant	0.2821	6e-10	9.22185	0.0291	[0.02-0.038] kg/m2 increase
6	rs6711568	2	59329153	rs759250	2017-08-18	28448500	Graff M	2017-04-27	PLoS Genet	www.ncbi.nlm.nih.gov/pubmed/28448500	Genome-wide physical activity interactions in adiposity - A meta-analysis of 200,452 adults.	Body mass index in physically active individuals	1,957 African American women, 1,773 Filipino ancestry women, 305 Indian ancestry women, 67,609 European ancestry women, 1,206 African American men, 2,029 Indian ancestry men, 43,399 European ancestry men, at least 4,819 European ancestry individuals	4,807 African American women, 12,347 European ancestry women, 265 African American men, 14,540 European ancestry men	2p16.1	LOC730134, FLJ30838	LINC01122 - NA	ENSG00000233723			rs759250-A	rs759250	intron_variant	0.2821	3e-08	7.52288	0.0289	[0.019-0.039] kg/m2 increase
6	rs980183	2	59330227	rs6739755	2019-09-23	31501611	Karlsson T	2019-09-09	Nat Med	www.ncbi.nlm.nih.gov/pubmed/31501611	Contribution of genetics to visceral adiposity and its relation to cardiovascular and metabolic disease.	Predicted visceral adipose tissue	325,153 British ancestry individuals	NA	2p16.1	NR	LINC01122 - NA	ENSG00000233723			rs6739755-A	rs6739755	intron_variant	0.3964	4e-19	18.3979	0.0227141	[0.018-0.028] unit increase
6	rs980183	2	59335104	rs7575523	2020-10-08	31928498	Lind L	2020-01-13	Metab Syndr Relat Disord	www.ncbi.nlm.nih.gov/pubmed/31928498	Genetic Determinants of Clustering of Cardiometabolic Risk Factors in U.K. Biobank.	Systolic blood pressure	291,107 British ancestry individuals	NA	2p16.1	LINC01122	LINC01122 - NA	ENSG00000233723			rs7575523-T	rs7575523	intron_variant	0.397499	2e-07	6.69897	0.25498	[0.16-0.35] unit increase
6	rs980183	2	59335104	rs7575523	2020-10-08	31928498	Lind L	2020-01-13	Metab Syndr Relat Disord	www.ncbi.nlm.nih.gov/pubmed/31928498	Genetic Determinants of Clustering of Cardiometabolic Risk Factors in U.K. Biobank.	Waist circumference	291,107 British ancestry individuals	NA	2p16.1	LINC01122	LINC01122 - NA	ENSG00000233723			rs7575523-T	rs7575523	intron_variant	0.397499	1e-13	13	0.235994	[0.17-0.3] unit increase
6	rs980183	2	59335104	rs7575523	2020-10-08	31928498	Lind L	2020-01-13	Metab Syndr Relat Disord	www.ncbi.nlm.nih.gov/pubmed/31928498	Genetic Determinants of Clustering of Cardiometabolic Risk Factors in U.K. Biobank.	High density lipoprotein cholesterol levels	291,107 British ancestry individuals	NA	2p16.1	LINC01122	LINC01122 - NA	ENSG00000233723			rs7575523-T	rs7575523	intron_variant	0.397499	1e-06	6	0.00447821	[0.0027-0.0063] unit decrease
6	rs980183	2	59335104	rs7575523	2019-02-10	27841878	Hoffmann TJ	2016-11-14	Nat Genet	www.ncbi.nlm.nih.gov/pubmed/27841878	Genome-wide association analyses using electronic health records identify new loci influencing blood pressure variation.	Pulse pressure	295,529 European ancestry individuals, 8,231 Latino individuals, 3,058 African American individuals, 2,029 African British individuals, 7,701 East Asian ancestry individuals, 2,735 South Asian ancestry individuals, 1,979 mixed and unknown ancestry individuals	NA	2p16.1	FLJ30838, MIR4432	LINC01122 - NA	ENSG00000233723			rs7575523-T	rs7575523	intron_variant		5e-08	7.30103	0.142	unit increase
7	rs78438918	2	100576304	rs13023088	2018-09-17	29844566	Davies G	2018-05-29	Nat Commun	www.ncbi.nlm.nih.gov/pubmed/29844566	Study of 300,486 individuals identifies 148 independent genetic loci influencing general cognitive function.	General cognitive ability	up to 300,486 European ancestry individuals	NA	2q11.2	AFF3	AFF3			ENSG00000144218	rs13023088-T	rs13023088	intron_variant	NR	3e-08	7.52288	5.569	z-score increase
7	rs78438918	2	100602759	rs13032879	2018-02-23	29326435	Hill WD	2018-01-11	Mol Psychiatry	www.ncbi.nlm.nih.gov/pubmed/29326435	A combined analysis of genetically correlated traits identifies 187 loci and a role for neurogenesis and myelination in intelligence.	Intelligence (MTAG)	120,934 British ancestry individuals, 127,548 individuals	NA	2q11.2	AFF3	AFF3			ENSG00000144218	rs13032879-T	rs13032879	intron_variant	NR	1e-12	12	0.0292833	[0.021-0.037] unit increase
7	rs78438918	2	100619785	rs60473748	2020-01-29	31844048	Hill WD	2019-12-16	Nat Commun	www.ncbi.nlm.nih.gov/pubmed/31844048	Genome-wide analysis identifies molecular systems and 149 genetic loci associated with income.	Household income (MTAG)	505,541 British and unknown ancestry individuals	NA	2q11.2	AFF3	AFF3			ENSG00000144218	rs60473748-C	rs60473748	intron_variant	0.1456	2e-11	10.699	0.0191886	[0.014-0.025] unit increase
7	rs78438918	2	100668699	rs13001130	2018-09-17	29844566	Davies G	2018-05-29	Nat Commun	www.ncbi.nlm.nih.gov/pubmed/29844566	Study of 300,486 individuals identifies 148 independent genetic loci influencing general cognitive function.	General cognitive ability	up to 300,486 European ancestry individuals	NA	2q11.2	AFF3	AFF3			ENSG00000144218	rs13001130-A	rs13001130	intron_variant	NR	2e-10	9.69897	6.352	z-score increase
7	rs78438918	2	100669457	rs78633727	2018-09-12	29942086	Savage JE	2018-06-25	Nat Genet	www.ncbi.nlm.nih.gov/pubmed/29942086	Genome-wide association meta-analysis in 269,867 individuals identifies new genetic and functional links to intelligence.	Intelligence	269,867 European ancestry individuals	NA	2q11.2	NR	AFF3			ENSG00000144218	rs78633727-T	rs78633727	intron_variant	NR	4e-10	9.39794	6.254	z-score decrease
7	rs78438918	2	100729293	rs4851250	2018-02-23	29326435	Hill WD	2018-01-11	Mol Psychiatry	www.ncbi.nlm.nih.gov/pubmed/29326435	A combined analysis of genetically correlated traits identifies 187 loci and a role for neurogenesis and myelination in intelligence.	Intelligence (MTAG)	120,934 British ancestry individuals, 127,548 individuals	NA	2q11.2	AFF3	AFF3			ENSG00000144218	rs4851250-T	rs4851250	intron_variant	NR	6e-17	16.2218	0.0320217	[0.025-0.04] unit decrease
7	rs78438918	2	100729293	rs4851250	2020-01-29	31844048	Hill WD	2019-12-16	Nat Commun	www.ncbi.nlm.nih.gov/pubmed/31844048	Genome-wide analysis identifies molecular systems and 149 genetic loci associated with income.	Household income (MTAG)	505,541 British and unknown ancestry individuals	NA	2q11.2	AFF3	AFF3			ENSG00000144218	rs4851250-C	rs4851250	intron_variant	0.1774	6e-17	16.2218	0.0222164	[0.017-0.027] unit increase
8	rs2643826	3	27562988	rs2643826	2019-03-07	30578418	Giri A	2018-12-21	Nat Genet	www.ncbi.nlm.nih.gov/pubmed/30578418	Trans-ethnic association study of blood pressure determinants in over 750,000 individuals.	Systolic blood pressure	365,998 European ancestry individuals, 63,490 African ancestry individuals, 22,802 Hispanic individuals, 4,792 Asian ancestry individuals, 2,695 Native American ancestry individuals	299,024 European ancestry individuals, 17,277 individuals	3p24.1	SLC4A7	RNU1-96P - Y_RNA	ENSG00000201033	ENSG00000201314		rs2643826-C	rs2643826	regulatory_region_variant	0.4571	3e-29	28.5229	0.4106	[0.34-0.48] mmHg increase
8	rs2643826	3	27562988	rs2643826	2019-03-07	30578418	Giri A	2018-12-21	Nat Genet	www.ncbi.nlm.nih.gov/pubmed/30578418	Trans-ethnic association study of blood pressure determinants in over 750,000 individuals.	Pulse pressure	365,998 European ancestry individuals, 63,490 African ancestry individuals, 22,802 Hispanic individuals, 4,792 Asian ancestry individuals, 2,695 Native American ancestry individuals	299,024 European ancestry individuals, 17,277 individuals	3p24.1	SLC4A7	RNU1-96P - Y_RNA	ENSG00000201033	ENSG00000201314		rs2643826-C	rs2643826	regulatory_region_variant	0.457	6e-18	17.2218	0.2353	[0.18-0.29] mmHg increase
8	rs2643826	3	27562988	rs2643826	2018-10-18	29912962	Feitosa MF	2018-06-18	PLoS One	www.ncbi.nlm.nih.gov/pubmed/29912962	Novel genetic associations for blood pressure identified via gene-alcohol interaction in up to 570K individuals across multiple ancestries.	Systolic blood pressure x alcohol consumption interaction (2df test)	63,608 European ancestry drinkers, 10,193 African American or Afro-Caribbean heavy drinkers, 2,441 Asian ancestry drinkers, 5,084 Hispanic or Latin American drinkers, 27,494 European ancestry non-drinkers, 11,224 African American or Afro-Caribbean non-drinkers, 9,924 Asian ancestry non-drinkers, 3,387 Hispanic or Latin American non-drinkers	238,002 European ancestry drinkers, 2,280 African American drinkers, 54,081 Asian ancestry drinkers, 6,452 Hispanic drinkers, 43,316 European ancestry non-drinkers, 2,761 African American non-drinkers, 86,945 Asian ancestry non-drinkers, 6,925 Hispanic non-drinkers	3p24.1	LOC105377005, SLC4A7	RNU1-96P - Y_RNA	ENSG00000201033	ENSG00000201314		rs2643826-T	rs2643826	regulatory_region_variant	0.45	3e-23	22.5229	NA
8	rs2643826	3	27562988	rs2643826	2018-08-29	29912962	Feitosa MF	2018-06-18	PLoS One	www.ncbi.nlm.nih.gov/pubmed/29912962	Novel genetic associations for blood pressure identified via gene-alcohol interaction in up to 570K individuals across multiple ancestries.	Diastolic blood pressure x alcohol consumption interaction (2df test)	63,607 European ancestry drinkers, 10,193 African American or Afro-Caribbean drinkers, 2,441 Asian ancestry drinkers, 5,084 Hispanic or Latin American drinkers, 27,492 European ancestry non-drinkers, 11,223 African American or Afro-Caribbean non-drinkers, 9,924 Asian ancestry non-drinkers, 3,387 Hispanic or Latin American non-drinkers	238,058 European ancestry drinkers, 2,280 African American drinkers, 54,081 Asian ancestry drinkers, 6,448 Hispanic drinkers, 43,318 European ancestry non-drinkers, 2,761 African American non-drinkers, 86,943 Asian ancestry non-drinkers, 6,923 Hispanic non-drinkers	3p24.1	LOC105377005, SLC4A7	RNU1-96P - Y_RNA	ENSG00000201033	ENSG00000201314		rs2643826-T	rs2643826	regulatory_region_variant	0.42	2e-16	15.699	NA
8	rs2643826	3	27562988	rs2643826	2018-10-18	29912962	Feitosa MF	2018-06-18	PLoS One	www.ncbi.nlm.nih.gov/pubmed/29912962	Novel genetic associations for blood pressure identified via gene-alcohol interaction in up to 570K individuals across multiple ancestries.	Systolic blood pressure x alcohol consumption interaction (2df test)	63,608 European ancestry drinkers, 10,193 African American or Afro-Caribbean heavy drinkers, 2,441 Asian ancestry drinkers, 5,084 Hispanic or Latin American drinkers, 27,494 European ancestry non-drinkers, 11,224 African American or Afro-Caribbean non-drinkers, 9,924 Asian ancestry non-drinkers, 3,387 Hispanic or Latin American non-drinkers	238,002 European ancestry drinkers, 2,280 African American drinkers, 54,081 Asian ancestry drinkers, 6,452 Hispanic drinkers, 43,316 European ancestry non-drinkers, 2,761 African American non-drinkers, 86,945 Asian ancestry non-drinkers, 6,925 Hispanic non-drinkers	3p24.1	LOC105377005, SLC4A7	RNU1-96P - Y_RNA	ENSG00000201033	ENSG00000201314		rs2643826-T	rs2643826	regulatory_region_variant	0.42	6e-32	31.2218	NA
8	rs2643826	3	27562988	rs2643826	2018-08-29	29912962	Feitosa MF	2018-06-18	PLoS One	www.ncbi.nlm.nih.gov/pubmed/29912962	Novel genetic associations for blood pressure identified via gene-alcohol interaction in up to 570K individuals across multiple ancestries.	Mean arterial pressure x alcohol consumption interaction (2df test)	91,110 European ancestry drinkers and non-drinkers, 21,416 African American or Afro-Caribbean drinkers and non-drinkers, 12,365 Asian ancestry drinkers and non-drinkers, 8,470 Hispanic or Latin American drinkers and non-drinkers	237,996 European ancestry drinkers, 2,280 African American drinkers, 54,080 Asian ancestry drinkers, 6,448 Hispanic drinkers, 43,315 European ancestry non-drinkers, 2,761 African ancestry non-drinkers, 86,943 Asian ancestry non-drinkers, 6,923 Hispanic non-drinkers	3p24.1	LOC105377005, SLC4A7	RNU1-96P - Y_RNA	ENSG00000201033	ENSG00000201314		rs2643826-T	rs2643826	regulatory_region_variant	0.43	3e-15	14.5229	NA
8	rs2643826	3	27562988	rs2643826	2018-08-29	29912962	Feitosa MF	2018-06-18	PLoS One	www.ncbi.nlm.nih.gov/pubmed/29912962	Novel genetic associations for blood pressure identified via gene-alcohol interaction in up to 570K individuals across multiple ancestries.	Mean arterial pressure x alcohol consumption (light vs heavy) interaction (2df test)	56,705 European ancestry heavy and light drinkers, 9,725 African American or Afro-Caribbean heavy and light drinkers, 1,789 Asian ancestry heavy and light drinkers, 4,812 Hispanic or Latin American heavy and light drinkers	42,077 European ancestry heavy drinkers, 217 African American heavy drinkers, 282,294 Asian ancestry heavy drinkers, 124 Hispanic ancestry heavy drinkers, 74,701 European ancestry light drinkers, 845 African American light drinkers, 24,129 Asian ancestry light drinkers, 411 Hispanic light drinkers	3p24.1	LOC105377005, SLC4A7	RNU1-96P - Y_RNA	ENSG00000201033	ENSG00000201314		rs2643826-T	rs2643826	regulatory_region_variant	0.45	2e-10	9.69897	NA
8	rs2643826	3	27562988	rs2643826	2018-08-29	29912962	Feitosa MF	2018-06-18	PLoS One	www.ncbi.nlm.nih.gov/pubmed/29912962	Novel genetic associations for blood pressure identified via gene-alcohol interaction in up to 570K individuals across multiple ancestries.	Diastolic blood pressure x alcohol consumption interaction (2df test)	63,607 European ancestry drinkers, 10,193 African American or Afro-Caribbean drinkers, 2,441 Asian ancestry drinkers, 5,084 Hispanic or Latin American drinkers, 27,492 European ancestry non-drinkers, 11,223 African American or Afro-Caribbean non-drinkers, 9,924 Asian ancestry non-drinkers, 3,387 Hispanic or Latin American non-drinkers	238,058 European ancestry drinkers, 2,280 African American drinkers, 54,081 Asian ancestry drinkers, 6,448 Hispanic drinkers, 43,318 European ancestry non-drinkers, 2,761 African American non-drinkers, 86,943 Asian ancestry non-drinkers, 6,923 Hispanic non-drinkers	3p24.1	LOC105377005, SLC4A7	RNU1-96P - Y_RNA	ENSG00000201033	ENSG00000201314		rs2643826-T	rs2643826	regulatory_region_variant	0.45	6e-14	13.2218	NA
8	rs2643826	3	27562988	rs2643826	2019-05-02	30487518	Takeuchi F	2018-11-28	Nat Commun	www.ncbi.nlm.nih.gov/pubmed/30487518	Interethnic analyses of blood pressure loci in populations of East Asian and European descent.	Hypertension	22,566 Japanese ancestry cases, 28,226 Japanese ancestry controls	8,809 East Asian ancestry cases, 13,663 East Asian ancestry controls, 105,253 European ancestry individuals	3p24.1	NR	RNU1-96P - Y_RNA	ENSG00000201033	ENSG00000201314		rs2643826-T	rs2643826	regulatory_region_variant	0.374	3e-11	10.5229	0.0906	[0.064-0.117] unit increase
8	rs2643826	3	27562988	rs2643826	2019-02-10	27841878	Hoffmann TJ	2016-11-14	Nat Genet	www.ncbi.nlm.nih.gov/pubmed/27841878	Genome-wide association analyses using electronic health records identify new loci influencing blood pressure variation.	Diastolic blood pressure	295,529 European ancestry individuals, 8,231 Latino individuals, 3,058 African American individuals, 2,029 African British individuals, 7,701 East Asian ancestry individuals, 2,735 South Asian ancestry individuals, 1,979 mixed and unknown ancestry individuals	NA	3p24.1	NR	RNU1-96P - Y_RNA	ENSG00000201033	ENSG00000201314		rs2643826-C	rs2643826	regulatory_region_variant		1e-10	10	0.152	unit decrease
8	rs2643826	3	27562988	rs2643826	2019-02-10	27841878	Hoffmann TJ	2016-11-14	Nat Genet	www.ncbi.nlm.nih.gov/pubmed/27841878	Genome-wide association analyses using electronic health records identify new loci influencing blood pressure variation.	Pulse pressure	295,529 European ancestry individuals, 8,231 Latino individuals, 3,058 African American individuals, 2,029 African British individuals, 7,701 East Asian ancestry individuals, 2,735 South Asian ancestry individuals, 1,979 mixed and unknown ancestry individuals	NA	3p24.1	NR	RNU1-96P - Y_RNA	ENSG00000201033	ENSG00000201314		rs2643826-C	rs2643826	regulatory_region_variant		2e-15	14.699	0.206	unit decrease
8	rs2643826	3	27562988	rs2643826	2019-02-10	27841878	Hoffmann TJ	2016-11-14	Nat Genet	www.ncbi.nlm.nih.gov/pubmed/27841878	Genome-wide association analyses using electronic health records identify new loci influencing blood pressure variation.	Diastolic blood pressure	80,792 European ancestry individuals, 8,231 Latino individuals, 3,058 African American individuals, 7,243 East Asian ancestry individuals, 461 South Asian ancestry individuals	NA	3p24.1	NR	RNU1-96P - Y_RNA	ENSG00000201033	ENSG00000201314		rs2643826-C	rs2643826	regulatory_region_variant		2e-06	5.69897	0.171	unit decrease
8	rs2643826	3	27562988	rs2643826	2019-02-10	27841878	Hoffmann TJ	2016-11-14	Nat Genet	www.ncbi.nlm.nih.gov/pubmed/27841878	Genome-wide association analyses using electronic health records identify new loci influencing blood pressure variation.	Systolic blood pressure	295,529 European ancestry individuals, 8,231 Latino individuals, 3,058 African American individuals, 2,029 African British individuals, 7,701 East Asian ancestry individuals, 2,735 South Asian ancestry individuals, 1,979 mixed and unknown ancestry individuals	NA	3p24.1	NR	RNU1-96P - Y_RNA	ENSG00000201033	ENSG00000201314		rs2643826-C	rs2643826	regulatory_region_variant		3e-22	21.5229	0.376	unit decrease
8	rs2643826	3	27562988	rs2643826	2019-02-10	27841878	Hoffmann TJ	2016-11-14	Nat Genet	www.ncbi.nlm.nih.gov/pubmed/27841878	Genome-wide association analyses using electronic health records identify new loci influencing blood pressure variation.	Pulse pressure	80,792 European ancestry individuals, 8,231 Latino individuals, 3,058 African American individuals, 7,243 East Asian ancestry individuals, 461 South Asian ancestry individuals	NA	3p24.1	NR	RNU1-96P - Y_RNA	ENSG00000201033	ENSG00000201314		rs2643826-C	rs2643826	regulatory_region_variant		2e-06	5.69897	0.176	unit decrease
8	rs2643826	3	27562988	rs2643826	2019-02-10	27841878	Hoffmann TJ	2016-11-14	Nat Genet	www.ncbi.nlm.nih.gov/pubmed/27841878	Genome-wide association analyses using electronic health records identify new loci influencing blood pressure variation.	Systolic blood pressure	80,792 European ancestry individuals, 8,231 Latino individuals, 3,058 African American individuals, 7,243 East Asian ancestry individuals, 461 South Asian ancestry individuals	NA	3p24.1	NR	RNU1-96P - Y_RNA	ENSG00000201033	ENSG00000201314		rs2643826-C	rs2643826	regulatory_region_variant		3e-10	9.52288	0.349	unit decrease
8	rs2643826	3	27562988	rs2643826	2019-02-10	27841878	Hoffmann TJ	2016-11-14	Nat Genet	www.ncbi.nlm.nih.gov/pubmed/27841878	Genome-wide association analyses using electronic health records identify new loci influencing blood pressure variation.	Systolic blood pressure	80,792 European ancestry individuals, 8,231 Latino individuals, 3,058 African American individuals, 7,243 East Asian ancestry individuals, 461 South Asian ancestry individuals	NA	3p24.1	NR	RNU1-96P - Y_RNA	ENSG00000201033	ENSG00000201314		rs2643826-C	rs2643826	regulatory_region_variant		1e-07	7	0.321	unit decrease
8	rs2643826	3	27562988	rs2643826	2021-02-09	32678081	Timmers PRHJ	2020-07-16	Nat Commun	www.ncbi.nlm.nih.gov/pubmed/32678081	Multivariate genomic scan implicates novel loci and haem metabolism in human ageing.	Aging traits (healthspan, parental lifespan or longevity) (multivariate analysis)	at least 837,415 European ancestry individuals	NA	3p24.1	SLC4A7	RNU1-96P - Y_RNA	ENSG00000201033	ENSG00000201314		rs2643826-C	rs2643826	regulatory_region_variant	0.5533	4e-08	7.39794	NA
8	rs2643826	3	27562988	rs2643826	2019-06-21	31015401	Wu Y	2019-04-23	Nat Commun	www.ncbi.nlm.nih.gov/pubmed/31015401	Genome-wide association study of medication-use and associated disease in the UK Biobank.	Medication use (agents acting on the renin-angiotensin system)	62,752 European ancestry cases, 174,778 European ancestry controls	NA	3p24.1	U1	RNU1-96P - Y_RNA	ENSG00000201033	ENSG00000201314		rs2643826-T	rs2643826	regulatory_region_variant	0.453083	7e-19	18.1549	0.053949	[0.042-0.066] unit increase
8	rs2643826	3	27562988	rs2643826	2019-06-21	31015401	Wu Y	2019-04-23	Nat Commun	www.ncbi.nlm.nih.gov/pubmed/31015401	Genome-wide association study of medication-use and associated disease in the UK Biobank.	Medication use (calcium channel blockers)	31,904 European ancestry cases, 172,474 European ancestry controls	NA	3p24.1	U1	RNU1-96P - Y_RNA	ENSG00000201033	ENSG00000201314		rs2643826-T	rs2643826	regulatory_region_variant	0.452509	1e-20	20	0.0755608	[0.06-0.091] unit increase
8	rs2643826	3	27562988	rs2643826	2019-02-08	30595370	Kichaev G	2018-12-27	Am J Hum Genet	www.ncbi.nlm.nih.gov/pubmed/30595370	Leveraging Polygenic Functional Enrichment to Improve GWAS Power.	Systolic blood pressure	approximately 422,000 European ancestry individuals	NA	3p24.1		RNU1-96P - Y_RNA	ENSG00000201033	ENSG00000201314		rs2643826-?	rs2643826	regulatory_region_variant	NR	2e-40	39.699	NA
8	rs2643826	3	27562988	rs2643826	2019-02-08	30595370	Kichaev G	2018-12-27	Am J Hum Genet	www.ncbi.nlm.nih.gov/pubmed/30595370	Leveraging Polygenic Functional Enrichment to Improve GWAS Power.	Cardiovascular disease	approximately 459,000 European ancestry individuals	NA	3p24.1		RNU1-96P - Y_RNA	ENSG00000201033	ENSG00000201314		rs2643826-?	rs2643826	regulatory_region_variant	NR	1e-18	18	NA
9	rs2271961	3	49753003	rs34614773	2020-06-17	32327693	Oskarsson GR	2020-04-23	Commun Biol	www.ncbi.nlm.nih.gov/pubmed/32327693	Predicted loss and gain of function mutations in ACO1 are associated with erythropoiesis.	Hemoglobin levels	684,122 European ancestry individuals	NA	3p21.31	RNF123	RNF123			ENSG00000164068	rs34614773-T	rs34614773	splice_region_variant		6e-12	11.2218	0.015	[NR] unit increase
9	rs2271961	3	49772647	rs7618501	2018-02-23	29326435	Hill WD	2018-01-11	Mol Psychiatry	www.ncbi.nlm.nih.gov/pubmed/29326435	A combined analysis of genetically correlated traits identifies 187 loci and a role for neurogenesis and myelination in intelligence.	Intelligence (MTAG)	120,934 British ancestry individuals, 127,548 individuals	NA	3p21.31	IP6K1	IP6K1			ENSG00000176095	rs7618501-A	rs7618501	intron_variant	NR	1e-31	31	0.0359245	[0.03-0.042] unit decrease
9	rs2271961	3	49772647	rs7618501	2020-01-29	31844048	Hill WD	2019-12-16	Nat Commun	www.ncbi.nlm.nih.gov/pubmed/31844048	Genome-wide analysis identifies molecular systems and 149 genetic loci associated with income.	Household income (MTAG)	505,541 British and unknown ancestry individuals	NA	3p21.31	IP6K1	IP6K1			ENSG00000176095	rs7618501-G	rs7618501	intron_variant	0.4914	5e-26	25.301	0.0213199	[0.017-0.025] unit increase
9	rs2271961	3	49772708	rs7618519	2018-09-17	29844566	Davies G	2018-05-29	Nat Commun	www.ncbi.nlm.nih.gov/pubmed/29844566	Study of 300,486 individuals identifies 148 independent genetic loci influencing general cognitive function.	General cognitive ability	up to 300,486 European ancestry individuals	NA	3p21.31	IP6K1	IP6K1			ENSG00000176095	rs7618519-A	rs7618519	intron_variant	NR	9e-22	21.0458	9.587	z-score decrease
9	rs2271961	3	49792023	rs9872864	2020-01-17	31484785	Wright KM	2019-09-04	G3 (Bethesda)	www.ncbi.nlm.nih.gov/pubmed/31484785	A Prospective Analysis of Genetic Variants Associated with Human Lifespan.	Parental longevity (mother's age at death or mother's attained age)	up to 699,000 individuals	NA	3p21.31	IP6K1	IP6K1			ENSG00000176095	rs9872864-G	rs9872864	intron_variant		7e-10	9.1549	NA
9	rs2271961	3	49843723	rs3819325	2018-10-31	29942085	Nagel M	2018-06-25	Nat Genet	www.ncbi.nlm.nih.gov/pubmed/29942085	Meta-analysis of genome-wide association studies for neuroticism in 449,484 individuals identifies novel genetic loci and pathways.	Depressed affect	357,957 European ancestry individuals	NA	3p21.31	NR	UBA7			ENSG00000182179	rs3819325-?	rs3819325	non_coding_transcript_exon_variant	NR	3e-08	7.52288	0.0129	[0.0084-0.0174] unit increase
9	rs2271961	3	49866392	rs1128535	2020-10-28	32242144	Revez JA	2020-04-02	Nat Commun	www.ncbi.nlm.nih.gov/pubmed/32242144	Genome-wide association study identifies 143 loci associated with 25 hydroxyvitamin D concentration.	Serum 25-Hydroxyvitamin D levels	496,946 European ancestry individuals	NA	3p21.31		TRAIP			ENSG00000183763	rs1128535-?	rs1128535	3_prime_UTR_variant	NR	6e-16	15.2218	0.0164131	[0.012-0.02] unit decrease
9	rs2271961	3	49878113	rs2271961	2019-08-29	31046077	Zhong VW	2019-05-02	Hum Mol Genet	www.ncbi.nlm.nih.gov/pubmed/31046077	A genome-wide association study of bitter and sweet beverage consumption.	Tea consumption	336,898 European ancestry individuals	39,924 European ancestry individuals	3p21.31	TRAIP	TRAIP			ENSG00000183763	rs2271961-C	rs2271961	intron_variant	0.4957	9e-08	7.04576	0.0081	[0.0052-0.011] unit increase
9	rs2271961	3	49881134	rs2246832	2020-06-17	32327693	Oskarsson GR	2020-04-23	Commun Biol	www.ncbi.nlm.nih.gov/pubmed/32327693	Predicted loss and gain of function mutations in ACO1 are associated with erythropoiesis.	Hemoglobin levels	684,122 European ancestry individuals	NA	3p21.31	RNF123	TRAIP			ENSG00000183763	rs2246832-T	rs2246832	non_coding_transcript_exon_variant		1e-11	11	0.015	[NR] unit increase
9	rs2271961	3	49890613	rs2352974	2019-11-04	30239722	Pulit SL	2018-09-14	Hum Mol Genet	www.ncbi.nlm.nih.gov/pubmed/30239722	Meta-analysis of genome-wide association studies for body fat distribution in 694,649 individuals of European ancestry.	Waist-hip ratio	316,772 European ancestry male individuals	NA	3p21.31	NR	TRAIP			ENSG00000183763	rs2352974-T	rs2352974	intron_variant	0.4991	6e-18	17.2218	0.0154	[0.012-0.019] unit increase
9	rs2271961	3	49890613	rs2352974	2018-09-12	29942086	Savage JE	2018-06-25	Nat Genet	www.ncbi.nlm.nih.gov/pubmed/29942086	Genome-wide association meta-analysis in 269,867 individuals identifies new genetic and functional links to intelligence.	Intelligence	269,867 European ancestry individuals	NA	3p21.31	NR	TRAIP			ENSG00000183763	rs2352974-T	rs2352974	intron_variant	NR	4e-29	28.3979	11.209	z-score decrease
9	rs2271961	3	49890613	rs2352974	2021-06-29	32895543	de la Fuente J	2020-09-07	Nat Hum Behav	www.ncbi.nlm.nih.gov/pubmed/32895543	A general dimension of genetic sharing across diverse cognitive traits inferred from molecular data.	Verbal-numerical reasoning	171,304 British ancestry individuals	NA	3p21.31		TRAIP			ENSG00000183763	rs2352974-?	rs2352974	intron_variant	NR	8e-19	18.0969	NA
9	rs2271961	3	49890613	rs2352974	2018-11-12	30038396	Lee JJ	2018-07-23	Nat Genet	www.ncbi.nlm.nih.gov/pubmed/30038396	Gene discovery and polygenic prediction from a genome-wide association study of educational attainment in 1.1 million individuals.	Cognitive performance	257,841 European ancestry individuals	NA	3p21.31	Intergenic	TRAIP			ENSG00000183763	rs2352974-T	rs2352974	intron_variant	0.4875	5e-29	28.301	0.0319	[0.026-0.038] unit decrease
9	rs2271961	3	49890613	rs2352974	2021-01-13	33414549	Demange PA	2021-01-07	Nat Genet	www.ncbi.nlm.nih.gov/pubmed/33414549	Investigating the genetic architecture of noncognitive skills using GWAS-by-subtraction.	Cognitive aspects of educational attainment	257,700 European ancestry individuals	NA	3p21.31	NR	TRAIP			ENSG00000183763	rs2352974-C	rs2352974	intron_variant	0.466203	6e-28	27.2218	0.069977	[0.057-0.082] unit increase
9	rs2271961	3	49897830	rs2681780	2020-03-23	31900758	Han X	2020-01-03	Eur J Epidemiol	www.ncbi.nlm.nih.gov/pubmed/31900758	Using Mendelian randomization to evaluate the causal relationship between serum C-reactive protein levels and age-related macular degeneration.	C-reactive protein levels	418,642 British ancestry individuals	NA	3p21.31	NR	CAMKV			ENSG00000164076	rs2681780-C	rs2681780	intron_variant	0.48661	2e-23	22.699	0.0200158	[0.016-0.024] unit decrease
9	rs2271961	3	49898000	rs2777888	2017-03-22	27798627	Barban N	2016-10-31	Nat Genet	www.ncbi.nlm.nih.gov/pubmed/27798627	Genome-wide analysis identifies 12 loci influencing human reproductive behavior.	Age at first birth	189,656 European ancestry women, 48,408 European ancestry men		3p21.31	CAMKV, HYAL3, RBM6, RNF123, RBM5, MON1A, U73166.2, MST1R	CAMKV			ENSG00000164076	rs2777888-A	rs2777888	intron_variant	0.507	5e-15	14.301	0.106	NR unit increase
9	rs2271961	3	49898000	rs2777888	2018-08-06	27798627	Barban N	2016-10-31	Nat Genet	www.ncbi.nlm.nih.gov/pubmed/27798627	Genome-wide analysis identifies 12 loci influencing human reproductive behavior.	Age at first birth	48,408 European ancestry men		3p21.31	CAMKV, HYAL3, RBM6, RNF123, RBM5, MON1A, U73166.2, MST1R	CAMKV			ENSG00000164076	rs2777888-A	rs2777888	intron_variant	0.507	2e-06	5.69897	0.155	NR unit increase
9	rs2271961	3	49898000	rs2777888	2018-08-06	27798627	Barban N	2016-10-31	Nat Genet	www.ncbi.nlm.nih.gov/pubmed/27798627	Genome-wide analysis identifies 12 loci influencing human reproductive behavior.	Age at first birth	189,656 European ancestry women		3p21.31	CAMKV, HYAL3, RBM6, RNF123, RBM5, MON1A, U73166.2, MST1R	CAMKV			ENSG00000164076	rs2777888-A	rs2777888	intron_variant	0.507	6e-10	9.22185	0.095	NR unit increase
9	rs2271961	3	49907111	rs6446187	2018-02-23	29326435	Hill WD	2018-01-11	Mol Psychiatry	www.ncbi.nlm.nih.gov/pubmed/29326435	A combined analysis of genetically correlated traits identifies 187 loci and a role for neurogenesis and myelination in intelligence.	Intelligence (MTAG)	120,934 British ancestry individuals, 127,548 individuals	NA	3p21.31	CAMKV	CAMKV			ENSG00000164076	rs6446187-A	rs6446187	intron_variant	NR	6e-29	28.2218	0.034259	[0.028-0.04] unit decrease
9	rs2271961	3	49915506	rs9862795	2019-11-05	30239722	Pulit SL	2018-09-14	Hum Mol Genet	www.ncbi.nlm.nih.gov/pubmed/30239722	Meta-analysis of genome-wide association studies for body fat distribution in 694,649 individuals of European ancestry.	Body mass index	806,834 European ancestry individuals	NA	3p21.31	NA	ACTL11P - MST1R	ENSG00000234667	ENSG00000164078		rs9862795-A	rs9862795	regulatory_region_variant	0.4762	4e-44	43.3979	0.0264	[0.023-0.03] unit decrease
9	rs2271961	3	49915506	rs9862795	2019-11-05	30239722	Pulit SL	2018-09-14	Hum Mol Genet	www.ncbi.nlm.nih.gov/pubmed/30239722	Meta-analysis of genome-wide association studies for body fat distribution in 694,649 individuals of European ancestry.	Body mass index	434,794 European ancestry female individuals	NA	3p21.31	NA	ACTL11P - MST1R	ENSG00000234667	ENSG00000164078		rs9862795-A	rs9862795	regulatory_region_variant	0.4762	4e-44	43.3979	0.0264	[0.023-0.03] unit decrease
9	rs2271961	3	49916044	rs9838987	2021-07-27	34211149	Mills MC	2021-07-01	Nat Hum Behav	www.ncbi.nlm.nih.gov/pubmed/34211149	Identification of 371 genetic variants for age at first sex and birth linked to externalising behaviour.	Age at first birth	542,901 European ancestry individuals	NA	3p21.31	CAMKV	ACTL11P - MST1R	ENSG00000234667	ENSG00000164078		rs9838987-A	rs9838987	intergenic_variant	0.5039	6e-33	32.2218	0.1175	[0.098-0.137] unit increase
9	rs2271961	3	49920571	rs9843653	2019-02-08	30593698	Hubel C	2018-12-28	Am J Med Genet B Neuropsychiatr Genet	www.ncbi.nlm.nih.gov/pubmed/30593698	Genomics of body fat percentage may contribute to sex bias in anorexia nervosa.	Fat-free mass	70,700 European ancestry female individuals, 85,261 European ancestry male individuals	NA	3p21.31	NR	ACTL11P - MST1R	ENSG00000234667	ENSG00000164078		rs9843653-?	rs9843653	intergenic_variant	NR	1e-06	6	0.17044	[0.1-0.24] unit increase
9	rs2271961	3	49920571	rs9843653	2019-02-08	30593698	Hubel C	2018-12-28	Am J Med Genet B Neuropsychiatr Genet	www.ncbi.nlm.nih.gov/pubmed/30593698	Genomics of body fat percentage may contribute to sex bias in anorexia nervosa.	Fat-free mass	70,700 European ancestry female individuals, 85,261 European ancestry male individuals	NA	3p21.31	NR	ACTL11P - MST1R	ENSG00000234667	ENSG00000164078		rs9843653-?	rs9843653	intergenic_variant	NR	1e-09	9	0.13387	[0.091-0.177] unit increase
9	rs2271961	3	49920571	rs9843653	2019-02-06	30595370	Kichaev G	2018-12-27	Am J Hum Genet	www.ncbi.nlm.nih.gov/pubmed/30595370	Leveraging Polygenic Functional Enrichment to Improve GWAS Power.	Body mass index	approximately 458,000 European ancestry individuals	NA	3p21.31		ACTL11P - MST1R	ENSG00000234667	ENSG00000164078		rs9843653-?	rs9843653	intergenic_variant	NR	3e-47	46.5229	NA
9	rs2271961	3	49920571	rs9843653	2021-01-26	32376654	Richardson TG	2020-05-06	BMJ	www.ncbi.nlm.nih.gov/pubmed/32376654	Use of genetic variation to separate the effects of early and later life adiposity on disease risk: mendelian randomisation study.	Adult body size	453,169 European ancestry individuals		3p21.31	MST1R	ACTL11P - MST1R	ENSG00000234667	ENSG00000164078		rs9843653-T	rs9843653	intergenic_variant	0.488186	2e-37	36.699	0.0175503	[0.015-0.02] unit decrease
9	rs2271961	3	49924424	rs11713193	2020-01-17	31484785	Wright KM	2019-09-04	G3 (Bethesda)	www.ncbi.nlm.nih.gov/pubmed/31484785	A Prospective Analysis of Genetic Variants Associated with Human Lifespan.	Parental longevity (mother's age at death or mother's attained age)	up to 699,000 individuals	NA	3p21.31	NR	ACTL11P - MST1R	ENSG00000234667	ENSG00000164078		rs11713193-A	rs11713193	intergenic_variant		2e-07	6.69897	NA
9	rs2271961	3	49931343	rs9815930	2021-02-26	33563987	Tyrrell J	2021-02-09	Nat Commun	www.ncbi.nlm.nih.gov/pubmed/33563987	Genetic predictors of participation in optional components of UK Biobank.	Participation in an health questionnaire (not invited vs invited)	336,633 European ancestry cases, 114,464 European ancestry controls	NA	3p21.31	NR	MST1R			ENSG00000164078	rs9815930-A	rs9815930	intron_variant	0.480513	4e-10	9.39794	0.994	[0.993, 0.996]
9	rs2271961	3	49936102	rs2230590	2019-07-12	29273807	Turcot V	2017-12-22	Nat Genet	www.ncbi.nlm.nih.gov/pubmed/29273807	Protein-altering variants associated with body mass index implicate pathways that control energy intake and expenditure in obesity.	Body mass index	up to 449,889 European ancestry individuals, up to 29,398 South Asian ancestry individuals, up to 27,610 African American individuals, up to 8,839 East Asian individuals, up to 10,772 Hispanic ancestry individuals	up to 196,766 European ancestry individuals	3p21.31	MST1R, MON1A, SEMA3F, HYAL3	MST1R			ENSG00000164078	rs2230590-C	rs2230590	missense_variant	0.4916	9e-26	25.0458	0.019	[0.015-0.023] unit increase
9	rs2271961	3	49941436	rs2280406	2020-01-29	31844048	Hill WD	2019-12-16	Nat Commun	www.ncbi.nlm.nih.gov/pubmed/31844048	Genome-wide analysis identifies molecular systems and 149 genetic loci associated with income.	Household income	286,301 British ancestry individuals	NA	3p21.31	CTD-2330K9.3	MST1R - MON1A	ENSG00000164078	ENSG00000164077		rs2280406-A	rs2280406	non_coding_transcript_exon_variant	NR	3e-10	9.52288	0.01274	[0.0088-0.0167] unit decrease
9	rs2271961	3	49941436	rs2280406	2021-02-18	33128006	Timmins IR	2020-10-30	Commun Biol	www.ncbi.nlm.nih.gov/pubmed/33128006	Genome-wide association study of self-reported walking pace suggests beneficial effects of brisk walking on health and survival.	Walking pace	450,967 European ancestry individuals	NA	3p21.31	MST1R	MST1R - MON1A	ENSG00000164078	ENSG00000164077		rs2280406-G	rs2280406	non_coding_transcript_exon_variant	NR	6e-16	15.2218	0.0101301	[0.0077-0.0126] unit increase
9	rs2271961	3	49949834	rs7634084	2020-05-28	32231278	Hysi PG	2020-03-30	Nat Genet	www.ncbi.nlm.nih.gov/pubmed/32231278	Meta-analysis of 542,934 subjects of European ancestry identifies new genes and mechanisms predisposing to refractive error and myopia.	Refractive error	542,934 European ancestry individuals	NA	3p21.31	LRRC2, TDGF1, PTH1R, CCDC12, NBEAL2, SETD2, KIF9, KLHL18, PTPN23, SCAP, ELP6, PFKFB4, CELSR3, IP6K2, ARIH2, QRICH1, USP4, RHOA, NICN1, DAG1, BSN, MST1, RNF123, IP6K1, CDHR4, UBA7, FAM212A, TRAIP, CAMKV, MST1R, MON1A, RBM6, RBM5, SEMA3F	MON1A			ENSG00000164077	rs7634084-?	rs7634084	non_coding_transcript_exon_variant		4e-14	13.3979	NA
9	rs2271961	3	49960388	rs62262093	2019-09-23	31501611	Karlsson T	2019-09-09	Nat Med	www.ncbi.nlm.nih.gov/pubmed/31501611	Contribution of genetics to visceral adiposity and its relation to cardiovascular and metabolic disease.	Predicted visceral adipose tissue	325,153 British ancestry individuals	NA	3p21.31	NR	MON1A			ENSG00000164077	rs62262093-T	rs62262093	intron_variant	0.4824	1e-33	33	0.0299257	[0.025-0.035] unit decrease
9	rs2271961	3	50154989	rs2624825	2021-01-13	33414549	Demange PA	2021-01-07	Nat Genet	www.ncbi.nlm.nih.gov/pubmed/33414549	Investigating the genetic architecture of noncognitive skills using GWAS-by-subtraction.	Cognitive aspects of educational attainment	257,700 European ancestry individuals	NA	3p21.31	NR	RBM5, SEMA3F-AS1			ENSG00000003756, ENSG00000235016	rs2624825-G	rs2624825	non_coding_transcript_exon_variant	0.479125	6e-24	23.2218	0.0641105	[0.052-0.077] unit decrease
9	rs2271961	3	50160109	rs2071206	2019-02-08	30595370	Kichaev G	2018-12-27	Am J Hum Genet	www.ncbi.nlm.nih.gov/pubmed/30595370	Leveraging Polygenic Functional Enrichment to Improve GWAS Power.	White blood cell count	approximately 444,000 European ancestry individuals	NA	3p21.31		SEMA3F-AS1			ENSG00000235016	rs2071206-?	rs2071206	intron_variant	NR	2e-18	17.699	NA
10	rs472103	3	173072584	rs1187820	2019-03-28	30643251	Liu M	2019-01-14	Nat Genet	www.ncbi.nlm.nih.gov/pubmed/30643251	Association studies of up to 1.2 million individuals yield new insights into the genetic etiology of tobacco and alcohol use.	Age of smoking initiation (MTAG)	up to 931,815 European ancestry individuals	NA	3q26.31	NR	NA - NLGN1		ENSG00000169760		rs1187820-T	rs1187820	regulatory_region_variant	0.432	3e-08	7.52288	0.00831491	[0.0054-0.0113] unit increase
10	rs472103	3	173072584	rs1187820	2019-03-28	30643251	Liu M	2019-01-14	Nat Genet	www.ncbi.nlm.nih.gov/pubmed/30643251	Association studies of up to 1.2 million individuals yield new insights into the genetic etiology of tobacco and alcohol use.	Smoking initiation (ever regular vs never regular) (MTAG)	up to 1,359,002 European ancestry individuals	NA	3q26.31	NR	NA - NLGN1		ENSG00000169760		rs1187820-T	rs1187820	regulatory_region_variant	0.439	1e-09	9	0.00684521	[0.0046-0.009] unit decrease
10	rs472103	3	173072584	rs1187820	2019-03-28	30643251	Liu M	2019-01-14	Nat Genet	www.ncbi.nlm.nih.gov/pubmed/30643251	Association studies of up to 1.2 million individuals yield new insights into the genetic etiology of tobacco and alcohol use.	Smoking initiation (ever regular vs never regular)	up to 1,232,091 European ancestry individuals	NA	3q26.31	NR	NA - NLGN1		ENSG00000169760		rs1187820-T	rs1187820	regulatory_region_variant	0.439	3e-08	7.52288	0.0142712	[0.0092-0.0193] unit decrease
10	rs472103	3	173095123	rs39654	2019-11-05	30239722	Pulit SL	2018-09-14	Hum Mol Genet	www.ncbi.nlm.nih.gov/pubmed/30239722	Meta-analysis of genome-wide association studies for body fat distribution in 694,649 individuals of European ancestry.	Body mass index	806,834 European ancestry individuals	NA	3q26.31	NA	NA - NLGN1		ENSG00000169760		rs39654-A	rs39654	intergenic_variant	0.4513	2e-21	20.699	0.0163	[0.013-0.02] unit decrease
10	rs472103	3	173107443	rs247975	2020-01-17	31484785	Wright KM	2019-09-04	G3 (Bethesda)	www.ncbi.nlm.nih.gov/pubmed/31484785	A Prospective Analysis of Genetic Variants Associated with Human Lifespan.	Longevity	up to 482,000 European ancestry individuals	NA	3q26.31	NR	NA - NLGN1		ENSG00000169760		rs247975-A	rs247975	intergenic_variant	NR	2e-07	6.69897	0.01056	[0.0066-0.0146] unit increase
10	rs472103	3	173107443	rs247975	2019-11-05	30239722	Pulit SL	2018-09-14	Hum Mol Genet	www.ncbi.nlm.nih.gov/pubmed/30239722	Meta-analysis of genome-wide association studies for body fat distribution in 694,649 individuals of European ancestry.	Body mass index	434,794 European ancestry female individuals	NA	3q26.31	NA	NA - NLGN1		ENSG00000169760		rs247975-T	rs247975	intergenic_variant	0.4648	3e-21	20.5229	0.0163	[0.013-0.02] unit decrease
10	rs472103	3	173107443	rs247975	2020-09-14	32541925	Vujkovic M	2020-06-15	Nat Genet	www.ncbi.nlm.nih.gov/pubmed/32541925	Discovery of 318 new risk loci for type 2 diabetes and related vascular outcomes among 1.4 million participants in a multi-ancestry meta-analysis.	Type 2 diabetes	148,726 European ancestry cases, 24,646 African American cases, 8,616 Hispanic cases, 46,511 Asian ancestry cases, 965,732 European ancestry controls, 31,446 African American controls, 11,829 Hispanic controls, 169,776 Asian ancestry controls	NA	3q26.31	NR	NA - NLGN1		ENSG00000169760		rs247975-C	rs247975	intergenic_variant	0.5623	2e-11	10.699	0.0254	[0.018-0.033] unit increase
10	rs472103	3	173112907	rs694786	2019-06-25	30804565	Jansen PR	2019-02-25	Nat Genet	www.ncbi.nlm.nih.gov/pubmed/30804565	Genome-wide analysis of insomnia in 1,331,010 individuals identifies new risk loci and functional pathways.	Insomnia	651,923 European ancestry males, 679,087 European ancestry females	NA	3q26.31	NR	NA - NLGN1		ENSG00000169760		rs694786-C	rs694786	regulatory_region_variant	0.5395	2e-13	12.699	1.04493	[1.03-1.06]
10	rs472103	3	173113041	rs12635614	2019-06-25	30804565	Jansen PR	2019-02-25	Nat Genet	www.ncbi.nlm.nih.gov/pubmed/30804565	Genome-wide analysis of insomnia in 1,331,010 individuals identifies new risk loci and functional pathways.	Insomnia	651,923 European ancestry males, 679,087 European ancestry females	NA	3q26.31	NA	NA - NLGN1		ENSG00000169760		rs12635614-A	rs12635614	regulatory_region_variant	0.5134	9e-09	8.04576	1.044	[1.03-1.06]
10	rs472103	3	173114167	rs583514	2021-09-08	34431594	Atkins JL	2021-08-25	Aging Cell	www.ncbi.nlm.nih.gov/pubmed/34431594	A genome-wide association study of the frailty index highlights brain pathways in ageing.	Frailty index	175,226 European ancestry individuals	NA	3q26.31	NLGN1	NLGN1			ENSG00000169760	rs583514-T	rs583514	5_prime_UTR_variant	0.4889	2e-09	8.69897	0.0199	[0.013-0.026] unit decrease
10	rs472103	3	173114305	rs529200	2019-02-06	30595370	Kichaev G	2018-12-27	Am J Hum Genet	www.ncbi.nlm.nih.gov/pubmed/30595370	Leveraging Polygenic Functional Enrichment to Improve GWAS Power.	Body mass index	approximately 458,000 European ancestry individuals	NA	3q26.31		NLGN1			ENSG00000169760	rs529200-?	rs529200	5_prime_UTR_variant	NR	1e-17	17	NA
10	rs472103	3	173114305	rs529200	2020-04-17	31669095	Zhu Z	2019-10-24	J Allergy Clin Immunol	www.ncbi.nlm.nih.gov/pubmed/31669095	Shared Genetic and Experimental Links between Obesity-Related Traits and Asthma Subtypes in UK Biobank.	Body mass index	457,822 European ancestry individuals	NA	3q26.31	NR	NLGN1			ENSG00000169760	rs529200-?	rs529200	5_prime_UTR_variant	NR	1e-17	17	NA
10	rs472103	3	173114305	rs529200	2021-01-26	32376654	Richardson TG	2020-05-06	BMJ	www.ncbi.nlm.nih.gov/pubmed/32376654	Use of genetic variation to separate the effects of early and later life adiposity on disease risk: mendelian randomisation study.	Adult body size	453,169 European ancestry individuals		3q26.31	NLGN1	NLGN1			ENSG00000169760	rs529200-A	rs529200	5_prime_UTR_variant	0.47215	6e-14	13.2218	0.0103148	[0.0076-0.013] unit decrease
10	rs472103	3	173114305	rs529200	2018-07-09	29691431	Tikkanen E	2018-04-24	Sci Rep	www.ncbi.nlm.nih.gov/pubmed/29691431	Biological Insights Into Muscular Strength: Genetic Findings in the UK Biobank.	Hand grip strength	334,825 British ancestry individuals	NA	3q26.31	NLGN1	NLGN1			ENSG00000169760	rs529200-A	rs529200	5_prime_UTR_variant	0.4741	7e-09	8.1549	0.002	[0.0014-0.0026] unit increase
10	rs472103	3	173119768	rs686998	2020-09-14	32541925	Vujkovic M	2020-06-15	Nat Genet	www.ncbi.nlm.nih.gov/pubmed/32541925	Discovery of 318 new risk loci for type 2 diabetes and related vascular outcomes among 1.4 million participants in a multi-ancestry meta-analysis.	Type 2 diabetes	148,726 European ancestry cases, 965,732 European ancestry controls	NA	3q26.31	NR	NLGN1			ENSG00000169760	rs686998-G	rs686998	intron_variant	0.539	6e-09	8.22185	0.0267	[0.018-0.036] unit increase
10	rs472103	3	173119768	rs686998	2019-02-08	30595370	Kichaev G	2018-12-27	Am J Hum Genet	www.ncbi.nlm.nih.gov/pubmed/30595370	Leveraging Polygenic Functional Enrichment to Improve GWAS Power.	White blood cell count	approximately 444,000 European ancestry individuals	NA	3q26.31		NLGN1			ENSG00000169760	rs686998-?	rs686998	intron_variant	NR	4e-08	7.39794	NA
11	rs16843603	4	2845274	rs35780153	2019-03-28	30643251	Liu M	2019-01-14	Nat Genet	www.ncbi.nlm.nih.gov/pubmed/30643251	Association studies of up to 1.2 million individuals yield new insights into the genetic etiology of tobacco and alcohol use.	Smoking initiation (ever regular vs never regular) (MTAG)	up to 1,359,002 European ancestry individuals	NA	4p16.3	NR	SH3BP2 - ADD1	ENSG00000087266	ENSG00000087274		rs35780153-T	rs35780153	regulatory_region_variant	0.279	3e-12	11.5229	0.0084643	[0.0061-0.0108] unit decrease
11	rs16843603	4	2846799	rs1877723	2020-06-26	31837886	Kennedy OJ	2019-12-02	Am J Kidney Dis	www.ncbi.nlm.nih.gov/pubmed/31837886	Coffee Consumption and Kidney Function: A Mendelian Randomization Study.	Coffee consumption (cups per day)	227,666 British ancestry individuals	NA	4p16.3	ADD1	ADD1			ENSG00000087274	rs1877723-T	rs1877723	intron_variant	0.313	3e-10	9.52288	0.04	NR cups per day decrease
11	rs16843603	4	2858005	rs1263412	2020-01-29	31844048	Hill WD	2019-12-16	Nat Commun	www.ncbi.nlm.nih.gov/pubmed/31844048	Genome-wide analysis identifies molecular systems and 149 genetic loci associated with income.	Household income (MTAG)	505,541 British and unknown ancestry individuals	NA	4p16.3	ADD1	ADD1			ENSG00000087274	rs1263412-G	rs1263412	intron_variant	0.3029	9e-10	9.04576	0.0134719	[0.0092-0.0178] unit increase
11	rs16843603	4	2881256	rs624833	2019-11-26	31689377	Wootton RE	2019-11-06	Psychol Med	www.ncbi.nlm.nih.gov/pubmed/31689377	Evidence for causal effects of lifetime smoking on risk for depression and schizophrenia: a Mendelian randomisation study.	Lifetime smoking index	462,690 European ancestry individuals	NA	4p16.3		ADD1			ENSG00000087274	rs624833-T	rs624833	intron_variant	0.695	7e-10	9.1549	0.013	[0.0091-0.0169] unit increase
11	rs16843603	4	2881256	rs624833	2019-03-28	30643251	Liu M	2019-01-14	Nat Genet	www.ncbi.nlm.nih.gov/pubmed/30643251	Association studies of up to 1.2 million individuals yield new insights into the genetic etiology of tobacco and alcohol use.	Age of smoking initiation	up to 341,427 European ancestry individuals	NA	4p16.3	NR	ADD1			ENSG00000087274	rs624833-G	rs624833	intron_variant	0.302	2e-09	8.69897	0.016	[0.011-0.021] unit increase
11	rs16843603	4	2881256	rs624833	2019-03-28	30643251	Liu M	2019-01-14	Nat Genet	www.ncbi.nlm.nih.gov/pubmed/30643251	Association studies of up to 1.2 million individuals yield new insights into the genetic etiology of tobacco and alcohol use.	Age of smoking initiation (MTAG)	up to 931,815 European ancestry individuals	NA	4p16.3	NR	ADD1			ENSG00000087274	rs624833-G	rs624833	intron_variant	0.302	7e-13	12.1549	0.0114003	[0.0083-0.0145] unit increase
11	rs16843603	4	2883172	rs6824567	2018-10-19	30038396	Lee JJ	2018-07-23	Nat Genet	www.ncbi.nlm.nih.gov/pubmed/30038396	Gene discovery and polygenic prediction from a genome-wide association study of educational attainment in 1.1 million individuals.	Educational attainment (years of education)	up to 1,131,881 European ancestry individuals	NA	4p16.3		ADD1			ENSG00000087274	rs6824567-T	rs6824567	intron_variant	0.2827	9e-17	16.0458	0.013	[0.0099-0.0161] unit increase
11	rs16843603	4	2883172	rs6824567	2018-11-12	30038396	Lee JJ	2018-07-23	Nat Genet	www.ncbi.nlm.nih.gov/pubmed/30038396	Gene discovery and polygenic prediction from a genome-wide association study of educational attainment in 1.1 million individuals.	Educational attainment (MTAG)	1,311,438 European ancestry individuals	NA	4p16.3	Intergenic	ADD1			ENSG00000087274	rs6824567-T	rs6824567	intron_variant	0.2827	3e-17	16.5229	0.0123	[0.0094-0.0152] unit increase
11	rs16843603	4	2885315	rs79054532	2021-05-06	33888908	Pirastu N	2021-04-22	Nat Genet	www.ncbi.nlm.nih.gov/pubmed/33888908	Genetic analyses identify widespread sex-differential participation bias.	Biological sex	1,301,549 European ancestry cases, 1,160,583 European ancestry controls	NA	4p16.3	NA	ADD1			ENSG00000087274	rs79054532-T	rs79054532	intron_variant		2e-09	8.69897	0.0121916	[0.0082-0.0162] unit decrease
11	rs2798287	4	2888441	rs3775068	2020-09-18	32888494	Vuckovic D	2020-09-01	Cell	www.ncbi.nlm.nih.gov/pubmed/32888494	The Polygenic and Monogenic Basis of Blood Traits and Diseases.	Monocyte percentage of white cells	408,112 British individuals	NA	4p16.3	ADD1	ADD1			ENSG00000087274	rs3775068-G	rs3775068	intron_variant	0.563512	1e-10	10	0.014415	[0.01-0.019] unit increase
11	rs16843603	4	2919658	rs12647647	2020-01-29	31844048	Hill WD	2019-12-16	Nat Commun	www.ncbi.nlm.nih.gov/pubmed/31844048	Genome-wide analysis identifies molecular systems and 149 genetic loci associated with income.	Household income	286,301 British ancestry individuals	NA	4p16.3	ADD1	ADD1			ENSG00000087274	rs12647647-A	rs12647647	intron_variant	NR	1e-08	8	0.011434	[0.0075-0.0154] unit increase
11	rs2798287	4	2938651	rs2798287	2020-01-29	31844048	Hill WD	2019-12-16	Nat Commun	www.ncbi.nlm.nih.gov/pubmed/31844048	Genome-wide analysis identifies molecular systems and 149 genetic loci associated with income.	Household income (MTAG)	505,541 British and unknown ancestry individuals	NA	4p16.3	NOP14-AS1	NOP14-AS1			ENSG00000249673	rs2798287-A	rs2798287	non_coding_transcript_exon_variant	0.4999	1e-09	9	0.0122994	[0.0083-0.0163] unit decrease
11	rs2798287	4	2938651	rs2798287	2021-08-24	34021172	Christakoudi S	2021-05-21	Sci Rep	www.ncbi.nlm.nih.gov/pubmed/34021172	GWAS of allometric body-shape indices in UK Biobank identifies loci suggesting associations with morphogenesis, organogenesis, adrenal cell renewal and cancer.	Hip circumference adjusted for BMI	219,872 British ancestry women	NA	4p16.3	NOP14-AS1	NOP14-AS1			ENSG00000249673	rs2798287-A	rs2798287	non_coding_transcript_exon_variant	NR	2e-09	8.69897	0.0170701	[0.012-0.023] unit decrease
11	rs11937729	4	2941988	rs2032463	2019-03-28	30643251	Liu M	2019-01-14	Nat Genet	www.ncbi.nlm.nih.gov/pubmed/30643251	Association studies of up to 1.2 million individuals yield new insights into the genetic etiology of tobacco and alcohol use.	Cigarettes smoked per day (MTAG)	up to 403,928 European ancestry individuals	NA	4p16.3	NR	NOP14-AS1, NOP14			ENSG00000249673, ENSG00000087269	rs2032463-C	rs2032463	intron_variant	0.424	2e-10	9.69897	0.0141412	[0.0098-0.0185] unit decrease
11	rs11937729	4	2946481	rs16843629	2019-02-08	30595370	Kichaev G	2018-12-27	Am J Hum Genet	www.ncbi.nlm.nih.gov/pubmed/30595370	Leveraging Polygenic Functional Enrichment to Improve GWAS Power.	Lung function (FVC)	approximately 372,000 European ancestry individuals	NA	4p16.3		NOP14-AS1, NOP14			ENSG00000249673, ENSG00000087269	rs16843629-?	rs16843629	intron_variant	NR	4e-08	7.39794	NA
11	rs11937729	4	2959672	rs2256086	2020-01-29	31844048	Hill WD	2019-12-16	Nat Commun	www.ncbi.nlm.nih.gov/pubmed/31844048	Genome-wide analysis identifies molecular systems and 149 genetic loci associated with income.	Household income (MTAG)	505,541 British and unknown ancestry individuals	NA	4p16.3	NOP14-AS1, NOP14	NOP14-AS1, NOP14			ENSG00000249673, ENSG00000087269	rs2256086-G	rs2256086	intron_variant	0.4042	2e-10	9.69897	0.0131379	[0.0091-0.0172] unit increase
11	rs11937729	4	2961713	rs2488808	2019-10-04	30679032	Brazel DM	2018-12-06	Biol Psychiatry	www.ncbi.nlm.nih.gov/pubmed/30679032	Exome Chip Meta-analysis Fine Maps Causal Variants and Elucidates the Genetic Architecture of Rare Coding Variants in Smoking and Alcohol¬†Use.	Smoking behaviour (cigarettes smoked per day)	up to 153,918 European ancestry individuals	NA	4p16.3	NOP14	NOP14, NOP14-AS1			ENSG00000087269, ENSG00000249673	rs2488808-A	rs2488808	intron_variant	0.308	3e-08	7.52288	0.0246	[0.016-0.033] unit decrease
11	rs11937729	4	2964388	rs2488813	2019-02-06	30595370	Kichaev G	2018-12-27	Am J Hum Genet	www.ncbi.nlm.nih.gov/pubmed/30595370	Leveraging Polygenic Functional Enrichment to Improve GWAS Power.	Educational attainment (years of education)	approximately 455,000 European ancestry individuals	NA	4p16.3		NOP14			ENSG00000087269	rs2488813-?	rs2488813	intron_variant	NR	3e-09	8.52288	NA
11	rs11937729	4	2990499	rs2960306	2019-04-18	30617275	Erzurumluoglu AM	2019-01-07	Mol Psychiatry	www.ncbi.nlm.nih.gov/pubmed/30617275	Meta-analysis of up to 622,409 individuals identifies 40 novel smoking behaviour associated genetic loci.	Smoking behaviour (cigarettes smoked per day)	128,746 European and South Asian ancestry individuals	up to 275,596 European ancestry individuals	4p16.3	GRK4	GRK4			ENSG00000125388	rs2960306-T	rs2960306	missense_variant	0.34	1e-09	9	0.024	[0.014-0.034] unit decrease (replication)
11	rs11937729	4	3006043	rs1024323	2019-03-28	30643251	Liu M	2019-01-14	Nat Genet	www.ncbi.nlm.nih.gov/pubmed/30643251	Association studies of up to 1.2 million individuals yield new insights into the genetic etiology of tobacco and alcohol use.	Smoking behaviour (cigarettes smoked per day)	up to 377,334 European ancestry individuals	NA	4p16.3	NR	GRK4			ENSG00000125388	rs1024323-T	rs1024323	missense_variant	0.382	9e-09	8.04576	0.0144159	[0.0095-0.0193] unit decrease
11	rs113928896	4	3015553	rs1140085	2020-01-29	31844048	Hill WD	2019-12-16	Nat Commun	www.ncbi.nlm.nih.gov/pubmed/31844048	Genome-wide analysis identifies molecular systems and 149 genetic loci associated with income.	Household income (MTAG)	505,541 British and unknown ancestry individuals	NA	4p16.3	GRK4	GRK4			ENSG00000125388	rs1140085-A	rs1140085	missense_variant	0.1436	8e-10	9.09691	0.0180324	[0.012-0.024] unit increase
11	rs1801058	4	3041938	rs2798304	2020-01-29	31844048	Hill WD	2019-12-16	Nat Commun	www.ncbi.nlm.nih.gov/pubmed/31844048	Genome-wide analysis identifies molecular systems and 149 genetic loci associated with income.	Household income (MTAG)	505,541 British and unknown ancestry individuals	NA	4p16.3	GRK4	GRK4			ENSG00000125388	rs2798304-C	rs2798304	intron_variant	0.4612	7e-09	8.1549	0.0117703	[0.0078-0.0157] unit decrease
11	rs1801058	4	3051940	rs1263309	2020-09-21	32888493	Chen MH	2020-09-01	Cell	www.ncbi.nlm.nih.gov/pubmed/32888493	Trans-ethnic and Ancestry-Specific Blood-Cell Genetics in 746,667 Individuals from 5 Global Populations.	Neutrophil count	627,215 African American or Afro-Caribbean, African ancestry, European ancestry, East Asian ancestry, Hispanic or Latin American and South Asian ancestry individuals	NA	4p16.3	NR	HTT-AS, HTT			ENSG00000251075, ENSG00000197386	rs1263309-T	rs1263309	intron_variant	0.503755	3e-15	14.5229	NA
11	rs1801058	4	3052825	rs1313766	2020-09-21	32888493	Chen MH	2020-09-01	Cell	www.ncbi.nlm.nih.gov/pubmed/32888493	Trans-ethnic and Ancestry-Specific Blood-Cell Genetics in 746,667 Individuals from 5 Global Populations.	Neutrophil count	519,288 European ancestry individuals	NA	4p16.3	NR	HTT, HTT-AS			ENSG00000197386, ENSG00000251075	rs1313766-C	rs1313766	intron_variant	0.507094	8e-18	17.0969	0.016582	[0.013-0.02] SD unit increase
11	rs1801058	4	3057908	rs1313771	2021-03-22	33532862	Hartiala JA	2021-02-03	Eur Heart J	www.ncbi.nlm.nih.gov/pubmed/33532862	Genome-wide analysis identifies novel susceptibility loci for myocardial infarction.	Myocardial infarction	14,825 European ancestry cases, 44,000 European and unknown ancestry cases, 2,680 cases, 380,970 European ancestry controls, 123,504 European and unknown ancestry controls, 73,242 controls	NA	4p16.3	GRK4, HTT	HTT-AS, HTT			ENSG00000251075, ENSG00000197386	rs1313771-C	rs1313771	intron_variant	0.523639	5e-06	5.30103	1.03	[1.02-1.05]
11	rs4690011	4	3089564	rs61348208	2021-02-09	32678081	Timmers PRHJ	2020-07-16	Nat Commun	www.ncbi.nlm.nih.gov/pubmed/32678081	Multivariate genomic scan implicates novel loci and haem metabolism in human ageing.	Aging traits (healthspan, parental lifespan or longevity) (multivariate analysis)	at least 837,415 European ancestry individuals	NA	4p16.3	HTT	HTT			ENSG00000197386	rs61348208-T	rs61348208	intron_variant	0.3967	3e-08	7.52288	NA
11	rs4690011	4	3089564	rs61348208	2020-04-20	30642433	Timmers PR	2019-01-15	Elife	www.ncbi.nlm.nih.gov/pubmed/30642433	Genomics of 1 million parent lifespans implicates novel pathways and common diseases and distinguishes survival chances.	Parental lifespan	at least 500,193 European ancestry offspring	NA	4p16.3	HTT	HTT			ENSG00000197386	rs61348208-T	rs61348208	intron_variant	0.39	6e-09	8.22185	0.2299	[0.15-0.31] years increase
11	rs16843836	4	3098321	rs7659144	2021-08-24	34021172	Christakoudi S	2021-05-21	Sci Rep	www.ncbi.nlm.nih.gov/pubmed/34021172	GWAS of allometric body-shape indices in UK Biobank identifies loci suggesting associations with morphogenesis, organogenesis, adrenal cell renewal and cancer.	Hip circumference adjusted for BMI	219,872 British ancestry women	NA	4p16.3	HTT	HTT			ENSG00000197386	rs7659144-G	rs7659144	intron_variant	NR	5e-08	7.30103	0.0161677	[0.01-0.022] unit increase
11	rs4690011	4	3104568	rs2024115	2020-09-18	32888494	Vuckovic D	2020-09-01	Cell	www.ncbi.nlm.nih.gov/pubmed/32888494	The Polygenic and Monogenic Basis of Blood Traits and Diseases.	Neutrophil count	408,112 British individuals	NA	4p16.3	HTT	HTT			ENSG00000197386	rs2024115-G	rs2024115	intron_variant	0.382465	5e-13	12.301	0.0164483	[0.012-0.021] unit decrease
11	rs4690011	4	3104568	rs2024115	2020-09-18	32888494	Vuckovic D	2020-09-01	Cell	www.ncbi.nlm.nih.gov/pubmed/32888494	The Polygenic and Monogenic Basis of Blood Traits and Diseases.	White blood cell count	408,112 British individuals	NA	4p16.3	HTT	HTT			ENSG00000197386	rs2024115-G	rs2024115	intron_variant	0.382427	8e-14	13.0969	0.0169911	[0.013-0.021] unit decrease
11	rs16843836	4	3105200	rs73191188	2020-09-21	32888493	Chen MH	2020-09-01	Cell	www.ncbi.nlm.nih.gov/pubmed/32888493	Trans-ethnic and Ancestry-Specific Blood-Cell Genetics in 746,667 Individuals from 5 Global Populations.	White blood cell count	746,667 African American or Afro-Caribbean, African ancestry, European ancestry, East Asian ancestry, Hispanic or Latin American and South Asian ancestry individuals	NA	4p16.3	NR	HTT			ENSG00000197386	rs73191188-A	rs73191188	intron_variant	0.357323	2e-15	14.699	NA
11	rs16843836	4	3105200	rs73191188	2020-09-21	32888493	Chen MH	2020-09-01	Cell	www.ncbi.nlm.nih.gov/pubmed/32888493	Trans-ethnic and Ancestry-Specific Blood-Cell Genetics in 746,667 Individuals from 5 Global Populations.	White blood cell count	562,243 European ancestry individuals	NA	4p16.3	NR	HTT			ENSG00000197386	rs73191188-A	rs73191188	intron_variant	0.353128	1e-17	17	0.016477	[0.013-0.02] SD unit decrease
11	rs16843836	4	3112109	rs55962025	2016-12-01	27015805	Pilling LC	2016-03-23	Aging (Albany NY)	www.ncbi.nlm.nih.gov/pubmed/27015805	Human longevity is influenced by many genetic variants: evidence from 75,000 UK Biobank participants.	Parental longevity (mother's age at death)	52,776 middle-aged British individuals	NA	4p16.3	NR	HTT			ENSG00000197386	rs55962025-?	rs55962025	intron_variant	NR	2e-06	5.69897	0.02542	[0.015-0.036] unit decrease
11	rs16843836	4	3112109	rs55962025	2020-04-17	31669095	Zhu Z	2019-10-24	J Allergy Clin Immunol	www.ncbi.nlm.nih.gov/pubmed/31669095	Shared Genetic and Experimental Links between Obesity-Related Traits and Asthma Subtypes in UK Biobank.	Waist-to-hip ratio adjusted for BMI	457,690 European ancestry individuals	NA	4p16.3	NR	HTT			ENSG00000197386	rs55962025-?	rs55962025	intron_variant	NR	1e-08	8	NA
11	rs16843836	4	3112109	rs55962025	2019-02-08	30595370	Kichaev G	2018-12-27	Am J Hum Genet	www.ncbi.nlm.nih.gov/pubmed/30595370	Leveraging Polygenic Functional Enrichment to Improve GWAS Power.	Waist-hip ratio	approximately 458,000 European ancestry individuals	NA	4p16.3		HTT			ENSG00000197386	rs55962025-?	rs55962025	intron_variant	NR	6e-08	7.22185	NA
11	rs16843836	4	3135953	rs363066	2020-09-21	32888493	Chen MH	2020-09-01	Cell	www.ncbi.nlm.nih.gov/pubmed/32888493	Trans-ethnic and Ancestry-Specific Blood-Cell Genetics in 746,667 Individuals from 5 Global Populations.	Mean platelet volume	460,935 European ancestry individuals	NA	4p16.3	NR	HTT			ENSG00000197386	rs363066-T	rs363066	intron_variant	0.69869	5e-36	35.301	0.02632	[0.022-0.03] SD unit decrease
11	rs16843836	4	3135953	rs363066	2020-09-21	32888493	Chen MH	2020-09-01	Cell	www.ncbi.nlm.nih.gov/pubmed/32888493	Trans-ethnic and Ancestry-Specific Blood-Cell Genetics in 746,667 Individuals from 5 Global Populations.	Mean platelet volume	484,042 African American or Afro-Caribbean, African ancestry, European ancestry, East Asian ancestry, Hispanic or Latin American and South Asian ancestry individuals	NA	4p16.3	NR	HTT			ENSG00000197386	rs363066-T	rs363066	intron_variant	0.706771	1e-33	33	NA
11	rs16843836	4	3135953	rs363066	2020-09-18	32888494	Vuckovic D	2020-09-01	Cell	www.ncbi.nlm.nih.gov/pubmed/32888494	The Polygenic and Monogenic Basis of Blood Traits and Diseases.	Mean platelet volume	408,112 British individuals	NA	4p16.3	HTT	HTT			ENSG00000197386	rs363066-G	rs363066	intron_variant	0.301937	2e-24	23.699	0.0259915	[0.021-0.031] unit increase
11	rs113928896	4	3140409	rs113928896	2018-11-12	30038396	Lee JJ	2018-07-23	Nat Genet	www.ncbi.nlm.nih.gov/pubmed/30038396	Gene discovery and polygenic prediction from a genome-wide association study of educational attainment in 1.1 million individuals.	Highest math class taken (MTAG)	811,539 European ancestry individuals	NA	4p16.3	Intergenic	HTT			ENSG00000197386	rs113928896-T	rs113928896	intron_variant	0.1248	2e-09	8.69897	0.015	[0.01-0.02] unit increase
11	rs4690011	4	3148276	rs6855981	2019-02-08	30595370	Kichaev G	2018-12-27	Am J Hum Genet	www.ncbi.nlm.nih.gov/pubmed/30595370	Leveraging Polygenic Functional Enrichment to Improve GWAS Power.	White blood cell count	approximately 444,000 European ancestry individuals	NA	4p16.3		HTT			ENSG00000197386	rs6855981-?	rs6855981	intron_variant	NR	3e-18	17.5229	NA
11	rs4690011	4	3186244	rs2298969	2020-01-07	31719535	Noordam R	2019-11-12	Nat Commun	www.ncbi.nlm.nih.gov/pubmed/31719535	Multi-ancestry sleep-by-SNP interaction analysis in 126,926 individuals reveals lipid loci stratified by sleep duration.	LDL cholesterol levels x short total sleep time interaction (2df test)	2,974 African American short sleepers, 365 Chinese ancestry short sleepers, 110 Asian ancestry short sleepers, at least 8,230 European ancestry short sleepers, 1,079 Hispanic/Latino short sleepers, 11,801 African American controls, 1,425 Chinese ancestry controls, 444 Asian ancestry controls, at least 31,097 European ancestry controls, 4,023 Hispanic/Latino controls	at least 214 African American short sleepers, 629 East Asian ancestry short sleepers, up to 6,761 European ancestry short sleepers, 2,473 Hispanic short sleepers, at least 913 African American controls, 2,504 East Asian ancestry controls, up to 26,764 European ancestry controls, 9,854 Hispanic controls	4p16.3	DOK7	HTT			ENSG00000197386	rs2298969-?	rs2298969	intron_variant	NR	4e-09	8.39794	0.6257	[0.31-0.94] unit increase
11	rs4690011	4	3196029	rs363092	2019-07-05	31152163	Wuttke M	2019-05-31	Nat Genet	www.ncbi.nlm.nih.gov/pubmed/31152163	A catalog of genetic loci associated with kidney function from analyses of a million individuals.	Estimated glomerular filtration rate	567,460 European ancestry individuals	216,518 European ancestry individuals	4p16.3	HTT	HTT			ENSG00000197386	rs363092-A	rs363092	intron_variant	0.4247	1e-10	10	0.0022	[0.0014-0.003] unit decrease
11	rs4690011	4	3207142	rs7685686	2019-03-19	30718901	Howard DM	2019-02-04	Nat Neurosci	www.ncbi.nlm.nih.gov/pubmed/30718901	Genome-wide meta-analysis of depression identifies 102 independent variants and highlights the importance of the prefrontal brain regions.	Depression	118,811 European ancestry cases, 327,427 European ancestry controls, 127,552 cases, 233,763 controls	414,055 European ancestry cases, 892,299 European ancestry controls	4p16.3	NR	HTT			ENSG00000197386	rs7685686-A	rs7685686	intron_variant	0.5753	6e-15	14.2218	1.017	[1.013-1.022]
11	rs16843836	4	3224602	rs362275	2019-11-04	30239722	Pulit SL	2018-09-14	Hum Mol Genet	www.ncbi.nlm.nih.gov/pubmed/30239722	Meta-analysis of genome-wide association studies for body fat distribution in 694,649 individuals of European ancestry.	Waist-hip ratio	381,152 European female individuals	NA	4p16.3	NR	HTT			ENSG00000197386	rs362275-T	rs362275	intron_variant	0.2979	2e-11	10.699	0.0128	[0.0091-0.0165] unit decrease
11	rs16843836	4	3224602	rs362275	2019-09-22	30575882	Lotta LA	2018-12-01	JAMA	www.ncbi.nlm.nih.gov/pubmed/30575882	Association of Genetic Variants Related to Gluteofemoral vs Abdominal Fat Distribution With Type 2 Diabetes, Coronary Disease, and Cardiovascular Risk Factors.	Waist-to-hip ratio adjusted for BMI	660,648 European ancestry individuals	NA	4p16.3	NR	HTT			ENSG00000197386	rs362275-C	rs362275	intron_variant	0.7	6e-09	8.22185	0.011	[0.0071-0.0149] unit increase
11	rs16843836	4	3224602	rs362275	2019-09-22	30575882	Lotta LA	2018-12-01	JAMA	www.ncbi.nlm.nih.gov/pubmed/30575882	Association of Genetic Variants Related to Gluteofemoral vs Abdominal Fat Distribution With Type 2 Diabetes, Coronary Disease, and Cardiovascular Risk Factors.	Waist-hip ratio	663,598 European ancestry individuals	NA	4p16.3	NR	HTT			ENSG00000197386	rs362275-C	rs362275	intron_variant	0.7	5e-08	7.30103	NA
11	rs16843836	4	3225371	rs82334	2021-09-08	34431594	Atkins JL	2021-08-25	Aging Cell	www.ncbi.nlm.nih.gov/pubmed/34431594	A genome-wide association study of the frailty index highlights brain pathways in ageing.	Frailty index	175,226 European ancestry individuals	NA	4p16.3	HTT	HTT			ENSG00000197386	rs82334-A	rs82334	intron_variant	0.6823	3e-10	9.52288	0.0223	[0.015-0.029] unit increase
11	rs16843836	4	3232257	rs3121419	2019-11-04	30239722	Pulit SL	2018-09-14	Hum Mol Genet	www.ncbi.nlm.nih.gov/pubmed/30239722	Meta-analysis of genome-wide association studies for body fat distribution in 694,649 individuals of European ancestry.	Waist-hip ratio	697,734 European ancestry individuals	NA	4p16.3	NA	HTT			ENSG00000197386	rs3121419-T	rs3121419	intron_variant	0.2971	2e-11	10.699	0.0129	[0.0092-0.0166] unit decrease
11	rs16843836	4	3234980	rs362272	2017-03-10	27412988	Tise CG	2016-07-13	G3 (Bethesda)	www.ncbi.nlm.nih.gov/pubmed/27412988	From Genotype to Phenotype: Nonsense Variants in SLC13A1 Are Associated with Decreased Serum Sulfate and Increased Serum Aminotransferases.	Serum sulfate level	917 Old Order Amish (founder/genetic isolate) individuals	NA	4p16.3	HTT	HTT			ENSG00000197386	rs362272-?	rs362272	missense_variant	NR	3e-07	6.52288	0.02	NR unit decrease
11	rs16843836	4	3234980	rs362272	2021-06-29	33462484	Sinnott-Armstrong N	2021-01-18	Nat Genet	www.ncbi.nlm.nih.gov/pubmed/33462484	Genetics of 35 blood and urine biomarkers in the UK Biobank.	Apolipoprotein B levels	340,860 European ancestry individuals, 5,962 African ancestry individuals, 7,275 South Asian ancestry individuals	NA	4p16.3	NR	HTT			ENSG00000197386	rs362272-A	rs362272	missense_variant	NR	2e-10	9.69897	0.0166	[0.012-0.022] unit decrease
11	rs16843836	4	3234980	rs362272	2021-06-29	33462484	Sinnott-Armstrong N	2021-01-18	Nat Genet	www.ncbi.nlm.nih.gov/pubmed/33462484	Genetics of 35 blood and urine biomarkers in the UK Biobank.	Triglyceride levels	342,233 European ancestry individuals, 6,014 African ancestry individuals, 7,330 South Asian ancestry individuals	NA	4p16.3	NR	HTT			ENSG00000197386	rs362272-A	rs362272	missense_variant	NR	6e-12	11.2218	0.0178	[0.013-0.023] unit decrease
11	rs16843836	4	3247007	rs362296	2016-12-01	27015805	Pilling LC	2016-03-23	Aging (Albany NY)	www.ncbi.nlm.nih.gov/pubmed/27015805	Human longevity is influenced by many genetic variants: evidence from 75,000 UK Biobank participants.	Parental longevity (mother's age at death)	52,776 middle-aged British individuals	NA	4p16.3	NR	MSANTD1			ENSG00000188981	rs362296-?	rs362296	5_prime_UTR_variant	NR	4e-06	5.39794	0.02414	[0.014-0.034] unit decrease
11	rs34155847	4	3252130	rs34155847	2020-01-29	31844048	Hill WD	2019-12-16	Nat Commun	www.ncbi.nlm.nih.gov/pubmed/31844048	Genome-wide analysis identifies molecular systems and 149 genetic loci associated with income.	Household income (MTAG)	505,541 British and unknown ancestry individuals	NA	4p16.3	MSANTD1	MSANTD1			ENSG00000188981	rs34155847-A	rs34155847	intron_variant	0.2437	1e-08	8	0.0134301	[0.0088-0.018] unit increase
11	rs34155847	4	3252130	rs34155847	2018-10-19	30038396	Lee JJ	2018-07-23	Nat Genet	www.ncbi.nlm.nih.gov/pubmed/30038396	Gene discovery and polygenic prediction from a genome-wide association study of educational attainment in 1.1 million individuals.	Educational attainment (years of education)	up to 1,131,881 European ancestry individuals	NA	4p16.3		MSANTD1			ENSG00000188981	rs34155847-A	rs34155847	intron_variant	0.2483	1e-16	16	0.0135	[0.01-0.017] unit increase
11	rs34155847	4	3252130	rs34155847	2018-11-12	30038396	Lee JJ	2018-07-23	Nat Genet	www.ncbi.nlm.nih.gov/pubmed/30038396	Gene discovery and polygenic prediction from a genome-wide association study of educational attainment in 1.1 million individuals.	Cognitive performance (MTAG)	402,382 European ancestry individuals	NA	4p16.3	Intergenic	MSANTD1			ENSG00000188981	rs34155847-A	rs34155847	intron_variant	0.2467	1e-09	9	0.0162	[0.011-0.021] unit increase
11	rs4690011	4	3253183	rs3095075	2020-01-29	31844048	Hill WD	2019-12-16	Nat Commun	www.ncbi.nlm.nih.gov/pubmed/31844048	Genome-wide analysis identifies molecular systems and 149 genetic loci associated with income.	Household income (MTAG)	505,541 British and unknown ancestry individuals	NA	4p16.3	MSANTD1	MSANTD1			ENSG00000188981	rs3095075-G	rs3095075	intron_variant	0.4412	6e-12	11.2218	0.0139727	[0.01-0.018] unit increase
11	rs4690011	4	3253183	rs3095075	2019-09-04	31374203	Lam M	2019-08-01	Am J Hum Genet	www.ncbi.nlm.nih.gov/pubmed/31374203	Pleiotropic Meta-Analysis of Cognition, Education, and Schizophrenia Differentiates Roles of Early Neurodevelopmental and Adult Synaptic Pathways.	Cognitive ability, years of educational attainment or schizophrenia (pleiotropy)	328,917 individuals with educational attainment measurements, 107,207 individuals with cognitive ability measurements, 77,096 European ancestry schizophrenia cases, 43,456 European ancestry controls	NA	4p16.3	MSANTD1	MSANTD1			ENSG00000188981	rs3095075-?	rs3095075	intron_variant	NR	1e-08	8	0.011685	[0.0077-0.0157] unit decrease
11	rs4690011	4	3253183	rs3095075	2020-09-18	32888494	Vuckovic D	2020-09-01	Cell	www.ncbi.nlm.nih.gov/pubmed/32888494	The Polygenic and Monogenic Basis of Blood Traits and Diseases.	Platelet count	408,112 British individuals	NA	4p16.3	MSANTD1	MSANTD1			ENSG00000188981	rs3095075-G	rs3095075	intron_variant	0.444262	2e-09	8.69897	0.0138409	[0.0094-0.0183] unit decrease
11	rs35997970	4	3256805	rs3135174	2016-12-01	27015805	Pilling LC	2016-03-23	Aging (Albany NY)	www.ncbi.nlm.nih.gov/pubmed/27015805	Human longevity is influenced by many genetic variants: evidence from 75,000 UK Biobank participants.	Parental longevity (combined parental age at death)	45,627 middle-aged British individuals	NA	4p16.3	NR	MSANTD1			ENSG00000188981	rs3135174-?	rs3135174	intron_variant	NR	6e-07	6.22185	0.03822	[0.023-0.053] unit decrease
11	rs35997970	4	3285389	rs3135064	2019-06-21	31015401	Wu Y	2019-04-23	Nat Commun	www.ncbi.nlm.nih.gov/pubmed/31015401	Genome-wide association study of medication-use and associated disease in the UK Biobank.	Medication use (HMG CoA reductase inhibitors)	73,475 European ancestry cases, 216,910 European ancestry controls	NA	4p16.3	RGS12	MSANTD1 - RGS12	ENSG00000188981	ENSG00000159788		rs3135064-T	rs3135064	intergenic_variant	0.450203	1e-09	9	0.0344442	[0.023-0.046] unit decrease
11	rs114298671	4	3298800	rs2051559	2019-11-05	30239722	Pulit SL	2018-09-14	Hum Mol Genet	www.ncbi.nlm.nih.gov/pubmed/30239722	Meta-analysis of genome-wide association studies for body fat distribution in 694,649 individuals of European ancestry.	Body mass index	806,834 European ancestry individuals	NA	4p16.3	NA	RGS12			ENSG00000159788	rs2051559-T	rs2051559	intron_variant	0.8588	4e-11	10.3979	0.0167	[0.012-0.022] unit decrease
11	rs114298671	4	3298800	rs2051559	2019-02-06	30595370	Kichaev G	2018-12-27	Am J Hum Genet	www.ncbi.nlm.nih.gov/pubmed/30595370	Leveraging Polygenic Functional Enrichment to Improve GWAS Power.	Body mass index	approximately 458,000 European ancestry individuals	NA	4p16.3		RGS12			ENSG00000159788	rs2051559-?	rs2051559	intron_variant	NR	1e-11	11	NA
11	rs114298671	4	3298800	rs2051559	2021-01-26	32376654	Richardson TG	2020-05-06	BMJ	www.ncbi.nlm.nih.gov/pubmed/32376654	Use of genetic variation to separate the effects of early and later life adiposity on disease risk: mendelian randomisation study.	Adult body size	453,169 European ancestry individuals		4p16.3	RGS12	RGS12			ENSG00000159788	rs2051559-T	rs2051559	intron_variant	0.867546	8e-12	11.0969	0.0138644	[0.0099-0.0178] unit decrease
11	rs114298671	4	3298800	rs2051559	2020-04-17	31669095	Zhu Z	2019-10-24	J Allergy Clin Immunol	www.ncbi.nlm.nih.gov/pubmed/31669095	Shared Genetic and Experimental Links between Obesity-Related Traits and Asthma Subtypes in UK Biobank.	Body mass index	457,822 European ancestry individuals	NA	4p16.3	NR	RGS12			ENSG00000159788	rs2051559-?	rs2051559	intron_variant	NR	6e-11	10.2218	NA
12	rs17499404	4	38385479	rs17499404	2021-02-09	32678081	Timmers PRHJ	2020-07-16	Nat Commun	www.ncbi.nlm.nih.gov/pubmed/32678081	Multivariate genomic scan implicates novel loci and haem metabolism in human ageing.	Aging traits (healthspan, parental lifespan or longevity) (multivariate analysis)	at least 837,415 European ancestry individuals	NA	4p14	LINC02513	LINC02513			ENSG00000248227	rs17499404-A	rs17499404	intron_variant	0.5367	4e-08	7.39794	NA
12	rs17499404	4	38387395	rs2291435	2018-09-14	27618452	Ehret GB	2016-09-12	Nat Genet	www.ncbi.nlm.nih.gov/pubmed/27618452	The genetics of blood pressure regulation and its target organs from association studies in 342,415 individuals.	Diastolic blood pressure	up to 201,529 European ancestry individuals	up to 140,886 European ancestry individuals	4p14	TBC1D1, FLJ13197	LINC02513 - LINC01258	ENSG00000248227	ENSG00000249534		rs2291435-T	rs2291435	intergenic_variant	0.524	4e-09	8.39794	0.156	[0.1-0.21] mm Hg decrease
12	rs17499404	4	38387395	rs2291435	2018-09-14	27618452	Ehret GB	2016-09-12	Nat Genet	www.ncbi.nlm.nih.gov/pubmed/27618452	The genetics of blood pressure regulation and its target organs from association studies in 342,415 individuals.	Systolic blood pressure	up to 201,529 European ancestry individuals	up to 140,886 European ancestry individuals	4p14	TBC1D1, FLJ13197	LINC02513 - LINC01258	ENSG00000248227	ENSG00000249534		rs2291435-T	rs2291435	intergenic_variant	0.524	2e-14	13.699	0.3441	[0.26-0.43] mm Hg decrease
12	rs17499404	4	38387900	rs6812640	2019-03-07	30578418	Giri A	2018-12-21	Nat Genet	www.ncbi.nlm.nih.gov/pubmed/30578418	Trans-ethnic association study of blood pressure determinants in over 750,000 individuals.	Systolic blood pressure	365,998 European ancestry individuals, 63,490 African ancestry individuals, 22,802 Hispanic individuals, 4,792 Asian ancestry individuals, 2,695 Native American ancestry individuals	299,024 European ancestry individuals, 17,277 individuals	4p14	FLJ13197	LINC02513 - LINC01258	ENSG00000248227	ENSG00000249534		rs6812640-G	rs6812640	intergenic_variant	0.4953	1e-09	9	0.1996	[0.14-0.26] mmHg increase
12	rs17499404	4	38395515	rs28702684	2019-06-21	31015401	Wu Y	2019-04-23	Nat Commun	www.ncbi.nlm.nih.gov/pubmed/31015401	Genome-wide association study of medication-use and associated disease in the UK Biobank.	Medication use (diuretics)	34,453 European ancestry cases, 194,633 European ancestry controls	NA	4p14	RP11-83C7.1	LINC02513 - LINC01258	ENSG00000248227	ENSG00000249534		rs28702684-G	rs28702684	intergenic_variant	0.498848	8e-10	9.09691	0.0482763	[0.033-0.064] unit increase
12	rs17499404	4	38402183	rs13104866	2019-02-10	27841878	Hoffmann TJ	2016-11-14	Nat Genet	www.ncbi.nlm.nih.gov/pubmed/27841878	Genome-wide association analyses using electronic health records identify new loci influencing blood pressure variation.	Diastolic blood pressure	295,529 European ancestry individuals, 8,231 Latino individuals, 3,058 African American individuals, 2,029 African British individuals, 7,701 East Asian ancestry individuals, 2,735 South Asian ancestry individuals, 1,979 mixed and unknown ancestry individuals	NA	4p14	TBC1D1, FLJ13197	LINC02513 - LINC01258	ENSG00000248227	ENSG00000249534		rs13104866-G	rs13104866	intergenic_variant		2e-07	6.69897	0.123	unit increase
12	rs17499404	4	38402183	rs13104866	2019-02-10	27841878	Hoffmann TJ	2016-11-14	Nat Genet	www.ncbi.nlm.nih.gov/pubmed/27841878	Genome-wide association analyses using electronic health records identify new loci influencing blood pressure variation.	Pulse pressure	295,529 European ancestry individuals, 8,231 Latino individuals, 3,058 African American individuals, 2,029 African British individuals, 7,701 East Asian ancestry individuals, 2,735 South Asian ancestry individuals, 1,979 mixed and unknown ancestry individuals	NA	4p14	TBC1D1, FLJ13197	LINC02513 - LINC01258	ENSG00000248227	ENSG00000249534		rs13104866-G	rs13104866	intergenic_variant		3e-09	8.52288	0.151	unit increase
12	rs17499404	4	38402183	rs13104866	2019-02-10	27841878	Hoffmann TJ	2016-11-14	Nat Genet	www.ncbi.nlm.nih.gov/pubmed/27841878	Genome-wide association analyses using electronic health records identify new loci influencing blood pressure variation.	Systolic blood pressure	295,529 European ancestry individuals, 8,231 Latino individuals, 3,058 African American individuals, 2,029 African British individuals, 7,701 East Asian ancestry individuals, 2,735 South Asian ancestry individuals, 1,979 mixed and unknown ancestry individuals	NA	4p14	TBC1D1, FLJ13197	LINC02513 - LINC01258	ENSG00000248227	ENSG00000249534		rs13104866-G	rs13104866	intergenic_variant		4e-13	12.3979	0.278	unit increase
12	rs17499404	4	38402183	rs13104866	2019-02-10	27841878	Hoffmann TJ	2016-11-14	Nat Genet	www.ncbi.nlm.nih.gov/pubmed/27841878	Genome-wide association analyses using electronic health records identify new loci influencing blood pressure variation.	Systolic blood pressure	80,792 European ancestry individuals, 8,231 Latino individuals, 3,058 African American individuals, 7,243 East Asian ancestry individuals, 461 South Asian ancestry individuals	NA	4p14	TBC1D1, FLJ13197	LINC02513 - LINC01258	ENSG00000248227	ENSG00000249534		rs13104866-G	rs13104866	intergenic_variant		4e-06	5.39794	0.251	unit increase
13	rs13141210	4	67801134	rs4860797	2018-11-12	30038396	Lee JJ	2018-07-23	Nat Genet	www.ncbi.nlm.nih.gov/pubmed/30038396	Gene discovery and polygenic prediction from a genome-wide association study of educational attainment in 1.1 million individuals.	Cognitive performance (MTAG)	402,382 European ancestry individuals	NA	4q13.2	Intergenic	RNU6-699P - NA	ENSG00000252890			rs4860797-A	rs4860797	intergenic_variant	0.6005	1e-10	10	0.0151	[0.011-0.02] unit increase
13	rs13141210	4	67804304	rs35631117	2018-02-23	29326435	Hill WD	2018-01-11	Mol Psychiatry	www.ncbi.nlm.nih.gov/pubmed/29326435	A combined analysis of genetically correlated traits identifies 187 loci and a role for neurogenesis and myelination in intelligence.	Intelligence (MTAG)	120,934 British ancestry individuals, 127,548 individuals	NA	4q13.2	RNU6-699P	RNU6-699P - NA	ENSG00000252890			rs35631117-T	rs35631117	intergenic_variant	NR	1e-10	10	0.0199513	[0.014-0.026] unit increase
13	rs13141210	4	67813017	rs2164300	2021-01-26	32376654	Richardson TG	2020-05-06	BMJ	www.ncbi.nlm.nih.gov/pubmed/32376654	Use of genetic variation to separate the effects of early and later life adiposity on disease risk: mendelian randomisation study.	Adult body size	453,169 European ancestry individuals		4q13.2	CENPC	RNU6-699P - NA	ENSG00000252890			rs2164300-C	rs2164300	intergenic_variant	0.480766	4e-08	7.39794	0.00754945	[0.0049-0.0102] unit increase
13	rs13141210	4	67817416	rs1594996	2020-01-29	31844048	Hill WD	2019-12-16	Nat Commun	www.ncbi.nlm.nih.gov/pubmed/31844048	Genome-wide analysis identifies molecular systems and 149 genetic loci associated with income.	Household income (MTAG)	505,541 British and unknown ancestry individuals	NA	4q13.2	RNU6-699P	RNU6-699P - NA	ENSG00000252890			rs1594996-C	rs1594996	intergenic_variant	0.4353	1e-10	10	0.0130561	[0.0091-0.017] unit increase
13	rs13141210	4	67821874	rs4308415	2017-02-24	27225129	Okbay A	2016-05-26	Nature	www.ncbi.nlm.nih.gov/pubmed/27225129	Genome-wide association study identifies 74 loci associated with educational attainment.	Educational attainment (years of education)	405,072 European ancestry individuals	NA	4q13.2	NR	RNU6-699P - NA	ENSG00000252890			rs4308415-C	rs4308415	intergenic_variant	0.4419	3e-09	8.52288	0.0133336	NR unit decrease
13	rs13141210	4	67831581	rs2318540	2018-10-19	30038396	Lee JJ	2018-07-23	Nat Genet	www.ncbi.nlm.nih.gov/pubmed/30038396	Gene discovery and polygenic prediction from a genome-wide association study of educational attainment in 1.1 million individuals.	Educational attainment (years of education)	up to 1,131,881 European ancestry individuals	NA	4q13.2		RNU6-699P - NA	ENSG00000252890			rs2318540-T	rs2318540	intergenic_variant	0.4378	6e-19	18.2218	0.0126	[0.0099-0.0153] unit decrease
13	rs13141210	4	67833774	rs185666783	2017-09-18	28604730	McKay JD	2017-06-12	Nat Genet	www.ncbi.nlm.nih.gov/pubmed/28604730	Large-scale association analysis identifies new lung cancer susceptibility loci and heterogeneity in genetic susceptibility across histological subtypes.	Lung cancer	29,266 European ancestry cases, 56,450 European ancestry controls	NA	4q13.2	MIR1269A, LOC101927237	RNU6-699P - NA	ENSG00000252890			rs185666783-C	rs185666783	intergenic_variant	0.707883	9e-08	7.04576	1.08133	[1.05-1.11]
13	rs13141210	4	67899235	rs12506221	2018-11-12	30038396	Lee JJ	2018-07-23	Nat Genet	www.ncbi.nlm.nih.gov/pubmed/30038396	Gene discovery and polygenic prediction from a genome-wide association study of educational attainment in 1.1 million individuals.	Educational attainment (MTAG)	1,311,438 European ancestry individuals	NA	4q13.2	Intergenic					rs12506221-T	rs12506221	intergenic_variant	0.436	3e-23	22.5229	0.0131	[0.011-0.016] unit decrease
13	rs13141210	4	67899235	rs12506221	2018-10-19	30038396	Lee JJ	2018-07-23	Nat Genet	www.ncbi.nlm.nih.gov/pubmed/30038396	Gene discovery and polygenic prediction from a genome-wide association study of educational attainment in 1.1 million individuals.	Educational attainment (years of education)	up to 1,131,881 European ancestry individuals	NA	4q13.2						rs12506221-T	rs12506221	intergenic_variant	0.436	4e-20	19.3979	0.013	[0.01-0.016] unit decrease
13	rs13141210	4	67899235	rs12506221	2018-11-12	30038396	Lee JJ	2018-07-23	Nat Genet	www.ncbi.nlm.nih.gov/pubmed/30038396	Gene discovery and polygenic prediction from a genome-wide association study of educational attainment in 1.1 million individuals.	Highest math class taken (MTAG)	811,539 European ancestry individuals	NA	4q13.2	Intergenic					rs12506221-T	rs12506221	intergenic_variant	0.4439	1e-15	15	0.0133	[0.01-0.0166] unit decrease
14	rs36072649	4	140863365	rs57800857	2019-11-05	30239722	Pulit SL	2018-09-14	Hum Mol Genet	www.ncbi.nlm.nih.gov/pubmed/30239722	Meta-analysis of genome-wide association studies for body fat distribution in 694,649 individuals of European ancestry.	Body mass index	806,834 European ancestry individuals	NA	4q31.1	NA	MAML3			ENSG00000196782	rs57800857-A	rs57800857	intron_variant	0.6344	3e-15	14.5229	0.0157	[0.012-0.02] unit increase
14	rs36072649	4	140863365	rs57800857	2019-11-05	30239722	Pulit SL	2018-09-14	Hum Mol Genet	www.ncbi.nlm.nih.gov/pubmed/30239722	Meta-analysis of genome-wide association studies for body fat distribution in 694,649 individuals of European ancestry.	Body mass index	434,794 European ancestry female individuals	NA	4q31.1	NA	MAML3			ENSG00000196782	rs57800857-A	rs57800857	intron_variant	0.6344	3e-15	14.5229	0.0157	[0.012-0.02] unit increase
14	rs36072649	4	140863365	rs57800857	2019-02-06	30595370	Kichaev G	2018-12-27	Am J Hum Genet	www.ncbi.nlm.nih.gov/pubmed/30595370	Leveraging Polygenic Functional Enrichment to Improve GWAS Power.	Body mass index	approximately 458,000 European ancestry individuals	NA	4q31.1		MAML3			ENSG00000196782	rs57800857-?	rs57800857	intron_variant	NR	1e-12	12	NA
14	rs36072649	4	140863365	rs57800857	2021-02-18	33128006	Timmins IR	2020-10-30	Commun Biol	www.ncbi.nlm.nih.gov/pubmed/33128006	Genome-wide association study of self-reported walking pace suggests beneficial effects of brisk walking on health and survival.	Walking pace	450,967 European ancestry individuals	NA	4q31.1	MAML3	MAML3			ENSG00000196782	rs57800857-A	rs57800857	intron_variant	NR	6e-11	10.2218	0.0085207	[0.006-0.0111] unit decrease
14	rs36072649	4	140863365	rs57800857	2020-04-17	31669095	Zhu Z	2019-10-24	J Allergy Clin Immunol	www.ncbi.nlm.nih.gov/pubmed/31669095	Shared Genetic and Experimental Links between Obesity-Related Traits and Asthma Subtypes in UK Biobank.	Body mass index	457,822 European ancestry individuals	NA	4q31.1	NR	MAML3			ENSG00000196782	rs57800857-?	rs57800857	intron_variant	NR	3e-13	12.5229	NA
14	rs36072649	4	140868894	rs769662	2020-03-23	31900758	Han X	2020-01-03	Eur J Epidemiol	www.ncbi.nlm.nih.gov/pubmed/31900758	Using Mendelian randomization to evaluate the causal relationship between serum C-reactive protein levels and age-related macular degeneration.	C-reactive protein levels	418,642 British ancestry individuals	NA	4q31.1	NR	MAML3			ENSG00000196782	rs769662-G	rs769662	intron_variant	0.624579	1e-08	8	0.0121278	[0.008-0.0163] unit increase
14	rs36072649	4	140868894	rs769662	2018-10-19	30038396	Lee JJ	2018-07-23	Nat Genet	www.ncbi.nlm.nih.gov/pubmed/30038396	Gene discovery and polygenic prediction from a genome-wide association study of educational attainment in 1.1 million individuals.	Educational attainment (years of education)	up to 1,131,881 European ancestry individuals	NA	4q31.1		MAML3			ENSG00000196782	rs769662-A	rs769662	intron_variant	0.3736	9e-11	10.0458	0.0095	[0.0066-0.0124] unit increase
14	rs36072649	4	140874760	rs809955	2019-11-04	30239722	Pulit SL	2018-09-14	Hum Mol Genet	www.ncbi.nlm.nih.gov/pubmed/30239722	Meta-analysis of genome-wide association studies for body fat distribution in 694,649 individuals of European ancestry.	Waist-hip ratio	697,734 European ancestry individuals	NA	4q31.1	NA	MAML3			ENSG00000196782	rs809955-A	rs809955	intron_variant	0.3669	2e-14	13.699	0.0155	[0.012-0.019] unit decrease
14	rs36072649	4	140874760	rs809955	2019-09-23	31501611	Karlsson T	2019-09-09	Nat Med	www.ncbi.nlm.nih.gov/pubmed/31501611	Contribution of genetics to visceral adiposity and its relation to cardiovascular and metabolic disease.	Predicted visceral adipose tissue	325,153 British ancestry individuals	NA	4q31.1	NR	MAML3			ENSG00000196782	rs809955-A	rs809955	intron_variant	0.3655	7e-10	9.1549	0.0158426	[0.011-0.021] unit decrease
14	rs36072649	4	140874760	rs809955	2019-10-15	31527586	An J	2019-09-16	Nat Commun	www.ncbi.nlm.nih.gov/pubmed/31527586	Gastroesophageal reflux GWAS identifies risk loci that also associate with subsequent severe esophageal diseases.	Gastroesophageal reflux disease	80,265 European and unknown ancestry cases, 305,011 European and unknown ancestry controls	NA	4q31.1	MAML3, BC040304	MAML3			ENSG00000196782	rs809955-G	rs809955	intron_variant	NR	2e-10	9.69897	1.03759	[1.0259-1.0491]
14	rs36072649	4	140874760	rs809955	2021-01-26	32376654	Richardson TG	2020-05-06	BMJ	www.ncbi.nlm.nih.gov/pubmed/32376654	Use of genetic variation to separate the effects of early and later life adiposity on disease risk: mendelian randomisation study.	Adult body size	453,169 European ancestry individuals		4q31.1	MAML3	MAML3			ENSG00000196782	rs809955-G	rs809955	intron_variant	0.633959	1e-12	12	0.0101003	[0.0073-0.0129] unit increase
14	rs36072649	4	140874760	rs809955	2021-07-27	34211149	Mills MC	2021-07-01	Nat Hum Behav	www.ncbi.nlm.nih.gov/pubmed/34211149	Identification of 371 genetic variants for age at first sex and birth linked to externalising behaviour.	Age at first sexual intercourse	397,338 European ancestry individuals	NA	4q31.1	MAML3	MAML3			ENSG00000196782	rs809955-G	rs809955	intron_variant	0.633963	1e-13	13	0.0156996	[0.011-0.02] unit decrease
14	rs36072649	4	140886963	rs13109980	2019-03-28	30643251	Liu M	2019-01-14	Nat Genet	www.ncbi.nlm.nih.gov/pubmed/30643251	Association studies of up to 1.2 million individuals yield new insights into the genetic etiology of tobacco and alcohol use.	Age of smoking initiation (MTAG)	up to 931,815 European ancestry individuals	NA	4q31.1	NR	MAML3			ENSG00000196782	rs13109980-A	rs13109980	intron_variant	0.326	3e-19	18.5229	0.0139735	[0.011-0.017] unit increase
14	rs36072649	4	140886963	rs13109980	2019-03-28	30643251	Liu M	2019-01-14	Nat Genet	www.ncbi.nlm.nih.gov/pubmed/30643251	Association studies of up to 1.2 million individuals yield new insights into the genetic etiology of tobacco and alcohol use.	Smoking initiation (ever regular vs never regular) (MTAG)	up to 1,359,002 European ancestry individuals	NA	4q31.1	NR	MAML3			ENSG00000196782	rs13109980-A	rs13109980	intron_variant	0.326	6e-24	23.2218	0.0116389	[0.0094-0.0139] unit decrease
14	rs36072649	4	140886963	rs13109980	2019-03-28	30643251	Liu M	2019-01-14	Nat Genet	www.ncbi.nlm.nih.gov/pubmed/30643251	Association studies of up to 1.2 million individuals yield new insights into the genetic etiology of tobacco and alcohol use.	Smoking initiation (ever regular vs never regular)	up to 1,232,091 European ancestry individuals	NA	4q31.1	NR	MAML3			ENSG00000196782	rs13109980-A	rs13109980	intron_variant	0.326	3e-16	15.5229	0.0221816	[0.017-0.028] unit decrease
14	rs36072649	4	140903155	rs35319653	2018-10-19	30038396	Lee JJ	2018-07-23	Nat Genet	www.ncbi.nlm.nih.gov/pubmed/30038396	Gene discovery and polygenic prediction from a genome-wide association study of educational attainment in 1.1 million individuals.	Educational attainment (years of education)	up to 1,131,881 European ancestry individuals	NA	4q31.1		MAML3			ENSG00000196782	rs35319653-T	rs35319653	intron_variant	0.3433	8e-16	15.0969	0.0119	[0.009-0.0148] unit increase
14	rs36072649	4	140906390	rs12505942	2020-09-14	32541925	Vujkovic M	2020-06-15	Nat Genet	www.ncbi.nlm.nih.gov/pubmed/32541925	Discovery of 318 new risk loci for type 2 diabetes and related vascular outcomes among 1.4 million participants in a multi-ancestry meta-analysis.	Type 2 diabetes	148,726 European ancestry cases, 24,646 African American cases, 8,616 Hispanic cases, 46,511 Asian ancestry cases, 965,732 European ancestry controls, 31,446 African American controls, 11,829 Hispanic controls, 169,776 Asian ancestry controls	NA	4q31.1	NR	MAML3			ENSG00000196782	rs12505942-C	rs12505942	intron_variant	0.3133	2e-12	11.699	0.0294	[0.021-0.038] unit decrease
14	rs36072649	4	140906390	rs12505942	2020-09-14	32541925	Vujkovic M	2020-06-15	Nat Genet	www.ncbi.nlm.nih.gov/pubmed/32541925	Discovery of 318 new risk loci for type 2 diabetes and related vascular outcomes among 1.4 million participants in a multi-ancestry meta-analysis.	Type 2 diabetes	148,726 European ancestry cases, 965,732 European ancestry controls	NA	4q31.1	NR	MAML3			ENSG00000196782	rs12505942-C	rs12505942	intron_variant	0.3385	7e-10	9.1549	0.0298	[0.02-0.039] unit decrease
14	rs36072649	4	140908755	rs13136239	2017-09-05	28632202	Witt SH	2017-06-20	Transl Psychiatry	www.ncbi.nlm.nih.gov/pubmed/28632202	Genome-wide association study of borderline personality disorder reveals genetic overlap with bipolar disorder, major depression and schizophrenia.	Borderline personality disorder	998 European ancestry cases, 1,545 European ancestry controls	NA	4q31.1	MAML3	MAML3			ENSG00000196782	rs13136239-G	rs13136239	intron_variant	0.6466	6e-06	5.22185	1.37118	[1.23-1.51]
14	rs36072649	4	140908755	rs13136239	2019-08-28	31194737	Johnston KJA	2019-06-13	PLoS Genet	www.ncbi.nlm.nih.gov/pubmed/31194737	Genome-wide association study of multisite chronic pain in UK Biobank.	Multisite chronic pain	387,649 British ancestry individuals	NA	4q31.1	MAML3	MAML3			ENSG00000196782	rs13136239-G	rs13136239	intron_variant	0.3508	4e-08	7.39794	0.0141	[0.009-0.0192] unit increase
14	rs36072649	4	140908755	rs13136239	2019-03-28	30643251	Liu M	2019-01-14	Nat Genet	www.ncbi.nlm.nih.gov/pubmed/30643251	Association studies of up to 1.2 million individuals yield new insights into the genetic etiology of tobacco and alcohol use.	Age of smoking initiation	up to 341,427 European ancestry individuals	NA	4q31.1	NR	MAML3			ENSG00000196782	rs13136239-A	rs13136239	intron_variant	0.342	6e-09	8.22185	0.015	[0.0099-0.0201] unit increase
14	rs36072649	4	140909431	rs35612722	2018-11-12	30038396	Lee JJ	2018-07-23	Nat Genet	www.ncbi.nlm.nih.gov/pubmed/30038396	Gene discovery and polygenic prediction from a genome-wide association study of educational attainment in 1.1 million individuals.	Educational attainment (MTAG)	1,311,438 European ancestry individuals	NA	4q31.1	Intergenic	MAML3			ENSG00000196782	rs35612722-A	rs35612722	intron_variant	0.3755	6e-14	13.2218	0.0102	[0.0075-0.0129] unit increase
14	rs36072649	4	140925870	rs1877075	2018-02-27	29292387	Turley P	2018-01-01	Nat Genet	www.ncbi.nlm.nih.gov/pubmed/29292387	Multi-trait analysis of genome-wide association summary statistics using MTAG.	Depressive symptoms (MTAG)	354,862 European ancestry individuals	NA	4q31.1	NR	MAML3			ENSG00000196782	rs1877075-G	rs1877075	intron_variant	0.6532	3e-08	7.52288	0.0127	[0.0082-0.0172] unit increase
14	rs36072649	4	140925870	rs1877075	2017-03-17	27089181	Okbay A	2016-04-18	Nat Genet	www.ncbi.nlm.nih.gov/pubmed/27089181	Genetic variants associated with subjective well-being, depressive symptoms, and neuroticism identified through genome-wide analyses.	Depression	105,739 European ancestry individuals, 16,471 European ancestry major depressive disorder cases, 58,835 European ancestry controls	368,890 European ancestry individuals	4q31.1	NR	MAML3			ENSG00000196782	rs1877075-A	rs1877075	intron_variant	NR	2e-06	5.69897	4.81041	[NR] z score decrease
14	rs36072649	4	140934146	rs17373621	2019-02-08	30595370	Kichaev G	2018-12-27	Am J Hum Genet	www.ncbi.nlm.nih.gov/pubmed/30595370	Leveraging Polygenic Functional Enrichment to Improve GWAS Power.	Smoking status	approximately 458,000 European ancestry individuals	NA	4q31.1		MAML3			ENSG00000196782	rs17373621-?	rs17373621	intron_variant	NR	7e-10	9.1549	NA
14	rs36072649	4	140935264	rs17373738	2019-03-18	30643258	Karlsson Linner R	2019-01-14	Nat Genet	www.ncbi.nlm.nih.gov/pubmed/30643258	Genome-wide association analyses of risk tolerance and risky behaviors in over 1 million individuals identify hundreds of loci and shared genetic influences.	Smoking status (ever vs never smokers)	518,633 European ancestry individuals	NA	4q31.1	SCOC	MAML3			ENSG00000196782	rs17373738-C	rs17373738	intron_variant	0.6177	2e-09	8.69897	0.0123875	[0.0083-0.0164] unit increase
14	rs36072649	4	140939110	rs36072649	2021-05-19	33082346	Xu K	2020-10-20	Nat Commun	www.ncbi.nlm.nih.gov/pubmed/33082346	Genome-wide association study of smoking trajectory and meta-analysis of smoking status in 842,000 individuals.	Smoking initiation	842,717 European ancestry individuals	NA	4q31.1	MAML3	MAML3			ENSG00000196782	rs36072649-A	rs36072649	intron_variant		1e-09	9	0.978	[NR]
14	rs36072649	4	140943169	rs56166763	2019-06-21	31015401	Wu Y	2019-04-23	Nat Commun	www.ncbi.nlm.nih.gov/pubmed/31015401	Genome-wide association study of medication-use and associated disease in the UK Biobank.	Medication use (anti-inflammatory and antirheumatic products, non-steroids)	74,150 European ancestry cases, 90,370 European ancestry controls	NA	4q31.1	MAML3	MAML3			ENSG00000196782	rs56166763-C	rs56166763	intron_variant	0.368625	1e-08	8	0.0408539	[0.027-0.055] unit decrease
14	rs36072649	4	140945966	rs1912528	2017-02-24	27225129	Okbay A	2016-05-26	Nature	www.ncbi.nlm.nih.gov/pubmed/27225129	Genome-wide association study identifies 74 loci associated with educational attainment.	Educational attainment (years of education)	405,072 European ancestry individuals	NA	4q31.1	NR	MAML3			ENSG00000196782	rs1912528-T	rs1912528	intron_variant	0.3574	2e-09	8.69897	0.0140049	NR unit increase
14	rs36072649	4	140946828	rs17314804	2021-07-27	34211149	Mills MC	2021-07-01	Nat Hum Behav	www.ncbi.nlm.nih.gov/pubmed/34211149	Identification of 371 genetic variants for age at first sex and birth linked to externalising behaviour.	Age at first birth	542,901 European ancestry individuals	NA	4q31.1	MAML3	MAML3			ENSG00000196782	rs17314804-T	rs17314804	intron_variant	0.3567	3e-12	11.5229	0.0662	[0.048-0.085] unit increase
15	rs12203592	6	396321	rs12203592	2008-06-20	18483556	Han J	2008-05-16	PLoS Genet	www.ncbi.nlm.nih.gov/pubmed/18483556	A genome-wide association study identifies novel alleles associated with hair color and skin pigmentation.	Black vs. blond hair color	2,287 European ancestry female individuals	8,465 European ancestry individuals	6p25.3	IRF4	IRF4			ENSG00000137265	rs12203592-T	rs12203592	intron_variant	NR	7e-127	126.155	0.35	[0.33-0.37] hair color score decrease
15	rs12203592	6	396321	rs12203592	2008-07-01	18483556	Han J	2008-05-16	PLoS Genet	www.ncbi.nlm.nih.gov/pubmed/18483556	A genome-wide association study identifies novel alleles associated with hair color and skin pigmentation.	Black vs. red hair color	2,287 European ancestry female individuals	8,465 European ancestry individuals	6p25.3	IRF4	IRF4			ENSG00000137265	rs12203592-T	rs12203592	intron_variant	NR	9e-28	27.0458	0.31	[0.25-0.36] hair color score decrease
15	rs12203592	6	396321	rs12203592	2011-07-14	21685912	Hoglinger GU	2011-06-19	Nat Genet	www.ncbi.nlm.nih.gov/pubmed/21685912	Identification of common variants influencing risk of the tauopathy progressive supranuclear palsy.	Progressive supranuclear palsy	1,069 European ancestry cases, 2,958 European ancestry controls, 45 cases, 329 controls	1,051 European ancestry cases, 3,560 European ancestry controls	6p25.3	IRF4	IRF4			ENSG00000137265	rs12203592-?	rs12203592	intron_variant	0.19	6e-15	14.2218	1.48	[1.34-1.63]
15	rs12203592	6	396321	rs12203592	2010-07-16	20585627	Eriksson N	2010-06-24	PLoS Genet	www.ncbi.nlm.nih.gov/pubmed/20585627	Web-based, participant-driven studies yield novel genetic associations for common traits.	Hair color	9,126 European ancestry individuals	NA	6p25.3	NR	IRF4			ENSG00000137265	rs12203592-?	rs12203592	intron_variant	NR	4e-07	6.39794	NA
15	rs12203592	6	396321	rs12203592	2010-07-16	20585627	Eriksson N	2010-06-24	PLoS Genet	www.ncbi.nlm.nih.gov/pubmed/20585627	Web-based, participant-driven studies yield novel genetic associations for common traits.	Hair color	9,126 European ancestry individuals	NA	6p25.3	IRF4	IRF4			ENSG00000137265	rs12203592-T	rs12203592	intron_variant	0.18	2e-28	27.699	0.59	[NR] unit increase
15	rs12203592	6	396321	rs12203592	2010-07-16	20585627	Eriksson N	2010-06-24	PLoS Genet	www.ncbi.nlm.nih.gov/pubmed/20585627	Web-based, participant-driven studies yield novel genetic associations for common traits.	Freckling	9,126 European ancestry individuals	NA	6p25.3	IRF4	IRF4			ENSG00000137265	rs12203592-T	rs12203592	intron_variant	0.18	2e-91	90.699	1.61	[NR] unit increase
15	rs12203592	6	396321	rs12203592	2010-07-16	20585627	Eriksson N	2010-06-24	PLoS Genet	www.ncbi.nlm.nih.gov/pubmed/20585627	Web-based, participant-driven studies yield novel genetic associations for common traits.	Eye color	9,126 European ancestry individuals	NA	6p25.3	IRF4	IRF4			ENSG00000137265	rs12203592-T	rs12203592	intron_variant	0.18	2e-15	14.699	0.42	[NR] unit decrease
15	rs12203592	6	396321	rs12203592	2013-08-10	23548203	Zhang M	2013-04-01	Hum Mol Genet	www.ncbi.nlm.nih.gov/pubmed/23548203	Genome-wide association studies identify several new loci associated with pigmentation traits and skin cancer risk in European Americans.	Sunburns	9,283 European ancestry individuals	4,236 European ancestry individuals	6p25.3	IRF4	IRF4			ENSG00000137265	rs12203592-T	rs12203592	intron_variant	NR	2e-06	5.69897	1.13	[0.66-1.60] unit increase
15	rs12203592	6	396321	rs12203592	2013-08-10	23548203	Zhang M	2013-04-01	Hum Mol Genet	www.ncbi.nlm.nih.gov/pubmed/23548203	Genome-wide association studies identify several new loci associated with pigmentation traits and skin cancer risk in European Americans.	Hair color	7,070 European ancestry individuals	4,155 European ancestry individuals	6p25.3	IRF4	IRF4			ENSG00000137265	rs12203592-C	rs12203592	intron_variant	NR	1e-28	28	0.35	[0.29-0.41] unit increase
15	rs12203592	6	396321	rs12203592	2013-08-10	23548203	Zhang M	2013-04-01	Hum Mol Genet	www.ncbi.nlm.nih.gov/pubmed/23548203	Genome-wide association studies identify several new loci associated with pigmentation traits and skin cancer risk in European Americans.	Non-melanoma skin cancer	6,747 European ancestry individuals	2,078 European ancestry individuals	6p25.3	IRF4	IRF4			ENSG00000137265	rs12203592-T	rs12203592	intron_variant	NR	7e-14	13.1549	0.21	[0.15-0.27] unit increase
15	rs12203592	6	396321	rs12203592	2013-08-10	23548203	Zhang M	2013-04-01	Hum Mol Genet	www.ncbi.nlm.nih.gov/pubmed/23548203	Genome-wide association studies identify several new loci associated with pigmentation traits and skin cancer risk in European Americans.	Tanning	9,678 European ancestry individuals		6p25.3	IRF4	IRF4			ENSG00000137265	rs12203592-C	rs12203592	intron_variant	NR	3e-23	22.5229	0.35	[0.29-0.41] unit decrease
15	rs12203592	6	396321	rs12203592	2019-02-06	30595370	Kichaev G	2018-12-27	Am J Hum Genet	www.ncbi.nlm.nih.gov/pubmed/30595370	Leveraging Polygenic Functional Enrichment to Improve GWAS Power.	Balding type 1	approximately 208,000 European ancestry individuals	NA	6p25.3		IRF4			ENSG00000137265	rs12203592-?	rs12203592	intron_variant	NR	7e-105	104.155	NA
15	rs12203592	6	396321	rs12203592	2019-10-21	31174203	Liyanage UE	2019-06-07	Hum Mol Genet	www.ncbi.nlm.nih.gov/pubmed/31174203	Combined analysis of keratinocyte cancers identifies novel genome-wide loci.	Keratinocyte cancer (MTAG)	at least 18,538 European ancestry cases, at least 340,302 European ancestry controls	NA	6p25.3	IRF4	IRF4			ENSG00000137265	rs12203592-T	rs12203592	intron_variant	0.222781	2e-302	301.699	1.45	[1.42-1.47]
15	rs12203592	6	396321	rs12203592	2017-03-11	27539887	Chahal HS	2016-08-19	Nat Commun	www.ncbi.nlm.nih.gov/pubmed/27539887	Genome-wide association study identifies 14 novel risk alleles associated with basal cell carcinoma.	Basal cell carcinoma	12.945 European ancestry cases, 274,252 European ancestry controls	4,242 European ancestry cases, 12,802 European ancestry controls	6p25.3	IRF4	IRF4			ENSG00000137265	rs12203592-T	rs12203592	intron_variant	0.17	2e-152	151.699	1.48	[NR]
15	rs12203592	6	396321	rs12203592	2019-04-03	30429480	Duffy DL	2018-11-14	Nat Commun	www.ncbi.nlm.nih.gov/pubmed/30429480	Novel pleiotropic risk loci for melanoma and nevus density implicate multiple biological pathways.	Nevus count	52,506 European ancestry individuals	NA	6p25.3	IRF4	IRF4			ENSG00000137265	rs12203592-?	rs12203592	intron_variant	NR	4e-67	66.3979	NA
15	rs12203592	6	396321	rs12203592	2019-10-21	31174203	Liyanage UE	2019-06-07	Hum Mol Genet	www.ncbi.nlm.nih.gov/pubmed/31174203	Combined analysis of keratinocyte cancers identifies novel genome-wide loci.	Basal cell carcinoma	31,787 European ancestry cases, 619,351 European ancestry controls	NA	6p25.3	IRF4	IRF4			ENSG00000137265	rs12203592-T	rs12203592	intron_variant	0.130659	6e-270	269.222	1.41	[1.39-1.43]
15	rs12203592	6	396321	rs12203592	2019-10-21	31174203	Liyanage UE	2019-06-07	Hum Mol Genet	www.ncbi.nlm.nih.gov/pubmed/31174203	Combined analysis of keratinocyte cancers identifies novel genome-wide loci.	Squamous cell carcinoma	9,674 European ancestry cases, 625,657 European ancestry controls	NA	6p25.3	IRF4	IRF4			ENSG00000137265	rs12203592-T	rs12203592	intron_variant	0.130659	1e-169	169	1.62	[1.59-1.66]
15	rs12203592	6	396321	rs12203592	2017-08-21	28502801	Law MH	2017-05-11	J Invest Dermatol	www.ncbi.nlm.nih.gov/pubmed/28502801	Genome-Wide Association Shows that¬†Pigmentation Genes Play a Role in Skin¬†Aging.	Skin aging (microtopography measurement)	5,087 individuals	NA	6p25.3	IRF4	IRF4			ENSG00000137265	rs12203592-G	rs12203592	intron_variant	0.79	9e-13	12.0458	0.1295	[NR] unit decrease
15	rs12203592	6	396321	rs12203592	2017-09-26	27723757	Jin Y	2016-11-01	Nat Genet	www.ncbi.nlm.nih.gov/pubmed/27723757	Genome-wide association studies of autoimmune vitiligo identify 23 new risk loci and highlight key pathways and regulatory variants.	Vitiligo	2,853 European ancestry cases and 37,405 European ancestry controls	1,827 European ancestry cases and 2,181 European ancestry controls	6p25.3	IRF4	IRF4			ENSG00000137265	rs12203592-C	rs12203592	intron_variant	0.8632	3e-10	9.52288	1.26295	[1.25-1.43]
15	rs12203592	6	396321	rs12203592	2017-02-24	27424798	Chahal HS	2016-07-18	Nat Commun	www.ncbi.nlm.nih.gov/pubmed/27424798	Genome-wide association study identifies novel susceptibility loci for cutaneous squamous cell carcinoma.	Cutaneous squamous cell carcinoma	6,579 European ancestry cases, 280,558 European ancestry controls	825 European ancestry cases, 11,518 European ancestry controls	6p25.3	IRF4	IRF4			ENSG00000137265	rs12203592-T	rs12203592	intron_variant	0.17	3e-111	110.523	1.62
15	rs12203592	6	396321	rs12203592	2019-01-22	29500382	Nagel M	2018-03-02	Nat Commun	www.ncbi.nlm.nih.gov/pubmed/29500382	Item-level analyses reveal genetic heterogeneity in neuroticism.	Feeling nervous	373,121 European ancestry individuals	NA	6p25.3	IRF4	IRF4			ENSG00000137265	rs12203592-T	rs12203592	intron_variant	0.209969	2e-08	7.69897	5.58	z score increase
15	rs12203592	6	396321	rs12203592	2018-01-12	29146897	Pirastu N	2017-11-17	Nat Commun	www.ncbi.nlm.nih.gov/pubmed/29146897	GWAS for male-pattern baldness identifies 71 susceptibility loci explaining 38% of the risk.	Male-pattern baldness	25,662 British ancestry cases, 17,928 British ancestry controls	13,367 European ancestry cases, 11,851 European ancestry controls, 3,436 cases, 2,435 controls	6p25.3	IRF4	IRF4			ENSG00000137265	rs12203592-C	rs12203592	intron_variant	NR	2e-52	51.699	0.262639	[0.23-0.3] unit increase
15	rs12203592	6	396321	rs12203592	2020-07-08	32041948	Sarin KY	2020-02-10	Nat Commun	www.ncbi.nlm.nih.gov/pubmed/32041948	Genome-wide meta-analysis identifies eight new susceptibility loci for cutaneous squamous cell carcinoma.	Cutaneous squamous cell carcinoma	19,149 European ancestry cases, 680,049 European ancestry controls	NA	6p25.3	IRF4	IRF4			ENSG00000137265	rs12203592-T	rs12203592	intron_variant	0.166	1e-221	221	0.44	[0.42-0.46] unit increase
15	rs12203592	6	396321	rs12203592	2015-11-17	25705849	Jacobs LC	2015-02-23	J Invest Dermatol	www.ncbi.nlm.nih.gov/pubmed/25705849	A Genome-Wide Association Study Identifies the Skin Color Genes IRF4, MC1R, ASIP, and BNC2 Influencing Facial Pigmented Spots.	Facial pigmentation	2,844 European ancestry individuals	NA	6p25.3	IRF4	IRF4			ENSG00000137265	rs12203592-T	rs12203592	intron_variant	0.09	2e-27	26.699	24.95	[24.93-24.97] unit increase
15	rs12203592	6	396321	rs12203592	2016-12-16	26926045	Adhikari K	2016-03-01	Nat Commun	www.ncbi.nlm.nih.gov/pubmed/26926045	A genome-wide association scan in admixed Latin Americans identifies loci influencing facial and scalp hair features.	Hair greying	6,357 Latin American individuals	NA	6p25.3	IRF4	IRF4			ENSG00000137265	rs12203592-?	rs12203592	intron_variant	NR	3e-13	12.5229	NA
15	rs12203592	6	396321	rs12203592	2016-12-16	26926045	Adhikari K	2016-03-01	Nat Commun	www.ncbi.nlm.nih.gov/pubmed/26926045	A genome-wide association scan in admixed Latin Americans identifies loci influencing facial and scalp hair features.	Hair color	6,357 Latin American individuals	NA	6p25.3	IRF4	IRF4			ENSG00000137265	rs12203592-?	rs12203592	intron_variant	NR	1e-13	13	NA
15	rs12203592	6	396321	rs12203592	2016-07-06	25963972	Liu F	2015-05-12	Hum Genet	www.ncbi.nlm.nih.gov/pubmed/25963972	Genetics of skin color variation in Europeans: genome-wide association studies with functional follow-up.	Skin colour saturation	5,857 European ancestry individuals	NA	6p25.3	IRF4	IRF4			ENSG00000137265	rs12203592-T	rs12203592	intron_variant	0.0919413	3e-09	8.52288	0.0101261	[NR] unit decrease
15	rs12203592	6	396321	rs12203592	2016-11-17	26829030	Asgari MM	2016-01-29	J Invest Dermatol	www.ncbi.nlm.nih.gov/pubmed/26829030	Identification of Susceptibility Loci for Cutaneous Squamous Cell Carcinoma.	Squamous cell carcinoma	6,891 European ancestry cases, 54,566 European ancestry controls	810 European ancestry cases, 5,600 European ancestry controls	6p25.3	IRF4	IRF4			ENSG00000137265	rs12203592-T	rs12203592	intron_variant	0.17	8e-97	96.0969	1.56	[1.49-1.62]
15	rs12203592	6	396321	rs12203592	2017-05-11	27182965	Pickrell JK	2016-05-16	Nat Genet	www.ncbi.nlm.nih.gov/pubmed/27182965	Detection and interpretation of shared genetic influences on 42 human traits.	Monobrow	69,284 European ancestry individuals	NA	6p25.3	IRF4	IRF4			ENSG00000137265	rs12203592-?	rs12203592	intron_variant	NR	1e-10	10	0.031	[0.022-0.041] unit increase
15	rs12203592	6	396321	rs12203592	2017-05-11	27182965	Pickrell JK	2016-05-16	Nat Genet	www.ncbi.nlm.nih.gov/pubmed/27182965	Detection and interpretation of shared genetic influences on 42 human traits.	Male-pattern baldness	9,009 European ancestry cases, 8,491 European ancestry controls	NA	6p25.3	IRF4	IRF4			ENSG00000137265	rs12203592-?	rs12203592	intron_variant	NR	4e-11	10.3979	1.22	[1.150-1.294]
15	rs12203592	6	396321	rs12203592	2021-02-09	32678081	Timmers PRHJ	2020-07-16	Nat Commun	www.ncbi.nlm.nih.gov/pubmed/32678081	Multivariate genomic scan implicates novel loci and haem metabolism in human ageing.	Aging traits (healthspan, parental lifespan or longevity) (multivariate analysis)	at least 837,415 European ancestry individuals	NA	6p25.3	DUSP22, IRF4	IRF4			ENSG00000137265	rs12203592-C	rs12203592	intron_variant	0.81	8e-26	25.0969	NA
15	rs12203592	6	396321	rs12203592	2021-01-28	32339537	Roberts V	2020-04-24	J Invest Dermatol	www.ncbi.nlm.nih.gov/pubmed/32339537	Genome wide association study identifies genetic associations with perceived age.	Youthful appearance (self-reported)	423,992 European ancestry individuals	NA	6p25.3	IRF4	IRF4			ENSG00000137265	rs12203592-C	rs12203592	intron_variant	0.78211	1E-327	327	1.22346	NR
15	rs12203592	6	396321	rs12203592	2019-03-28	30664655	Adhikari K	2019-01-21	Nat Commun	www.ncbi.nlm.nih.gov/pubmed/30664655	A GWAS in Latin Americans highlights the convergent evolution of lighter skin pigmentation in Eurasia.	Hair color	6,236 Latin American individuals	NA	6p25.3	IRF4	IRF4			ENSG00000137265	rs12203592-?	rs12203592	intron_variant	NR	2e-13	12.699	NA
15	rs12203592	6	396321	rs12203592	2019-03-28	30664655	Adhikari K	2019-01-21	Nat Commun	www.ncbi.nlm.nih.gov/pubmed/30664655	A GWAS in Latin Americans highlights the convergent evolution of lighter skin pigmentation in Eurasia.	Eye color (brightness)	6,236 Latin American individuals	NA	6p25.3	IRF4	IRF4			ENSG00000137265	rs12203592-?	rs12203592	intron_variant	NR	3e-14	13.5229	NA
[truncated: 3,112 more rows]

## Sheet: ST09. GWAS Cat Novel SNPs
Supplementary Table 9. GWAS Catalog look-up of the multivariate aging GWAS 20 novel lead SNPs and independent significant SNPs (performed November 22, 2022)
[truncated: 579 more rows]

[truncated: 41 more sheets: ST10. Finemapping, ST11. TWAS , ST12. MAGMA , ST13. G2F GSEA, ST14.  Cell-type enrichment, ST15. MendelVar disease, ST16. MendelVar phenotypes, ST17. MR results, ST18. Metformin MR results, ST19. Antidiabetic results, ST20. Lipid & SBP DT MR results, ST21. HbA1c coloc results, ST22. HDL-C coloc results, ST23. LDL-C coloc results, ST24. TG coloc results, ST25. SBP coloc results, ST26. Cis-MR top results, ST27. HbA1c cis-MR results, ST28. HDL-C cis-MR results, ST29. LDL-C cis-MR results …]
