# Supplementary material for: Multivariate genome-wide analysis of aging-related traits identifies novel loci and new drug targets for healthy aging
Source: Nat Aging. 2023 Aug 7;3(8):1020–35. doi: 10.1038/s43587-023-00455-5 (PMC10432278; doi:10.1038/s43587-023-00455-5)
Supplement: Source Data Fig. 2 — Excel file containing data underlying Fig. 2. [file 43587_2023_455_MOESM4_ESM.xlsx]

## Sheet: Sheet1
Phenotype	FRAILTY*	HEALTHSPAN	LIFESPAN	LONGEVITY	PHENOAGE*	IEAA	HANNUM	GRIMAGE
FRAILTY*	0.109 (0.005)	0.605 (0.045)	0.689 (0.044)	0.419 (0.065)	0.223 (0.054)	-0.062 (0.046)	-0.057 (0.053)	-0.288 (0.052)
HEALTHSPAN	0.605 (0.045)	0.023 (0.002)	0.689 (0.044)	0.495 (0.079)	0.472 (0.075)	-0.051 (0.059)	-0.133 (0.074)	-0.422 (0.078)
LIFESPAN	0.689 (0.044)	0.689 (0.044)	0.015 (9e-04)	0.827 (0.065)	0.364 (0.058)	-0.145 (0.049)	-0.248 (0.058)	-0.596 (0.062)
LONGEVITY	0.419 (0.065)	0.495 (0.079)	0.827 (0.065)	0.085 (0.014)	0.261 (0.102)	-0.126 (0.099)	-0.206 (0.107)	-0.473 (0.112)
PHENOAGE*	0.223 (0.054)	0.472 (0.075)	0.364 (0.058)	0.261 (0.102)	0.107 (0.018)	-0.57 (0.102)	-0.492 (0.120)	-0.637 (0.127)
IEAA	-0.062 (0.046)	-0.051 (0.059)	-0.145 (0.049)	-0.126 (0.099)	-0.57 (0.102)	0.166 (0.025)	0.608 (0.103)	0.248 (0.099)
HANNUM	-0.057 (0.053)	-0.133 (0.074)	-0.248 (0.058)	-0.206 (0.107)	-0.492 (0.120)	0.608 (0.103)	0.121 (0.025)	0.208 (0.121)
GRIMAGE	-0.288 (0.052)	-0.422 (0.078)	-0.596 (0.062)	-0.473 (0.112)	-0.637 (0.127)	0.248 (0.099)	0.208 (0.121)	0.104 (0.018)
