# Supplementary material for: Multivariate genome-wide analysis of aging-related traits identifies novel loci and new drug targets for healthy aging
Source: Nat Aging. 2023 Aug 7;3(8):1020–35. doi: 10.1038/s43587-023-00455-5 (PMC10432278; doi:10.1038/s43587-023-00455-5)
Supplement: Source Data Fig. 3 — Excel file containing data underlying Fig. 3. [file 43587_2023_455_MOESM5_ESM.xlsx]

## Sheet: metformin targets
Method	Exposure	Outcome	N SNPs	beta	se	lower.ci	upper.ci	Pvalue
MR IVW	Metformin - Main instrument	mvAge	47	0.0651469	0.0165671	0.0326755	0.0976183	8.41e-05
MR IVW	Metformin T2D nominal SNPs removed	mvAge	41	0.0523422	0.0176002	0.0178457	0.0868387	0.00293994
MR IVW	Metformin instrument using Zheng et al. 2022 SNP list	mvAge	27	0.0542018	0.0166915	0.0214865	0.0869171	0.00116516
MR IVW	Metformin - MCI genes	mvAge	34	0.0535765	0.0227882	0.00891153	0.0982414	0.0187201
MR IVW	Metformin - AMPK gene	mvAge	6	0.0572705	0.0462921	-0.033462	0.148003	0.21603
MR IVW	Metformin - GDF15	mvAge	5	0.0811845	0.0358891	0.0108419	0.151527	0.0236916
MR LASSO	Metformin instrument clumped at 0.001 (compared to 0.2) and run without correlation matrix	mvAge	26	0.0924099	0.0199381	0.0533313	0.131489	3.57202e-06
Wald Ratio	Metformin - GLP1	mvAge	1	0.145691	0.12586	-0.100995	0.392377	0.247043
Wald Ratio	Metformin - MG3	mvAge	1	0.0535765	0.0227882	0.00891155	0.0982415	0.0982406

## Sheet: antiabetic targets
Antidiabetic medication class	Antidiabetic medication class gene	Outcome	Method	NSNPs	Estimate	Std Error	Lower CI	Upper CI	Pvalue
DPP-IV inhibitors	DPP4	mvAge	MRIVW	2	0.187183	0.0993342	-0.00751212	0.381878	0.0595142
GLP-1R analogs	GLP1R	mvAge	MRIVW	3	0.0666218	0.0562065	-0.0435429	0.176787	0.235897
Insulin analogs	INSR	mvAge	MRIVW	2	-0.0511616	0.0588821	-0.166571	0.0642474	0.384912
thiazolidinediones	PPARG	mvAge	MRIVW	12	0.10736	0.0171097	0.0738249	0.140895	3.5e-10
SGLT2 inhibitors	SGLT2	mvAge	MRIVW	4	-0.0303645	0.0379518	-0.10475	0.044021	0.423664
Sulfonlyureas	ABCC8 & KCNJ11	mvAge	MRIVW	2	0.0720428	0.0333548	0.00666746	0.137418	0.0307808
