# Supplementary material for: Multivariate genome-wide analysis of aging-related traits identifies novel loci and new drug targets for healthy aging
Source: Nat Aging. 2023 Aug 7;3(8):1020–35. doi: 10.1038/s43587-023-00455-5 (PMC10432278; doi:10.1038/s43587-023-00455-5)
Supplement: Source Data Fig. 4 — Excel file containing data underlying Fig. 4. [file 43587_2023_455_MOESM6_ESM.xlsx]

## Sheet: lipid targets
Target Gene	Outcome	Method	NSNPs	Estimate	Std Error	Lower CI	Upper CI	Pvalue
ABCG5/8	mvAge	MRIVW	15	0.0477744	0.00748993	0.0330941	0.0624547	1.79e-10
ABCG5/8	mvAge	MRIVW	4	0.0279765	0.0140295	0.000478658	0.0554743	0.0461392
ACLY	mvAge	MRIVW	2	0.0441381	0.0898398	-0.131948	0.220224	0.623216
ANGPTL3	mvAge	MR IVW	14	-0.00340511	0.00352103	-0.0103063	0.0034961	0.333504
ANGPTL4	mvAge	MR IVW	6	0.065382	0.0177794	0.0305342	0.10023	0.000235632
ANGPTL8	mvAge	MRIVW	3	0.0605458	0.0456564	-0.0289407	0.150032	0.1848
APOA1	mvAge	MRIVW	18	-0.0269111	0.00898579	-0.0445232	-0.00929896	0.00274578
APOC3	mvAge	MRIVW	31	0.0328072	0.00479598	0.0234071	0.0422073	7.89e-12
APOC3 | MRP	mvAge	MRIVW	18	0.0173939	0.00632943	0.00498816	0.0297995	0.00599437
CETP	mvAge	MRIVW|MRP	76	0.0135033	0.0016153	0.0103373	0.0166693	6.29239e-17
HMGCR	mvAge	MR IVW	13	0.0392509	0.020517	-0.000962509	0.0794642	0.0557369
LPA	mvAge	MRIVW|MRP	29	0.0113683	0.00156753	0.00829598	0.0144407	4.09446e-13
LPL	mvAge	MRIVW|MRP	35	0.0373146	0.00308534	0.0312674	0.0433619	1.13388e-33
NPC1L1	mvAge	MR IVW	5	0.0280754	0.0524212	-0.0746702	0.130821	0.592254
PCSK9	mvAge	MR IVW	20	0.0408708	0.00852224	0.0241673	0.0575744	1.62038e-06
PCSK9	mvAge	MRIVW|MRP	18	0.0421305	0.00758554	0.0272628	0.0569981	2.79122e-08
PPARA	mvAge	MRIVW	2	0.0880228	0.0578964	-0.0254542	0.2015	0.128423

## Sheet: antihypertensive targets
Medication class	Target Gene	Outcome	Method	NSNPs	Estimate	Std Error	Lower CI	Upper CI	Pvalue
ACE inhibitors	ACE	mvAge	Wald ratio	1	-0.0007203	0.0826635	-0.162741	0.1613	0.993047
Beta blockers	ADRB1	mvAge	MR IVW	5	0.131933	0.0376872	0.0580656	0.2058	0.000464
AGT inhibitors	AGT	mvAge	MR IVW	2	0.249101	0.055782	0.139768	0.358433	7.98e-06
Calcium channel blockers individual genes	CACNA1D	mvAge	MR IVW	4	0.211652	0.0603255	0.0934139	0.32989	0.00045064
	CACNB2	mvAge	MR IVW	19	0.116386	0.0154356	0.0861323	0.14664	4.7e-14
	CACNB3	mvAge	Wald ratio	1	0.0157839	0.0891509	-0.158952	0.19052	0.859472
Calcium channel blockers (Combined CACNA1D, CACNB2, CACNB3)	CCB	mvAge	MR IVW	24	0.137426	0.0150055	-0.166836	-0.108016	5.27e-20
Thiazide diuretics**	SLC12A3	mvAge	NA	NA	NA	NA	NA	NA	NA
