# Supplementary material for: Multivariate genome-wide analysis of aging-related traits identifies novel loci and new drug targets for healthy aging
Source: Nat Aging. 2023 Aug 7;3(8):1020–35. doi: 10.1038/s43587-023-00455-5 (PMC10432278; doi:10.1038/s43587-023-00455-5)
Supplement: Source Data Fig. 5 — Excel file containing data underlying Fig. 5. [file 43587_2023_455_MOESM7_ESM.xlsx]

## Sheet: hba1c panel 
Method	Ensembl_gene_id	NSNPs	Estimate*	Std Error	Lower CI	Upper CI	Pvalue
MRIVW	ENSG00000010704	4	0.00172172	0.00784815	-0.0136604	0.0171038	0.826355
MRIVW	ENSG00000073792	2	-0.0306609	0.00634816	-0.0431031	-0.0182188	1.37e-06
MRIVW	ENSG00000112337	3	0.00936466	0.00388784	0.00174463	0.0169847	0.0160093
MRIVW	ENSG00000112343	2	0.00250372	0.00427507	-0.00587526	0.0108827	0.558106
MRIVW	ENSG00000124564	4	0.0140088	0.00628251	0.00169536	0.0263223	0.0257595
MRIVW	ENSG00000124568	4	-0.00164465	0.00878853	-0.0188699	0.0155806	0.851554
MRIVW	ENSG00000127603	2	-0.041447	0.00329225	-0.0478997	-0.0349943	2.42e-36
MRIVW	ENSG00000148737	18	-0.0154869	0.00351053	-0.0223674	-0.00860641	1.03e-05
MRIVW	ENSG00000173517	3	-0.00925813	0.000403974	-0.0100499	-0.00846636	3.1e-116
MRIVW	ENSG00000180573	3	0.00887794	0.00367213	0.0016807	0.0160752	0.0156208
MRIVW	ENSG00000180596	3	0.0136144	0.00380867	0.00614951	0.0210792	0.000350802
MRIVW	ENSG00000187837	2	0.00974496	0.00532771	-0.000697158	0.0201871	0.0673833
MRIVW	ENSG00000196532	2	0.00798382	0.00631417	-0.00439172	0.0203594	0.206076
MRIVW	ENSG00000198563	3	-0.0239937	0.00439014	-0.0325982	-0.0153892	4.62e-08
MRIVW	ENSG00000204498	4	-0.0279406	0.013268	-0.0539454	-0.0019357	0.0352168
MRIVW	ENSG00000204511	2	-0.0247687	0.00429268	-0.0331822	-0.0163552	7.93e-09
MRIVW	ENSG00000213760	2	-0.0250922	0.00477657	-0.0344541	-0.0157303	1.49e-07
MRIVW	ENSG00000254870	3	-0.0239109	0.00460282	-0.0329322	-0.0148895	2.05e-07
Wald	ENSG00000002822	1	0.0516779	0.0112411	0.0296454	0.0737104	4.28e-06
Wald	ENSG00000034152	1	-0.0280948	0.00950486	-0.0467243	-0.00946527	0.00311824
Wald	ENSG00000089234	1	0.0654312	0.0101376	0.0455616	0.0853008	1.09e-10
Wald	ENSG00000090621	1	-0.0543807	0.00880119	-0.0716311	-0.0371304	6.46e-10
Wald	ENSG00000102908	1	-0.0494148	0.0114317	-0.0718209	-0.0270087	1.54e-05
Wald	ENSG00000108786	1	-0.0386684	0.0107106	-0.0596612	-0.0176756	0.000305851
Wald	ENSG00000108788	1	-0.0381778	0.0106345	-0.0590214	-0.0173341	0.000330705
Wald	ENSG00000109182	1	-0.0383244	0.0119094	-0.0616669	-0.0149819	0.00129095
Wald	ENSG00000109323	1	-0.0363003	0.00954808	-0.0550146	-0.0175861	0.000143622
Wald	ENSG00000109332	1	-0.0371153	0.00924296	-0.0552315	-0.0189991	5.93e-05
Wald	ENSG00000124529	1	0.00567408	0.00423023	-0.00261718	0.0139653	0.179818
Wald	ENSG00000124693	1	0.00465243	0.00752779	-0.010102	0.0194069	0.536553
Wald	ENSG00000124920	1	-0.0506827	0.0105902	-0.0714395	-0.0299258	1.7e-06
Wald	ENSG00000130749	1	-0.0450327	0.0104158	-0.0654477	-0.0246178	1.54e-05
Wald	ENSG00000134249	1	-0.048462	0.0114404	-0.0708851	-0.0260389	2.27e-05
Wald	ENSG00000134250	1	-0.0465859	0.0109555	-0.0680587	-0.0251131	2.12e-05
Wald	ENSG00000134824	1	-0.0465095	0.0103525	-0.0668003	-0.0262187	7.04e-06
Wald	ENSG00000134825	1	-0.0506827	0.0105902	-0.0714395	-0.0299258	1.7e-06
Wald	ENSG00000140382	1	-0.0305444	0.00693899	-0.0441448	-0.0169439	1.07e-05
Wald	ENSG00000141699	1	-0.03852	0.010661	-0.0594155	-0.0176244	0.000302477
Wald	ENSG00000142230	1	-0.0424221	0.0107093	-0.0634123	-0.0214318	7.46e-05
Wald	ENSG00000148248	1	0.0255789	0.00715979	0.0115457	0.039612	0.000353494
Wald	ENSG00000149485	1	-0.0465095	0.0103525	-0.0668003	-0.0262187	7.04e-06
Wald	ENSG00000158186	1	-0.0479321	0.0103776	-0.0682721	-0.027592	3.86e-06
Wald	ENSG00000160323	1	-0.0270181	0.00784368	-0.0423917	-0.0116445	0.00057198
Wald	ENSG00000164037	1	-0.0384733	0.00941256	-0.056922	-0.0200247	4.36e-05
Wald	ENSG00000164038	1	-0.0387982	0.0095403	-0.0574972	-0.0200992	4.77e-05
Wald	ENSG00000169231	1	-0.048792	0.0111004	-0.0705488	-0.0270352	1.11e-05
Wald	ENSG00000173064	1	0.065155	0.0103647	0.0448401	0.0854698	3.25e-10
Wald	ENSG00000179295	1	0.0651408	0.0104835	0.0445931	0.0856885	5.18e-10
Wald	ENSG00000183682	1	-0.0273016	0.0091561	-0.0452475	-0.00935563	0.00286567
Wald	ENSG00000185499	1	-0.0487513	0.0110732	-0.0704547	-0.0270479	1.07e-05
Wald	ENSG00000196176	1	-0.0156007	0.00821902	-0.0317099	0.000508636	0.057681
Wald	ENSG00000198870	1	-0.0253708	0.00747003	-0.0400121	-0.0107296	0.000682907
Wald	ENSG00000204842	1	0.0740036	0.0105943	0.0532388	0.0947684	2.84e-12

## Sheet: ldlc panel
Method	Ensembl_gene_id	NSNPs	Estimate*	Std Error	Lower CI	Upper CI	Pvalue
MRIVW	ENSG00000007047	24	-0.0653602	0.0120237	-0.0889261	-0.0417942	5.45e-08
MRIVW	ENSG00000010704	3	0.0782613	0.0350519	0.00956081	0.146962	0.0255671
MRIVW	ENSG00000031698	5	-0.0488485	0.0152713	-0.0787798	-0.0189172	0.00138047
MRIVW	ENSG00000064999	3	0.159512	0.0372208	0.0865606	0.232464	1.82e-05
MRIVW	ENSG00000069399	3	-0.0494597	0.0093272	-0.0677406	-0.0311787	1.14e-07
MRIVW	ENSG00000073008	4	-0.0427489	0.019897	-0.0817462	-0.00375155	0.0316731
MRIVW	ENSG00000085511	2	0.155881	0.0613189	0.0356982	0.276064	0.0110177
MRIVW	ENSG00000089169	3	0.239017	0.0302506	0.179727	0.298307	2.76e-15
MRIVW	ENSG00000102967	5	-0.106868	0.0238197	-0.153554	-0.0601826	7.24e-06
MRIVW	ENSG00000104856	6	-0.0324055	0.0140675	-0.0599773	-0.00483363	0.021247
MRIVW	ENSG00000104866	8	-0.0560313	0.016847	-0.0890508	-0.0230118	0.000881347
MRIVW	ENSG00000105523	2	-0.064638	0.0279861	-0.11949	-0.00978624	0.0209077
MRIVW	ENSG00000111252	2	0.254324	0.0305898	0.194369	0.314279	9.25e-17
MRIVW	ENSG00000116299	10	-0.0491525	0.0130862	-0.0748011	-0.023504	0.000172618
MRIVW	ENSG00000118557	8	-0.0794692	0.022276	-0.123129	-0.035809	0.000360434
MRIVW	ENSG00000124920	3	-0.141173	0.0330048	-0.205861	-0.0764845	1.89e-05
MRIVW	ENSG00000127616	16	-0.0568849	0.00744882	-0.0714844	-0.0422855	2.23e-14
MRIVW	ENSG00000130158	3	0.00262795	0.0412782	-0.0782759	0.0835318	0.949238
MRIVW	ENSG00000130164	11	-0.0464167	0.00907072	-0.064195	-0.0286385	3.1e-07
MRIVW	ENSG00000134222	4	-0.070568	0.0231444	-0.11593	-0.0252057	0.00229585
MRIVW	ENSG00000134243	6	-0.0787474	0.0227358	-0.123309	-0.034186	0.000533034
MRIVW	ENSG00000134824	5	-0.178684	0.02458	-0.22686	-0.130508	3.61e-13
MRIVW	ENSG00000134825	2	-0.142205	0.0330434	-0.206969	-0.0774414	1.68e-05
MRIVW	ENSG00000135100	2	-0.108215	0.0324976	-0.171909	-0.044521	0.000868642
MRIVW	ENSG00000139597	2	-0.0384933	0.0518507	-0.140119	0.0631322	0.457853
MRIVW	ENSG00000140829	5	-0.0705778	0.0330288	-0.135313	-0.00584259	0.0326095
MRIVW	ENSG00000140830	6	0.0107594	0.0530296	-0.0931768	0.114696	0.839218
MRIVW	ENSG00000142252	3	-0.0516695	0.0300683	-0.110602	0.0072633	0.0857229
MRIVW	ENSG00000143001	2	0.0339414	0.0448128	-0.0538899	0.121773	0.448807
MRIVW	ENSG00000143126	10	-0.0214244	0.0161942	-0.0531644	0.0103156	0.185845
MRIVW	ENSG00000160323	3	-0.0929703	0.0250805	-0.142127	-0.0438135	0.00020983
MRIVW	ENSG00000161888	10	-0.0547171	0.0161907	-0.0864503	-0.0229839	0.000726075
MRIVW	ENSG00000162402	8	-0.0339508	0.0376333	-0.107711	0.039809	0.366978
MRIVW	ENSG00000169174	13	-0.0416974	0.00775092	-0.0568889	-0.0265058	7.46e-08
MRIVW	ENSG00000170684	2	0.000761854	0.0474018	-0.092144	0.0936677	0.987177
MRIVW	ENSG00000171102	2	-0.0810954	0.0374554	-0.154507	-0.00768421	0.0303785
MRIVW	ENSG00000174951	4	-0.0304456	0.0453973	-0.119423	0.0585315	0.502445
MRIVW	ENSG00000176909	2	-0.150767	0.0232541	-0.196344	-0.10519	8.96e-11
MRIVW	ENSG00000176920	2	-0.17137	0.0287357	-0.22769	-0.115049	2.47e-09
MRIVW	ENSG00000179295	3	0.253175	0.0424001	0.170072	0.336278	2.36e-09
MRIVW	ENSG00000180573	2	0.116552	0.0514696	0.0156739	0.217431	0.0235438
MRIVW	ENSG00000182264	2	-0.159476	0.0281695	-0.214687	-0.104264	1.5e-08
MRIVW	ENSG00000186567	6	0.00507074	0.0153896	-0.0250924	0.0352339	0.741785
MRIVW	ENSG00000197256	5	-0.097754	0.0181119	-0.133253	-0.0622553	6.77e-08
MRIVW	ENSG00000198670	7	-0.226591	0.0232322	-0.272125	-0.181057	1.79e-22
MRIVW	ENSG00000204842	2	0.262695	0.0306971	0.202529	0.32286	1.15e-17
MRIVW	ENSG00000213892	3	-0.0547829	0.02555	-0.10486	-0.00470584	0.0320212
MRIVW	ENSG00000216588	5	-0.0311288	0.015905	-0.062302	4.44e-05	0.0503268
MRIVW	ENSG00000221986	7	-0.0877723	0.0175905	-0.122249	-0.0532955	6.05e-07
MRIVW	ENSG00000257017	2	-0.0428815	0.0438577	-0.128841	0.043078	0.328202
MRIVW	ENSG00000261701	4	0.00958744	0.0707387	-0.129058	0.148233	0.89219
Wald	ENSG00000026036	1	0.411879	0.0931247	0.229355	0.594403	9.74e-06
Wald	ENSG00000063176	1	-0.0231219	0.0553706	-0.131648	0.0854046	0.676251
Wald	ENSG00000063177	1	-0.0426623	0.0568662	-0.15412	0.0687955	0.453121
Wald	ENSG00000063180	1	-0.0329465	0.0561503	-0.143001	0.0771081	0.557368
Wald	ENSG00000073060	1	-0.429785	0.0817251	-0.589967	-0.269604	1.45e-07
Wald	ENSG00000087076	1	-0.159665	0.0703034	-0.29746	-0.0218706	0.0231416
Wald	ENSG00000101246	1	0.419112	0.0950843	0.232747	0.605477	1.04e-05
Wald	ENSG00000105516	1	0.0261684	0.0559154	-0.0834257	0.135762	0.639784
Wald	ENSG00000105538	1	-0.179005	0.0355256	-0.248635	-0.109375	4.69e-07
Wald	ENSG00000105550	1	-0.164137	0.0405691	-0.243652	-0.0846214	5.21e-05
Wald	ENSG00000105552	1	-0.173141	0.0729	-0.316025	-0.030257	0.0175467
Wald	ENSG00000112343	1	0.0894517	0.060368	-0.0288696	0.207773	0.138401
Wald	ENSG00000124529	1	0.093917	0.0700185	-0.0433194	0.231153	0.179818
Wald	ENSG00000125520	1	0.404411	0.0860641	0.235725	0.573097	2.62e-06
Wald	ENSG00000130940	1	0.326482	0.0699872	0.189307	0.463657	3.09e-06
Wald	ENSG00000135114	1	-0.11464	0.0471325	-0.20702	-0.0222606	0.0150033
Wald	ENSG00000139618	1	-0.266806	0.0617237	-0.387785	-0.145828	1.54e-05
Wald	ENSG00000142233	1	-0.0983527	0.0370245	-0.170921	-0.0257847	0.00789747
Wald	ENSG00000148248	1	0.133815	0.0374562	0.0604008	0.207229	0.000353494
Wald	ENSG00000148297	1	-0.132245	0.0479311	-0.22619	-0.0383002	0.00579664
Wald	ENSG00000148303	1	0.122391	0.0473429	0.0295986	0.215183	0.00973234
Wald	ENSG00000149485	1	-0.15673	0.0331057	-0.221618	-0.0918432	2.2e-06
Wald	ENSG00000156006	1	0.317811	0.0796937	0.161611	0.47401	6.67e-05
Wald	ENSG00000157895	1	-0.150913	0.0459055	-0.240888	-0.060938	0.00101093
Wald	ENSG00000158406	1	0.348655	0.0649965	0.221262	0.476048	8.13e-08
Wald	ENSG00000162399	1	0.0324428	0.0891537	-0.142299	0.207184	0.715935
Wald	ENSG00000167994	1	-0.233285	0.0660587	-0.36276	-0.10381	0.000413248
Wald	ENSG00000172818	1	0.16256	0.083876	-0.00183728	0.326956	0.0526116
Wald	ENSG00000172922	1	0.227968	0.0895755	0.0523999	0.403536	0.0109284
Wald	ENSG00000172977	1	0.228154	0.0897644	0.0522154	0.404092	0.0110317
Wald	ENSG00000173039	1	0.226254	0.0859715	0.0577495	0.394758	0.00849516
Wald	ENSG00000180596	1	0.176707	0.0434554	0.0915344	0.26188	4.77e-05
Wald	ENSG00000196821	1	0.370697	0.0620143	0.249149	0.492245	2.26e-09
Wald	ENSG00000197114	1	-0.404332	0.0855139	-0.571939	-0.236724	2.26e-06
Wald	ENSG00000198870	1	-0.132142	0.0389069	-0.208399	-0.055884	0.000682907
Wald	ENSG00000203896	1	0.401402	0.085598	0.23363	0.569174	2.74e-06
Wald	ENSG00000221968	1	-0.210702	0.0525245	-0.31365	-0.107754	6.03e-05
Wald	ENSG00000243509	1	0.420498	0.0954411	0.233433	0.607562	1.05e-05
Wald	ENSG00000244754	1	0.0231636	0.0804106	-0.134441	0.180768	0.773296
Wald	ENSG00000258366	1	0.411879	0.0931247	0.229355	0.594403	9.74e-06
Wald	ENSG00000264545	1	0.373333	0.0725102	0.231213	0.515453	2.62e-07
Wald	ENSG00000273047	1	0.408348	0.0860112	0.239766	0.57693	2.06e-06
Wald	ENSG00000273154	1	-0.404332	0.0855139	-0.571939	-0.236724	2.26e-06

## Sheet: ppi panel
Gene symbol	Ensembl_gene_id	Biomarker
PEAK1	ENSG00000173517	HbA1c
NOTCH2	ENSG00000134250	HbA1c
THBS3	ENSG00000169231	HbA1c
SAE1	ENSG00000142230	HbA1c
PTPN11	ENSG00000179295	HbA1c
MUC1	ENSG00000185499	HbA1c
MAD1L1	ENSG00000002822	HbA1c
IGF2BP2	ENSG00000073792	HbA1c
BRAP	ENSG00000089234	HbA1c
PABPC4	ENSG00000090621	HbA1c
NFAT5	ENSG00000102908	HbA1c
UBE2D3	ENSG00000109332	HbA1c
MYRF	ENSG00000124920	HbA1c
MACF1	ENSG00000127603	HbA1c
ZC3H4	ENSG00000130749	HbA1c
ADAM30	ENSG00000134249	HbA1c
FADS2	ENSG00000134824	HbA1c
TMEM258	ENSG00000134825	HbA1c
HMG20A	ENSG00000140382	HbA1c
TCF7L2	ENSG00000148737	HbA1c
FADS1	ENSG00000149485	HbA1c
MRAS	ENSG00000158186	HbA1c
SLC9B1	ENSG00000164037	HbA1c
SLC9B2	ENSG00000164038	HbA1c
HECTD4	ENSG00000173064	HbA1c
DDX39B	ENSG00000198563	HbA1c
MCCD1	ENSG00000204511	HbA1c
ATXN2	ENSG00000204842	HbA1c
ATP6V1G2	ENSG00000213760	HbA1c
ATP6V1G2-DDX39B	ENSG00000254870	HbA1c
