# Supplementary material for: Multivariate genome-wide analysis of aging-related traits identifies novel loci and new drug targets for healthy aging
Source: Nat Aging. 2023 Aug 7;3(8):1020–35. doi: 10.1038/s43587-023-00455-5 (PMC10432278; doi:10.1038/s43587-023-00455-5)
Supplement: Source Data Extended Data Fig. 1 — Excel file containing data underlying Extended Data Fig. 1. [file 43587_2023_455_MOESM8_ESM.xlsx]

## Sheet: Sheet1
cross-tissue weight (GTEx version 8)	Ensembl Gene ID	Gene symbol	Gene chromosome	Gene start position (hg19)	Gene start position (hg19)	HSQ	BEST.GWAS.ID	BEST.GWAS.Z	EQTL.ID	EQTL.R2	EQTL.Z	EQTL.GWAS.Z	N SNPS	MODEL	MODELCV.R2	MODELCV.PV	TWAS.Z	TWAS.P
sCCA1	ENSG00000130204	TOMM40	19	45393826	45406946	0.1219	rs4420638	-12.64	rs1160985	0.0237	4.37	4.67	409	enet	0.0647	4.1e-06	7.36273	1.8e-13
sCCA2	ENSG00000147883	CDKN2B	9	22002902	22009362	0.1383	rs2891168	-8.61	rs1537370	0.138669	-6.71	-7.98492	436	enet	0.105099	4.08e-09	6.92636	4.32e-12
sCCA2	ENSG00000134242	PTPN22	1	114356433	114414381	0.0498	rs1230666	-6.72	rs12566340	0.0452	4.8	-4.90794	482	lasso	0.031	0.00117	-6.21066	5.28e-10
sCCA1	ENSG00000101337	TM9SF4	20	30697309	30755061	0.1488	rs159428	6.19	rs6061195	0.255334	-9.02	5.9489	304	lasso	0.248	9.5e-21	-6.19849	5.7e-10
sCCA1	ENSG00000167085	PHB1	17	47481414	47492246	0.1142	rs1523136	5.55	rs11869991	0.043	-4.62	4.74275	350	enet	0.04221	0.000179	-6.14465	8.01e-10
sCCA2	ENSG00000112715	VEGFA	6	43737921	43754224	0.0874	rs7742789	-5.52	rs6901866	0.042354	-4.61	-5.23846	455	lasso	0.058083	1.24e-05	6.07125	1.27e-09
sCCA3	ENSG00000185614	INKA1	3	49840687	49842463	0.2424	rs2271961	-5.93	rs6785549	0.377	11.08	-5.75373	326	enet	0.391814	8.43e-35	-6.04454	1.5e-09
sCCA2	ENSG00000185614	INKA1	3	49840687	49842463	0.2481	rs2271961	-5.93	rs6785549	0.387	-11.22	-5.75373	326	enet	0.401	9.07e-36	6.00266	1.94e-09
sCCA3	ENSG00000164068	RNF123	3	49726932	49758962	0.3479	rs2271961	-5.93	rs6785549	0.281	-9.6	-5.75373	315	enet	0.308384	2.72e-26	5.98344	2.18e-09
sCCA2	ENSG00000164068	RNF123	3	49726932	49758962	0.2812	rs2271961	-5.93	rs6785549	0.355	10.68	-5.75373	315	enet	0.357	4.36e-31	-5.9828	2.19e-09
sCCA3	ENSG00000226167	AP4B1-AS1	1	114399257	114443859	0.1741	rs1230666	-6.72	rs3761936	0.0313	-4.77	-5.465	483	enet	0.069153	1.92e-06	5.93443	2.95e-09
sCCA1	ENSG00000118655	DCLRE1B	1	114447763	114456708	0.1367	rs1230666	-6.72	rs3761936	0.14952	7.13	-5.465	468	enet	0.162	1.57e-13	-5.9161	3.3e-09
sCCA2	ENSG00000104140	RHOV	15	41164412	41166487	0.0958	rs8042088	-5.54	rs8042088	0.068753	5.09	-5.54422	285	enet	0.05695	1.5e-05	-5.9099	3.42e-09
sCCA1	ENSG00000185614	INKA1	3	49840687	49842463	0.2569	rs2271961	-5.93	rs6785549	0.394868	-11.33	-5.75373	326	enet	0.40197	6.49e-36	5.90475	3.53e-09
sCCA3	ENSG00000255710	ENSG00000255710	11	113691578	113692607	0.0743	rs17613838	-6.32	rs11606194	0.045495	-4.54	-5.59534	586	lasso	0.019058	0.00903	5.86393	4.52e-09
sCCA2	ENSG00000182179	UBA7	3	49842640	49851379	0.23	rs2271961	-5.93	rs2271960	0.295	-9.82	-5.81324	327	enet	0.302	1e-25	5.80303	6.51e-09
sCCA1	ENSG00000164077	MON1A	3	49946302	49967606	0.0498	rs2271961	-5.93	rs2352974	0.025345	3.99	-5.69437	335	lasso	0.014649	0.0194	-5.79265	6.93e-09
sCCA3	ENSG00000182179	UBA7	3	49842640	49851379	0.1959	rs2271961	-5.93	rs2352974	0.271	-9.56	-5.69437	327	enet	0.269643	1.12e-22	5.74479	9.2e-09
sCCA1	ENSG00000164061	BSN	3	49591922	49708978	0.0348	rs2271961	-5.93	rs7648987	0.00761	-3.73	-5.71172	302	lasso	0.002066	0.203	5.71134	1.12e-08
sCCA1	ENSG00000182179	UBA7	3	49842640	49851379	0.3789	rs2271961	-5.93	rs11709680	0.464295	11.95	-5.82459	327	enet	0.442315	1.57e-40	-5.58899	2.28e-08
sCCA1	ENSG00000164078	MST1R	3	49924435	49941299	0.1659	rs2271961	-5.93	rs2230590	0.310167	-9.79	-5.51466	337	enet	0.292667	8.39e-25	5.55649	2.75e-08
sCCA1	ENSG00000110844	PRPF40B	12	49962001	50038449	0.1033	rs17123764	5.46	rs3887728	0.104756	6.09	5.08376	321	enet	0.112188	1.19e-09	5.51813	3.43e-08
sCCA2	ENSG00000116774	OLFML3	1	114522063	114524876	0.0573	rs1230666	-6.72	rs3789598	0.0155	4.38	-5.30504	471	lasso	0.0114	0.0347	-5.45086	5.01e-08
sCCA1	ENSG00000235016	SEMA3F-AS1	3	50153455	50193518	0.0537	rs2271961	-5.93	rs1062633	0.089382	-5.63	5.3964	351	enet	0.075332	6.74e-07	-5.44515	5.18e-08
sCCA3	ENSG00000101337	TM9SF4	20	30697309	30755061	0.1041	rs159428	6.19	rs6141723	0.098162	5.95	-4.42943	304	lasso	0.107966	2.48e-09	-5.42132	5.92e-08
sCCA1	ENSG00000004534	RBM6	3	49977440	50137478	0.608	rs2271961	-5.93	rs2624843	0.836695	-15.98	5.29238	338	enet	0.833809	2.54e-120	-5.41875	6e-08
sCCA2	ENSG00000003756	RBM5	3	50126341	50156454	0.0508	rs2271961	-5.93	rs6765484	0.057	-4.51	5.38522	354	lasso	0.0447	0.000117	-5.38522	7.24e-08
sCCA3	ENSG00000198890	PRMT6	1	107599267	107601916	0.5948	rs1623927	-5.05	rs1623927	0.576	-13.29	-5.04561	457	enet	0.588355	1.44e-60	5.38059	7.42e-08
sCCA2	ENSG00000213846	ENSG00000213846	3	27674467	27675211	0.0673	rs591668	5.27	rs2307032	0.0588	-4.79	5.15617	430	lasso	0.0241	0.0038	-5.35969	8.34e-08
sCCA1	ENSG00000003756	RBM5	3	50126341	50156454	0.0685	rs2271961	-5.93	rs6446193	0.114331	-6.08	5.29521	354	lasso	0.102465	6.44e-09	-5.34564	9.01e-08
sCCA2	ENSG00000182511	FES	15	91426925	91439006	0.2762	rs1894401	-4.74	rs1894400	0.14827	7.11	-4.67491	497	lasso	0.178329	7.69e-15	-5.3319	9.72e-08
sCCA3	ENSG00000004534	RBM6	3	49977440	50137478	0.6505	rs2271961	-5.93	rs2624843	0.834	15.97	5.29238	338	lasso	0.831466	2.12e-119	5.31967	1.04e-07
sCCA1	ENSG00000164068	RNF123	3	49726932	49758962	0.4195	rs2271961	-5.93	rs2271960	0.354332	-10.7	-5.81324	315	enet	0.469711	7.4e-44	5.30432	1.13e-07
sCCA2	ENSG00000114383	TUSC2	3	50357458	50365682	0.0991	rs2271961	-5.93	rs6446193	0.0804	5.2	5.29521	335	lasso	0.0624	5.99e-06	5.29911	1.16e-07
sCCA2	ENSG00000116793	PHTF1	1	114239453	114302111	0.062	rs1230666	-6.72	rs1217413	0.0361	-4.44	-5.47225	493	lasso	0.0265	0.00254	5.29628	1.18e-07
sCCA3	ENSG00000164078	MST1R	3	49924435	49941299	0.1976	rs2271961	-5.93	rs2230590	0.292	-9.51	-5.51466	337	enet	0.263816	3.77e-22	5.29212	1.21e-07
sCCA2	ENSG00000004534	RBM6	3	49977440	50137478	0.6236	rs2271961	-5.93	rs2624843	0.777	15.43	5.29238	338	lasso	0.778	3.8e-101	5.2846	1.26e-07
sCCA3	ENSG00000267185	ENSG00000267185	17	40685550	40686027	0.0762	rs12325861	-5.46	rs1024091	0.0184	3.72	3.4896	247	enet	0.0344	0.00066	5.28319	1.27e-07
sCCA1	ENSG00000108773	KAT2A	17	40265126	40273376	0.0839	rs12325861	-5.46	rs1122326	0.0646	5.15	-4.66489	319	lasso	0.05597	1.77e-05	-5.26025	1.44e-07
sCCA3	ENSG00000051180	RAD51	15	40986972	41024354	0.1172	rs8042088	-5.54	rs11858678	0.0704	-5.41	-4.89559	307	lasso	0.069189	1.91e-06	5.2346	1.65e-07
sCCA2	ENSG00000159199	ATP5MC1	17	46970127	46973233	0.1536	rs1523136	5.55	rs1962412	0.170074	-8.04	4.91174	392	lasso	0.168	5.16e-14	-5.22254	1.76e-07
sCCA1	ENSG00000187778	MCRS1	12	49950327	49961936	0.1772	rs17123764	5.46	rs3887728	0.215551	8.22	5.08376	321	lasso	0.198357	1.74e-16	5.2096	1.89e-07
sCCA2	ENSG00000143126	CELSR2	1	109792641	109818372	0.5225	rs4970834	5.32	rs7528419	0.387	10.88	5.25823	421	lasso	0.38	1.48e-33	5.1991	2e-07
sCCA2	ENSG00000198890	PRMT6	1	107599267	107601916	0.2351	rs1623927	-5.05	rs2863734	0.17	-7.62	3.57816	457	enet	0.204	6.13e-17	-5.17957	2.22e-07
sCCA1	ENSG00000142233	NTN5	19	49164664	49176338	0.4236	rs516246	-4.82	rs504963	0.242	-9.06	-4.66424	459	lasso	0.307	3.68e-26	5.17791	2.24e-07
sCCA3	ENSG00000237938	ENSG00000237938	1	16049214	16063391	0.1719	rs6668919	4.27	rs10927831	0.112	6.18	4.1684	444	enet	0.126673	9.27e-11	5.12836	2.92e-07
sCCA3	ENSG00000159202	UBE2Z	17	46985731	47006418	0.1013	rs1523136	5.55	rs1058018	0.0545	-4.96	4.38038	396	enet	0.0506	4.38e-05	-5.11764	3.09e-07
sCCA2	ENSG00000114316	USP4	3	49315264	49378145	0.0836	rs2271961	-5.93	rs3811697	0.0809	5.55	4.97935	277	lasso	0.0674	2.6e-06	5.09443	3.5e-07
sCCA3	ENSG00000177352	CCDC71	3	49199968	49203754	0.0941	rs11709525	5.19	rs34762726	0.074	-5.17	5.18512	258	enet	0.075114	6.99e-07	-5.09148	3.55e-07
sCCA2	ENSG00000134222	PSRC1	1	109822178	109825808	0.3272	rs4970834	5.32	rs7528419	0.232	-8.93	5.25823	441	lasso	0.265	2.88e-22	-5.08954	3.59e-07
sCCA3	ENSG00000159210	SNF8	17	47006678	47022479	0.2505	rs1523136	5.55	rs2270576	0.246	-8.89	4.56307	399	enet	0.288	2.54e-24	-5.07707	3.83e-07
sCCA2	ENSG00000164078	MST1R	3	49924435	49941299	0.1697	rs2271961	-5.93	rs2280406	0.229	8.45	-5.28854	337	lasso	0.218	4.06e-18	-5.07026	3.97e-07
sCCA2	ENSG00000171467	ZNF318	6	43274872	43337216	0.1999	rs7742789	-5.52	rs2279087	0.04935	5.54	-5.03804	409	lasso	0.083874	1.57e-07	-5.06812	4.02e-07
sCCA1	ENSG00000198890	PRMT6	1	107599267	107601916	0.6664	rs1623927	-5.05	rs1623927	0.667992	14.31	-5.04561	457	lasso	0.669	5.59e-75	-5.05488	4.31e-07
sCCA3	ENSG00000142233	NTN5	19	49164664	49176338	0.2805	rs516246	-4.82	rs281379	0.109	6.72	-4.50359	459	lasso	0.213	9.6e-18	-5.05439	4.32e-07
sCCA1	ENSG00000182511	FES	15	91426925	91439006	0.4806	rs1894401	-4.74	rs1894400	0.352045	10.42	-4.67491	497	lasso	0.38063	1.35e-33	-5.0488	4.44e-07
sCCA1	ENSG00000281691	RBM5-AS1	12	124403207	124457378	0.1278	rs2271961	-5.93	rs6771546	0.140505	6.86	5.28869	354	enet	0.116416	5.65e-10	5.04174	4.61e-07
sCCA1	ENSG00000119242	CCDC92	7	75132254	75157478	0.3632	rs1048497	4.72	rs7311233	0.324189	-10.18	3.8827	432	lasso	0.415371	2.06e-37	-5.03287	4.83e-07
sCCA1	ENSG00000159210	SNF8	17	47006678	47022479	0.2412	rs1523136	5.55	rs2270576	0.281	9.33	4.56307	399	enet	0.28515	4.22e-24	5.01879	5.2e-07
sCCA3	ENSG00000127957	PMS2P3	14	104028233	104167888	0.5936	rs17207196	4.41	rs17207196	0.433898	-11.53	4.4102	217	enet	0.50902	6.09e-49	-5.01895	5.2e-07
sCCA2	ENSG00000126214	KLC1	HG1257_PATCH	74883570	74906074	0.1129	rs17791722	-4.97	rs861539	0.142533	6.8	4.52002	359	lasso	0.130419	4.77e-11	5.0019	5.68e-07
sCCA1	ENSG00000272391	POM121C	3	50355221	50360337	0.5561	rs17207196	4.41	rs1167827	0.304323	9.69	4.22	198	enet	0.48532	7.88e-46	4.99048	6.02e-07
sCCA1	ENSG00000068001	HYAL2	3	49711435	49721396	0.0759	rs2271961	-5.93	rs2013208	0.041754	-4.88	5.25516	333	enet	0.045372	0.000105	-4.9839	6.23e-07
sCCA2	ENSG00000164062	APEH	HG1257_PATCH	74883570	74906074	0.3089	rs2271961	-5.93	rs6803222	0.208	8.34	4.97643	318	enet	0.256	2.02e-21	4.98183	6.3e-07
sCCA2	ENSG00000272391	POM121C	3	50192478	50226508	0.5151	rs17207196	4.41	rs1167827	0.15	-7.57	4.21703	198	lasso	0.351854	1.37e-30	-4.97362	6.57e-07
sCCA1	ENSG00000001617	SEMA3F	3	49591922	49708978	0.0784	rs2271961	-5.93	rs952594	0.105626	6.65	-4.30756	351	lasso	0.113222	9.89e-10	-4.9402	7.8e-07
sCCA2	ENSG00000278831	ENSG00000278831	1	39546988	39952849	0.1278	rs11245450	4.17	rs11596226	0.070729	4.98	-2.20165	533	enet	0.066012	3.26e-06	-4.92875	8.28e-07
sCCA3	ENSG00000164061	BSN	12	95470525	95611258	0.0624	rs2271961	-5.93	rs17080528	0.0739	4.97	4.99155	302	lasso	0.068312	2.21e-06	4.91907	8.7e-07
sCCA3	ENSG00000127603	MACF1	1	155158300	155162707	0.1802	rs4660293	-5.06	rs663449	0.298	-9.77	-3.998	398	enet	0.315656	5.42e-27	4.90687	9.25e-07
sCCA1	ENSG00000180263	FGD6	15	41523037	41574043	0.3372	rs11107928	5.03	rs11107904	0.221357	8.8	4.79259	609	lasso	0.293885	6.45e-25	4.89623	9.77e-07
sCCA1	ENSG00000185499	MUC1	7	75132254	75157478	0.3608	rs4971100	-4.53	rs4971100	0.168132	-7.37	-4.52914	336	lasso	0.221	2.23e-18	4.88901	1.01e-06
sCCA2	ENSG00000187446	CHP1	6	35182190	35220856	0.222	rs8042088	-5.54	rs6492993	0.163708	-7.42	-5.02019	270	lasso	0.216324	5.38e-18	4.883	1.04e-06
sCCA1	ENSG00000127957	PMS2P3	14	104029299	104073860	0.6922	rs17207196	4.41	rs17207196	0.574925	-13.25	4.41	217	enet	0.599978	1.86e-62	-4.87216	1.1e-06
sCCA2	ENSG00000146197	SCUBE3	22	29279580	29453475	0.063	rs9462007	-5.29	rs6457792	0.038015	-4.61	-4.61815	416	enet	0.042028	0.000184	4.87305	1.1e-06
sCCA3	ENSG00000256053	COA8	1	39546988	39952849	0.1164	rs17791722	-4.97	rs10149249	0.0944	6.51	3.9666	359	lasso	0.096897	1.68e-08	4.86761	1.13e-06
sCCA1	ENSG00000183579	ZNRF3	17	47481414	47492246	0.1364	rs132531	-5.05	rs5762870	0.154686	-7.35	-4.94286	340	lasso	0.168191	5.06e-14	4.85724	1.19e-06
sCCA1	ENSG00000127603	MACF1	12	50478755	50494495	0.181	rs4660293	-5.06	rs950805	0.303368	9.83	-4.11938	398	enet	0.321	1.6e-27	-4.85271	1.22e-06
sCCA2	ENSG00000167085	PHB1	8	19759228	19824769	0.066	rs1523136	5.55	rs4987082	0.013329	-4.32	-3.64465	350	enet	0.0259	0.00281	4.8231	1.41e-06
sCCA1	ENSG00000175445	LPL	3	185300284	185351339	0.3233	rs268	-5.52	rs297	0.173613	-7.5	4.05335	647	lasso	0.23503	1.33e-19	-4.82147	1.43e-06
sCCA3	ENSG00000066117	SMARCD1	2	113239731	113299316	0.0872	rs7977389	5.23	rs7954994	0.0256	4.52	4.67227	314	lasso	0.0282	0.00188	4.82115	1.43e-06
sCCA2	ENSG00000163904	SENP2	19	49199228	49209207	0.0811	rs16860234	-4.85	rs16860234	0.0538	4.75	-4.84795	354	lasso	0.0512	3.97e-05	-4.81684	1.46e-06
sCCA2	ENSG00000114999	TTL	12	111843752	111889427	0.0626	rs4613287	4.44	rs4613287	0.0535	-4.92	4.4433	413	lasso	0.04613	9.25e-05	-4.81	1.52e-06
sCCA2	ENSG00000176920	FUT2	7	106685094	106802256	0.4346	rs516246	-4.82	rs516246	0.389	10.9	-4.82163	455	enet	0.419812	6.46e-38	-4.79278	1.64e-06
sCCA3	ENSG00000111252	SH2B3	HG1257_PATCH	74883570	74906074	0.0733	rs10774625	-7.04	rs12818548	0.065	-4.8	-4.33303	239	enet	0.0403	0.000247	4.78302	1.73e-06
sCCA3	ENSG00000005249	PRKAR2B	17	40276994	40307035	0.2415	rs12705390	-4.8	rs12705390	0.135468	6.62	-4.79794	366	lasso	0.13754	1.34e-11	-4.7631	1.91e-06
sCCA3	ENSG00000272391	POM121C	4	144434616	144478639	0.5287	rs17207196	4.41	rs1167827	0.202303	-8.45	4.21703	198	enet	0.41912	7.75e-38	-4.76251	1.91e-06
sCCA1	ENSG00000108774	RAB5C	2	279558	288851	0.3323	rs12325861	-5.46	rs8081327	0.354	-10.49	-4.65642	316	lasso	0.35321	9.94e-31	4.76138	1.92e-06
sCCA3	ENSG00000153147	SMARCA5	12	49760367	49921205	0.0521	rs300912	-4.76	rs300951	0.038355	-3.86	-4.63908	266	lasso	0.021893	0.00554	4.76166	1.92e-06
sCCA2	ENSG00000189292	ALKAL2	17	40276994	40307035	0.1305	rs13388043	5.01	rs939583	0.102	5.71	4.60528	390	lasso	0.090579	5e-08	4.76	1.98e-06
sCCA1	ENSG00000123352	SPATS2	15	41062159	41064643	0.1571	rs17123764	5.46	rs7980731	0.085846	7.28	3.62432	300	lasso	0.159183	2.66e-13	4.75492	1.99e-06
sCCA2	ENSG00000108774	RAB5C	14	104163946	104181841	0.2233	rs12325861	-5.46	rs1122326	0.187578	-7.75	-4.66489	316	lasso	0.173	2.15e-14	4.74701	2.06e-06
sCCA2	ENSG00000188277	C15orf62	11	66384097	66434153	0.0539	rs8042088	-5.54	rs28473405	0.050945	4.71	-3.50598	298	lasso	0.051679	3.64e-05	-4.7424	2.11e-06
sCCA1	ENSG00000126215	XRCC3	4	17802278	17812381	0.3801	rs17791722	-4.97	rs4906356	0.399969	-11.14	-4.75561	344	enet	0.44459	8.44e-41	4.74077	2.13e-06
sCCA3	ENSG00000173933	RBM4	15	91411822	91426688	0.0887	rs479018	4.17	rs2298466	0.029215	3.97	-3.10784	255	enet	0.012609	0.0279	-4.73876	2.15e-06
sCCA1	ENSG00000163257	DCAF16	7	75123401	75133628	0.4577	rs7672919	-4.43	rs7667864	0.434282	-11.55	3.66202	379	enet	0.528119	1.47e-51	-4.72596	2.29e-06
sCCA1	ENSG00000140564	FURIN	12	125261402	125367214	0.1933	rs1894401	-4.74	rs1894400	0.105202	6.93	-4.67491	492	enet	0.133641	2.69e-11	-4.7211	2.35e-06
sCCA2	ENSG00000170092	SPDYE5	8	105501459	105601252	0.4537	rs17207196	4.41	rs17207196	0.446	11.77	4.4102	203	lasso	0.471515	4.41e-44	4.71969	2.36e-06
sCCA1	ENSG00000073060	SCARB1	15	91426925	91439006	0.3386	rs11057830	-5.23	rs10773111	0.166203	-7.26	4.4296	527	enet	0.2075	2.99e-17	-4.71087	2.47e-06
sCCA3	ENSG00000147650	LRP12	11	65405568	65418401	0.1449	rs2511602	4.45	rs12546843	0.127726	-6.58	-3.69951	433	lasso	0.127929	7.42e-11	4.70055	2.59e-06
sCCA3	ENSG00000182511	FES	14	104022881	104029168	0.3237	rs1894401	-4.74	rs1894400	0.0614	-5.54	-4.67491	497	enet	0.18737	1.4e-15	4.68935	2.74e-06
sCCA1	ENSG00000213445	SIPA1	4	17802278	17812381	0.5556	rs642803	4.14	rs12801636	0.32863	10.03	3.3988	335	lasso	0.411641	5.43e-37	4.68627	2.78e-06
sCCA2	ENSG00000166170	BAG5	4	17802278	17812381	0.1362	rs17791722	-4.97	rs34026011	0.133963	-6.57	-4.46013	359	lasso	0.123543	1.61e-10	4.6726	2.97e-06
sCCA2	ENSG00000163257	DCAF16	11	65405568	65418401	0.2829	rs7672919	-4.43	rs7667864	0.259701	9.41	3.66202	379	lasso	0.304162	6.88e-26	4.67218	2.98e-06
sCCA3	ENSG00000163257	DCAF16	1	228337553	228347527	0.4546	rs7672919	-4.43	rs7667864	0.434825	11.57	3.66202	379	lasso	0.50437	2.55e-48	4.66251	3.12e-06
sCCA3	ENSG00000213445	SIPA1	14	104029299	104073860	0.2111	rs642803	4.14	rs559064	0.101943	-6.63	3.37357	335	lasso	0.161275	1.81e-13	-4.66096	3.15e-06
sCCA1	ENSG00000198835	GJC2	17	40253422	40264751	0.0914	rs1188977	4.36	rs3738680	0.074072	-5.76	4.27886	327	enet	0.0722	1.14e-06	-4.64938	3.33e-06
sCCA2	ENSG00000256053	COA8	10	105348285	105615301	0.1451	rs17791722	-4.97	rs12884809	0.168847	7.45	-4.33358	359	lasso	0.166796	6.55e-14	-4.6485	3.34e-06
sCCA2	ENSG00000108771	DHX58	2	113239731	113299316	0.4417	rs12325861	-5.46	rs2074166	0.395667	11.39	-4.41104	315	lasso	0.429	6.18e-39	-4.6435	3.43e-06
sCCA3	ENSG00000107957	SH3PXD2A	19	49215999	49222978	0.131	rs10786772	4.61	rs11191839	0.0482	-5.04	4.46891	423	lasso	0.02838	0.00184	-4.63689	3.54e-06
sCCA1	ENSG00000176909	MAMSTR	3	156391024	156424559	0.3134	rs516246	-4.82	rs281393	0.26	-9.26	3.88584	441	lasso	0.311	1.65e-26	-4.63225	3.62e-06
sCCA3	ENSG00000114999	TTL	19	10762538	10764520	0.2989	rs4613287	4.44	rs7581524	0.151	6.9	-4.31903	413	enet	0.207801	2.82e-17	-4.63219	3.62e-06
sCCA2	ENSG00000163659	TIPARP	19	49199228	49209207	0.1024	rs4680339	-3.94	rs4561781	0.0332	5.17	-3.81038	431	enet	0.0708	1.46e-06	-4.62979	3.66e-06
sCCA1	ENSG00000267100	ILF3-DT	14	104200089	104313927	0.5083	rs6511720	5.97	rs12052163	0.266	-9.05	-2.57943	366	enet	0.409	9.87e-37	4.62667	3.72e-06
sCCA1	ENSG00000176920	FUT2	14	104200089	104313927	0.5027	rs516246	-4.82	rs516246	0.543	-12.89	-4.82163	455	enet	0.544	7.87e-54	4.62349	3.77e-06
sCCA1	ENSG00000088808	PPP1R13B	17	40253422	40264751	0.202	rs17791722	-4.97	rs4900594	0.295045	10.25	-4.40408	326	lasso	0.373618	7.51e-33	-4.62177	3.8e-06
sCCA2	ENSG00000088808	PPP1R13B	3	50192478	50226508	0.1922	rs17791722	-4.97	rs9888591	0.278911	9.95	-4.94965	326	lasso	0.341013	1.71e-29	-4.6176	3.88e-06
sCCA1	ENSG00000108771	DHX58	19	49223844	49243978	0.595	rs12325861	-5.46	rs2074166	0.562	13.09	-4.41104	315	lasso	0.56104	2.48e-56	-4.61283	3.97e-06
sCCA3	ENSG00000001617	SEMA3F	7	75123401	75133628	0.1197	rs2271961	-5.93	rs7621026	0.087	-5.5	5.29373	351	enet	0.09543	2.17e-08	-4.6111	4.01e-06
sCCA1	ENSG00000105538	RASIP1	14	104163946	104181841	0.3309	rs516246	-4.82	rs838147	0.444	-11.73	-4.27718	435	lasso	0.493	7.07e-47	4.60831	4.06e-06
sCCA1	ENSG00000170092	SPDYE5	11	61170121	61197503	0.7274	rs17207196	4.41	rs17207196	0.690605	14.51	4.41	203	lasso	0.718316	1.43e-85	4.6083	4.06e-06
sCCA3	ENSG00000126215	XRCC3	3	49761727	49823975	0.2666	rs17791722	-4.97	rs12884809	0.256	-9.15	-4.33358	344	enet	0.294225	5.99e-25	4.6037	4.15e-06
sCCA1	ENSG00000149532	CPSF7	14	104163946	104181841	0.1137	rs174449	5.15	rs174454	0.02971	-4.23	3.5993	368	enet	0.063053	5.38e-06	-4.59416	4.35e-06
sCCA2	ENSG00000176095	IP6K1	13	31774073	31906413	0.0937	rs2271961	-5.93	rs952594	0.0414	4.98	-4.30756	324	enet	0.0827	1.91e-07	-4.59058	4.42e-06
sCCA2	ENSG00000126215	XRCC3	17	38171614	38174066	0.2071	rs17791722	-4.97	rs12884809	0.225377	-8.67	-4.33358	344	enet	0.237088	8.81e-20	4.5903	4.43e-06
sCCA2	ENSG00000187676	B3GLCT	7	98989671	99006452	0.3162	rs9805284	-4.38	rs912609	0.19759	8.37	3.30098	584	lasso	0.316959	4.05e-27	4.58785	4.48e-06
sCCA1	ENSG00000108342	CSF3	12	50101508	50158717	0.0983	rs2302776	3.98	rs12450559	0.0513	-6.02	-2.77568	309	lasso	0.14439	3.91e-12	4.58584	4.52e-06
sCCA1	ENSG00000106244	PDAP1	19	49215999	49222978	0.0516	rs4646450	4.76	rs10155966	0.03227	4.09	3.94	308	enet	0.069404	1.84e-06	4.58524	4.53e-06
sCCA1	ENSG00000139644	TMBIM6	7	75123401	75133628	0.0718	rs17123764	5.46	rs17123865	0.044078	-4.89	3.61461	341	lasso	0.052781	3.03e-05	-4.57906	4.67e-06
sCCA2	ENSG00000176909	MAMSTR	3	49866034	49894007	0.1737	rs516246	-4.82	rs973579	0.094	-5.87	-4.27741	441	lasso	0.078162	4.16e-07	4.57915	4.67e-06
sCCA3	ENSG00000170092	SPDYE5	7	80371854	80551675	0.6469	rs17207196	4.41	rs17207196	0.636626	13.94	4.4102	203	lasso	0.64344	4.86e-70	4.57486	4.77e-06
sCCA2	ENSG00000183763	TRAIP	14	74960423	74963809	0.0353	rs2271961	-5.93	rs9853683	0.0109	-3.5	4.76137	336	lasso	0.0179	0.011	-4.57031	4.87e-06
sCCA3	ENSG00000075223	SEMA3C	3	27414214	27525911	0.165	rs6467498	4.2	rs1019016	0.04456	-5.23	3.50756	461	enet	0.065426	3.6e-06	-4.56882	4.9e-06
sCCA2	ENSG00000165898	ISCA2	17	46985731	47006418	0.0879	rs2111705	4.39	rs10083386	0.015683	4.7	4.03592	362	enet	0.031803	0.00103	4.5657	4.98e-06
sCCA2	ENSG00000033867	SLC4A7	3	49761727	49823975	0.0823	rs591668	5.27	rs2172297	0.0883	5.38	-4.52302	402	lasso	0.0688	2.05e-06	-4.56248	5.06e-06
sCCA2	ENSG00000159202	UBE2Z	16	81344336	81347028	0.1166	rs1523136	5.55	rs1058018	0.085385	5.62	4.38038	396	enet	0.0699	1.69e-06	4.55287	5.29e-06
sCCA3	ENSG00000176095	IP6K1	12	111798455	111806925	0.068	rs2271961	-5.93	rs6765484	0.0123	-3.63	5.38522	324	enet	0.027591	0.0021	-4.53695	5.71e-06
sCCA2	ENSG00000260495	ENSG00000260495	15	80972025	81047962	0.08	rs6564889	5.33	rs2966121	0.0696	5.26	4.2355	710	enet	0.041019	0.000218	4.53235	5.83e-06
sCCA2	ENSG00000198324	PHETA1	9	128509624	128729656	0.1242	rs10774625	-7.04	rs10849920	0.040803	4.23	-4.35169	231	enet	0.033526	0.00077	-4.52959	5.91e-06
sCCA1	ENSG00000136379	ABHD17C	7	99143931	99156159	0.2046	rs4778848	-5.43	rs1531895	0.223526	-8.33	-4.25077	528	lasso	0.229356	4.12e-19	4.5236	6.08e-06
sCCA2	ENSG00000167081	PBX3	16	69354043	69373570	0.1806	rs3122938	-4.69	rs11999260	0.232248	8.56	4.16454	382	lasso	0.222031	1.76e-18	4.52134	6.15e-06
sCCA1	ENSG00000221909	FAM200A	3	50384761	50388522	0.1089	rs4646450	4.76	rs3843540	0.044689	4.68	4.37	304	lasso	0.037953	0.000365	4.51982	6.19e-06
sCCA2	ENSG00000213380	COG8	16	81115566	81130008	0.1222	rs4783722	4.43	rs4783722	0.0314	-4.61	4.4264	300	lasso	0.028193	0.0019	-4.51949	6.2e-06
sCCA2	ENSG00000114388	NPRL2	6	42896938	42907025	0.0636	rs2352974	-5.69	rs17657664	0.0571	-4.77	-4.28034	332	enet	0.0604	8.42e-06	4.51784	6.25e-06
sCCA3	ENSG00000140905	GCSH	17	47009153	47014462	0.2173	rs6564889	5.33	rs12444974	0.105283	-6.33	-4.1208	704	lasso	0.117539	4.64e-10	4.51627	6.29e-06
sCCA3	ENSG00000137161	CNPY3	1	113933371	114228545	0.0934	rs7742789	-5.52	rs4149178	0.043	-4.58	-4.64215	360	lasso	0.036	0.000507	4.51183	6.43e-06
sCCA1	ENSG00000230532	NA	1	150573327	150602088	0.1596	rs1523136	5.55	rs318095	0.128	6.68	4.14857	400	lasso	0.12489	1.27e-10	4.50759	6.56e-06
sCCA1	ENSG00000081026	MAGI3	14	104153913	104154464	0.0811	rs1230666	-6.72	rs1217192	0.120625	7.14	-5.0346	367	enet	0.141	7.27e-12	-4.50435	6.66e-06
sCCA1	ENSG00000143420	ENSA	9	127997132	128003609	0.1173	rs6698495	4.77	rs11204684	0.097977	6.11	4.57861	294	lasso	0.0926	3.55e-08	4.4993	6.82e-06
sCCA2	ENSG00000270108	NA	9	128199672	128469513	0.0962	rs17791722	-4.97	rs861539	0.099121	-5.88	4.52002	349	lasso	0.074175	8.2e-07	-4.4975	6.88e-06
sCCA1	ENSG00000044574	HSPA5	14	103991347	103995409	0.0494	rs3122938	-4.69	rs2819622	0.0443	4.37	-3.62191	320	lasso	0.0503	4.58e-05	-4.49636	6.91e-06
sCCA3	ENSG00000119487	MAPKAP1	14	104029299	104073860	0.0624	rs3122938	-4.69	rs393721	0.009053	4.28	3.87086	360	enet	0.03186	0.00102	4.4855	7.27e-06
sCCA1	ENSG00000260285	NA	6	42924083	42924503	0.0907	rs17791722	-4.97	rs4906335	0.101337	6.04	-4.48609	352	enet	0.117044	5.06e-10	-4.48468	7.3e-06
sCCA3	ENSG00000281691	RBM5-AS1	11	66360292	66373490	0.1579	rs2271961	-5.93	rs7615318	0.0829	-6.03	-2.34376	354	lasso	0.117268	4.87e-10	4.48229	7.38e-06
sCCA1	ENSG00000256053	COA8	3	49711435	49721396	0.357	rs17791722	-4.97	rs10149249	0.399015	11.39	3.9666	359	lasso	0.433572	1.68e-39	4.47946	7.48e-06
sCCA2	ENSG00000181524	RPL24P4	15	41056218	41059906	0.0635	rs7742789	-5.52	rs2756184	0.02825	-4.39	-3.46247	369	lasso	0.050844	4.19e-05	4.46896	7.86e-06
sCCA2	ENSG00000173992	CCS	1	114304454	114355098	0.0764	rs479018	4.17	rs10791863	0.0118	-3.93	-3.74569	257	enet	0.020432	0.00712	4.46434	8.03e-06
sCCA3	ENSG00000164062	APEH	17	40128451	40173394	0.3681	rs2271961	-5.93	rs6803222	0.229	-8.76	4.97643	318	enet	0.296357	3.78e-25	-4.45199	8.51e-06
sCCA2	ENSG00000137880	GCHFR	4	144257915	144395721	0.0556	rs8042088	-5.54	rs11858678	0.025651	-4.43	-4.89559	306	enet	0.025132	0.00319	4.4466	8.73e-06
sCCA1	ENSG00000081019	RSBN1	17	30469473	30580393	0.1381	rs1230666	-6.72	rs3789599	0.153079	-6.98	2.97167	483	lasso	0.157	3.81e-13	-4.44498	8.79e-06
sCCA2	ENSG00000168259	DNAJC7	3	49711435	49721396	0.1233	rs12325861	-5.46	rs2074158	0.038393	4.58	-4.54132	322	lasso	0.0247	0.00344	-4.43856	9.06e-06
sCCA3	ENSG00000109458	GAB1	17	40276994	40307035	0.0712	rs300912	-4.76	rs300934	0.082975	5.56	-4.33754	286	lasso	0.075304	6.77e-07	-4.43806	9.08e-06
sCCA3	ENSG00000126858	RHOT1	20	62329996	62339377	0.3438	rs4037396	3.58	rs8064843	0.0982	6.6	3.33222	307	enet	0.224	1.19e-18	4.43521	9.2e-06
sCCA1	ENSG00000164062	APEH	17	40976402	40995774	0.3655	rs2271961	-5.93	rs6803222	0.233682	-8.85	4.97643	318	enet	0.286801	2.96e-24	-4.42484	9.65e-06
sCCA3	ENSG00000108774	RAB5C	1	169101769	169337205	0.1116	rs12325861	-5.46	rs1122326	0.0932	-5.54	-4.66489	316	enet	0.0869	9.34e-08	4.42283	9.74e-06
sCCA1	ENSG00000101246	ARFRP1	1	113992322	113993350	0.1688	rs6062541	4.99	rs2315007	0.147854	7.09	4.4284	437	enet	0.165	8.48e-14	4.41683	1e-05
sCCA1	ENSG00000131467	PSME3	15	79102829	79190475	0.1082	rs17405722	-4.98	rs2292751	0.111	-6.02	3.30599	233	enet	0.07135	1.32e-06	-4.40739	1.05e-05
sCCA2	ENSG00000232499	LOC100421402	15	75136071	75165706	0.0775	rs1230666	-6.72	rs17031716	-0.00213	3.34	-4.85686	373	enet	0.00113	0.247	-4.40753	1.05e-05
sCCA3	ENSG00000143156	NME7	8	1703944	1734738	0.6475	rs10919144	4.97	rs10919132	0.71	-14.69	-3.54304	590	lasso	0.777375	4.53e-101	4.40562	1.05e-05
sCCA3	ENSG00000185787	MORF4L1	4	55524085	55606881	0.1936	rs9788721	-7.01	rs3817092	-0.00225	4.19	1.57732	416	enet	0.063072	5.36e-06	4.4017	1.07e-05
sCCA3	ENSG00000140497	SCAMP2	7	32535038	33078516	0.1433	rs872263	4.21	rs872263	0.0455	5.17	4.20962	283	lasso	0.088224	7.48e-08	4.40113	1.08e-05
sCCA1	ENSG00000182372	CLN8	18	21083473	21111746	0.5658	rs7014327	4.5	rs7842425	0.468255	11.99	3.91801	732	lasso	0.51709	4.92e-50	4.39099	1.13e-05
sCCA2	ENSG00000157404	KIT	16	81087102	81110872	0.057	rs6554199	-4.47	rs7695300	0.013992	-3.81	-4.34275	434	lasso	0.011741	0.0325	4.38764	1.15e-05
sCCA1	ENSG00000141452	RMC1	1	150533480	150533969	0.3835	rs1788783	4.69	rs1788817	0.482929	-12.32	4.29962	346	enet	0.50647	1.34e-48	-4.3851	1.16e-05
sCCA3	ENSG00000105778	AVL9	1	169101769	169337205	0.1324	rs215748	-4.85	rs4723212	0.02623	4.65	3.69851	487	enet	0.042358	0.000174	4.38449	1.16e-05
sCCA1	ENSG00000166455	C16orf46	17	40253422	40264751	0.1669	rs6564889	5.33	rs9925943	0.159906	-7.31	-3.70789	704	lasso	0.16311	1.29e-13	4.38376	1.17e-05
sCCA2	ENSG00000203804	NA	8	1710156	1712668	0.1164	rs6698495	4.77	rs11204675	0.0874	5.37	4.75523	289	lasso	0.0805	2.79e-07	4.37903	1.19e-05
sCCA1	ENSG00000143156	NME7	19	49990811	49995565	0.6479	rs10919144	4.97	rs10919132	0.702335	14.64	-3.54304	590	enet	0.777	5.5e-101	-4.3783	1.2e-05
sCCA3	ENSG00000108771	DHX58	3	50378541	50384283	0.427	rs12325861	-5.46	rs2074166	0.389	-10.94	-4.41104	315	lasso	0.402	6.22e-36	4.37366	1.22e-05
sCCA3	ENSG00000253982	CLN8-AS1	2	202098166	202152434	0.6239	rs7014327	4.5	rs10481354	0.431229	12.23	4.08101	729	lasso	0.555591	1.62e-55	4.37299	1.23e-05
sCCA1	ENSG00000142541	RPL13A	14	104160897	104161507	0.1246	rs1042122	-4.91	rs1042122	0.0955	-5.69	-4.90646	368	lasso	0.118	4.67e-10	4.37125	1.24e-05
sCCA1	ENSG00000064012	CASP8	9	128509624	128729656	0.5244	rs3769823	-4.17	rs1035142	0.601594	13.59	-4.1149	349	enet	0.625478	8.44e-67	-4.36941	1.25e-05
sCCA3	ENSG00000004838	ZMYND10	4	15606162	15683302	0.0846	rs2352974	-5.69	rs3774745	0.0125	4.64	4.67384	333	enet	0.070682	1.48e-06	4.36847	1.25e-05
sCCA3	ENSG00000269940	NA	11	65421067	65430565	0.1592	rs17791722	-4.97	rs12884809	0.212	8.26	-4.33358	349	lasso	0.214532	7.63e-18	-4.36761	1.26e-05
sCCA1	ENSG00000167081	PBX3	17	46985731	47006418	0.3792	rs3122938	-4.69	rs10118570	0.439	-11.94	3.62853	382	enet	0.484	1.01e-45	-4.36358	1.28e-05
sCCA2	ENSG00000118564	FBXL5	20	57570240	57582302	0.1534	rs13133213	4.94	rs10008975	0.055997	-5.58	4.12477	558	enet	0.100955	8.36e-09	-4.35983	1.3e-05
sCCA2	ENSG00000173039	RELA	6	152442819	152958936	0.0881	rs642803	4.14	rs2270448	0.0103	3.96	-2.95121	339	lasso	0.029099	0.00163	-4.35616	1.32e-05
sCCA1	ENSG00000159202	UBE2Z	14	104148699	104150352	0.2594	rs1523136	5.55	rs46522	0.325	-9.99	4.15878	396	lasso	0.31684	4.16e-27	-4.3449	1.39e-05
sCCA1	ENSG00000131018	SYNE1	4	103790135	103810399	0.0853	rs544863	-5	rs9942542	0.0136	-4.33	3.05823	628	lasso	0.035064	0.000594	-4.34	1.42e-05
sCCA2	ENSG00000101160	CTSZ	17	47006678	47022479	0.1583	rs236721	-4.94	rs236719	0.058714	-5.55	-4.73533	559	lasso	0.051951	3.48e-05	4.34119	1.42e-05
sCCA1	ENSG00000246451	NA	8	1710156	1712668	0.0801	rs17791722	-4.97	rs12884809	0.080312	-5.18	-4.33358	350	lasso	0.069179	1.91e-06	4.33358	1.47e-05
sCCA2	ENSG00000145354	CISD2	17	43128978	43186384	0.186	rs7685399	4.32	rs223467	0.269033	9.47	4.1934	326	enet	0.272611	6e-23	4.32821	1.5e-05
sCCA2	ENSG00000159210	SNF8	19	10762538	10764520	0.2016	rs1523136	5.55	rs999475	0.1087	7.1	4.56675	399	lasso	0.201	1.07e-16	4.32935	1.5e-05
sCCA2	ENSG00000253982	CLN8-AS1	1	161576081	161578007	0.6313	rs7014327	4.5	rs6558533	0.475	-12.91	3.78643	729	lasso	0.62447	1.27e-66	-4.32906	1.5e-05
sCCA2	ENSG00000136448	NMT1	1	169101769	169337205	0.3842	rs6503422	-4.75	rs6503422	0.455008	11.78	-4.75171	330	lasso	0.461	8.85e-43	-4.32394	1.53e-05
sCCA3	ENSG00000267100	ILF3-DT	10	75434033	75457639	0.4951	rs6511720	5.97	rs12052163	0.272	-9.17	-2.57943	366	enet	0.401	8.8e-36	4.32322	1.54e-05
sCCA3	ENSG00000280157	NA	7	7196565	7288282	0.1015	rs1188977	4.36	rs6672559	0.0704	5.35	3.81442	333	lasso	0.068536	2.13e-06	4.32261	1.54e-05
sCCA3	ENSG00000225217	HSPA7	15	41523037	41574043	0.2596	rs12731669	-3.54	rs12731669	0.0914	-6.96	-3.53595	446	lasso	0.188536	1.13e-15	4.30553	1.67e-05
sCCA2	ENSG00000143156	NME7	8	1710156	1712668	0.626	rs10919144	4.97	rs1591733	0.606	-13.63	-3.58704	590	lasso	0.662	1.67e-73	4.30286	1.69e-05
sCCA2	ENSG00000172650	AGAP5	17	40962152	40985367	0.1737	rs12247028	4.54	rs12247028	0.152085	-6.9	4.54165	252	lasso	0.126166	1.01e-10	-4.29577	1.74e-05
sCCA1	ENSG00000187446	CHP1	17	43128978	43186384	0.2169	rs8042088	-5.54	rs2164996	0.20663	8.52	-4.45953	270	lasso	0.27358	4.9e-23	-4.2871	1.81e-05
sCCA1	ENSG00000253982	CLN8-AS1	19	49199228	49209207	0.72	rs7014327	4.5	rs6558533	0.627171	14.17	3.78643	729	lasso	0.72951	3.03e-88	4.28687	1.81e-05
sCCA2	ENSG00000106392	C1GALT1	17	43128978	43186384	0.6502	rs11974698	-4.07	rs758263	0.51	-12.63	-2.76035	467	enet	0.634691	1.93e-68	4.28726	1.81e-05
sCCA3	ENSG00000126581	BECN1	20	62366815	62370456	0.3219	rs17405722	-4.98	rs323495	0.137	-6.64	-3.0836	233	lasso	0.169	4.35e-14	4.28431	1.83e-05
sCCA3	ENSG00000136448	NMT1	17	47300724	47308128	0.4548	rs6503422	-4.75	rs6503422	0.545	-12.87	-4.75171	330	lasso	0.572	5.73e-58	4.2761	1.9e-05
sCCA3	ENSG00000176920	FUT2	1	16010827	16061264	0.2197	rs516246	-4.82	rs516246	0.231	8.54	-4.82163	455	enet	0.242	3.13e-20	-4.27571	1.91e-05
sCCA1	ENSG00000136448	NMT1	1	114471814	114520426	0.4501	rs6503422	-4.75	rs6503422	0.55	-12.94	-4.75171	330	lasso	0.57512	1.76e-58	4.27446	1.92e-05
sCCA3	ENSG00000203896	LIME1	15	41221538	41231237	0.2486	rs6062541	4.99	rs6011058	0.161996	7.15	4.48328	438	enet	0.203525	6.45e-17	4.27389	1.92e-05
sCCA1	ENSG00000173868	PHOSPHO1	15	44119161	44160617	0.0938	rs1523136	5.55	rs4794004	0.0876	-5.86	4.24609	372	lasso	0.08508	1.28e-07	-4.26884	1.96e-05
sCCA1	ENSG00000116786	PLEKHM2	12	124403207	124457378	0.1949	rs6668919	4.27	rs7516683	0.209635	-8.56	4.15374	482	lasso	0.264	3.48e-22	-4.2685	1.97e-05
sCCA3	ENSG00000163349	HIPK1	12	6802958	6809966	0.0579	rs1230666	-6.72	rs11102691	-0.00231	-3.73	-4.93319	471	lasso	-0.002711	0.673	4.26731	1.98e-05
sCCA1	ENSG00000128917	DLL4	22	29663998	29696515	0.0824	rs8042088	-5.54	rs11858678	0.045793	-5.35	-4.89559	267	enet	0.020979	0.00648	4.2634	2.01e-05
sCCA3	ENSG00000092470	WDR76	17	46970127	46973233	0.0496	rs689797	4.63	rs1060939	0.0478	4.65	4.57677	242	enet	0.049807	4.99e-05	4.26235	2.02e-05
sCCA2	ENSG00000119242	CCDC92	1	169074935	169101960	0.3952	rs1048497	4.72	rs10846561	0.074256	6.65	-1.42727	432	enet	0.299122	2.07e-25	-4.25599	2.08e-05
sCCA3	ENSG00000139200	PIANP	9	127908852	127952218	0.1148	rs7959658	-4.26	rs7959658	0.136	6.66	-4.25514	276	lasso	0.13	5.53e-11	-4.25514	2.09e-05
sCCA2	ENSG00000182944	EWSR1	17	40761694	40767252	0.084	rs132531	-5.05	rs5763243	0.010686	-3.7	-2.18211	419	enet	0.052125	3.38e-05	4.25376	2.1e-05
sCCA3	ENSG00000159199	ATP5MC1	4	144345906	144347166	0.2459	rs1523136	5.55	rs1973404	0.209	-8.41	4.82535	392	enet	0.229	4.77e-19	-4.25043	2.13e-05
sCCA2	ENSG00000143153	ATP1B1	3	136560568	136580896	0.2745	rs10919144	4.97	rs1200160	0.134	7.61	-4.49244	588	enet	0.262	6.01e-22	-4.25001	2.14e-05
sCCA3	ENSG00000119414	PPP6C	7	107220422	107269615	0.2208	rs3122938	-4.69	rs687654	0.313929	-9.86	3.99579	323	enet	0.310456	1.72e-26	-4.24746	2.16e-05
sCCA1	ENSG00000131462	TUBG1	3	50153455	50193518	0.0783	rs12325861	-5.46	rs8073311	0.0516	-5.42	3.41133	272	lasso	0.08034	2.87e-07	-4.24329	2.2e-05
sCCA1	ENSG00000243175	RPSAP36	15	43650370	43663223	0.0591	rs300912	-4.76	rs6844866	0.031572	5.16	-4.46991	279	enet	0.042465	0.000171	-4.23382	2.3e-05
sCCA3	ENSG00000239213	NA	12	111843752	111889427	0.1778	rs1145106	4.85	rs9682783	0.119	-7.07	3.76604	334	lasso	0.152015	9.83e-13	-4.2313	2.32e-05
sCCA1	ENSG00000075790	BCAP29	17	47009153	47014462	0.2852	rs11769960	4.15	rs2066735	0.199417	8.17	-3.5	375	enet	0.248478	8.82e-21	-4.23034	2.33e-05
sCCA3	ENSG00000235016	SEMA3F-AS1	18	21086148	21166862	0.0709	rs2271961	-5.93	rs17657664	0.0554	4.78	-4.26855	351	lasso	0.032968	0.000846	-4.22985	2.34e-05
sCCA3	ENSG00000140265	ZSCAN29	4	103790135	103810399	0.2979	rs689797	4.63	rs4547312	0.197	-8.22	4.06689	268	lasso	0.219958	2.64e-18	-4.22808	2.36e-05
sCCA2	ENSG00000111252	SH2B3	4	103790135	103810399	0.0833	rs10774625	-7.04	rs933399	0.040623	4.92	3.90193	239	lasso	0.040702	0.00023	4.2203	2.44e-05
sCCA2	ENSG00000230532	NA	16	69373333	69377014	0.1182	rs1523136	5.55	rs4334340	0.015226	4.52	3.48044	400	enet	0.0544	2.31e-05	4.21409	2.51e-05
sCCA2	ENSG00000141458	NPC1	16	81040103	81066719	0.3721	rs1788783	4.69	rs6507716	0.352	10.81	4.1811	364	lasso	0.38942	1.53e-34	4.2079	2.58e-05
sCCA1	ENSG00000145354	CISD2	HG1292_PATCH	120698575	120719144	0.2783	rs7685399	4.32	rs7681629	0.4796	12.36	4.19946	326	lasso	0.494295	5.44e-47	4.2069	2.59e-05
sCCA3	ENSG00000145354	CISD2	1	109852192	109940573	0.2695	rs7685399	4.32	rs223420	0.457193	-12.05	4.14883	326	lasso	0.467933	1.23e-43	-4.2048	2.61e-05
sCCA1	ENSG00000166451	CENPN	1	109941653	109969062	0.3291	rs2317241	-4.28	rs12928638	0.435308	-11.93	-3.9427	674	enet	0.48137	2.52e-45	4.20232	2.64e-05
sCCA2	ENSG00000132603	NIP7	10	75475601	75490227	0.1043	rs4783722	4.43	rs13330951	0.0307	5.13	-4.4238	300	lasso	0.081897	2.21e-07	-4.20279	2.64e-05
sCCA2	ENSG00000265808	SEC22B	9	128199672	128469513	0.0507	rs2453058	-5	rs2641348	0.0428	3.97	-4.23606	149	lasso	0.0365	0.000469	-4.20236	2.64e-05
sCCA2	ENSG00000134243	SORT1	7	74210483	74267847	0.1826	rs4970834	5.32	rs4970834	0.0553	-6.06	5.32216	418	enet	0.117	4.89e-10	-4.20155	2.65e-05
sCCA2	ENSG00000143106	PSMA5	20	62271061	62284780	0.1069	rs4970834	5.32	rs672569	0.0139	-3.94	4.36902	421	enet	0.0231	0.00453	-4.20118	2.66e-05
sCCA3	ENSG00000242338	NA	2	54683422	54896812	0.2194	rs12247028	4.54	rs10762563	0.195	-7.98	3.84699	249	enet	0.229831	3.75e-19	-4.19328	2.75e-05
sCCA1	ENSG00000119487	MAPKAP1	11	31833939	32127301	0.1227	rs3122938	-4.69	rs7853181	0.12	-6.59	-4.03289	360	lasso	0.113	9.62e-10	4.19051	2.78e-05
sCCA3	ENSG00000196275	GTF2IRD2	18	21083473	21111746	0.5661	rs2301907	-4.62	rs2267812	0.591864	13.43	-3.3584	103	enet	0.614743	6.16e-65	-4.18977	2.79e-05
sCCA1	ENSG00000197457	STMN3	15	43650370	43663223	0.2324	rs6062541	4.99	rs909334	0.175475	-7.98	2.6667	430	enet	0.233	2.02e-19	-4.18729	2.82e-05
sCCA3	ENSG00000115306	SPTBN1	4	103749212	103765232	0.3083	rs11898505	4.73	rs12713274	0.113	6.47	-0.1461	525	enet	0.188592	1.11e-15	-4.18472	2.86e-05
sCCA2	ENSG00000049449	RCN1	2	32288680	32382706	0.3265	rs477838	-4.36	rs477838	0.268	9.24	-4.35703	379	lasso	0.253085	3.44e-21	-4.18041	2.91e-05
sCCA2	ENSG00000141452	RMC1	14	104182067	104200005	0.3451	rs1788783	4.69	rs303757	0.313	-9.94	-3.5712	346	lasso	0.32862	2.93e-28	4.1789	2.93e-05
sCCA1	ENSG00000140265	ZSCAN29	3	185633694	185655924	0.3155	rs689797	4.63	rs4547312	0.35859	10.76	4.06689	268	enet	0.403067	4.91e-36	4.176	2.97e-05
sCCA1	ENSG00000246560	NA	7	7196565	7288282	0.1964	rs7685399	4.32	rs7685399	0.214002	-8.68	4.31921	319	lasso	0.212194	1.2e-17	-4.17609	2.97e-05
sCCA1	ENSG00000021574	SPAST	1	155183616	155197214	0.1396	rs7562653	-4.47	rs3769605	0.134307	-7.01	-4.32183	270	lasso	0.128016	7.31e-11	4.17432	2.99e-05
sCCA1	ENSG00000136527	TRA2B	17	40351186	40428725	0.0704	rs16860234	-4.85	rs11705701	0.035309	-4.26	-3.33913	413	lasso	0.024412	0.0036	4.17007	3.05e-05
sCCA2	ENSG00000100711	ZFYVE21	16	56995762	57017757	0.1452	rs17791722	-4.97	rs8004408	0.101177	5.9	-4.07924	344	enet	0.094131	2.71e-08	-4.1701	3.05e-05
sCCA1	ENSG00000106392	C1GALT1	12	112079950	112123790	0.685	rs11974698	-4.07	rs13226913	0.491903	-12.63	-2.59	467	enet	0.671426	1.99e-75	4.16686	3.09e-05
sCCA1	ENSG00000160766	GBAP1	17	39968932	39979465	0.5908	rs4971100	-4.53	rs2066981	0.623198	-13.94	4.25384	324	enet	0.648	6.02e-71	-4.16663	3.09e-05
sCCA1	ENSG00000173757	STAT5B	1	150533480	150533969	0.0624	rs12325861	-5.46	rs8081327	0.00119	-3.92	-4.65642	305	enet	0.00469	0.12	4.16584	3.1e-05
sCCA1	ENSG00000087237	CETP	16	81772702	81991899	0.1387	rs8056241	-3.75	rs247617	0.126536	6.87	3.68393	526	lasso	0.15551	5.2e-13	4.16408	3.13e-05
sCCA3	ENSG00000280213	UCKL1-AS1	17	38077294	38083854	0.2044	rs6062541	4.99	rs817331	0.020075	4.91	-2.17591	381	enet	0.069703	1.75e-06	-4.16341	3.14e-05
sCCA1	ENSG00000089234	BRAP	19	45809672	45826235	0.0537	rs10774625	-7.04	rs737280	0.046384	-5.51	2.99716	233	enet	0.055711	1.85e-05	-4.16136	3.16e-05
sCCA2	ENSG00000141756	FKBP10	3	156391024	156424559	0.1648	rs12325861	-5.46	rs17500235	0.006001	-4.08	-5.36525	415	enet	0.0189	0.0092	4.15996	3.18e-05
sCCA1	ENSG00000203804	NA	22	29196671	29244547	0.1254	rs6698495	4.77	rs11204695	0.145501	7.31	-4.18174	289	enet	0.165	9.12e-14	-4.15514	3.25e-05
sCCA2	ENSG00000197943	PLCG2	4	38665817	38702663	0.1634	rs6564889	5.33	rs8044524	0.111	5.96	4.4833	703	lasso	0.104258	4.72e-09	4.15203	3.3e-05
sCCA2	ENSG00000172057	ORMDL3	19	50083903	50094272	0.1708	rs2302776	3.98	rs7219923	0.086058	-6.58	-3.07803	292	enet	0.163	1.22e-13	4.14544	3.39e-05
sCCA3	ENSG00000104879	CKM	22	29656878	29658026	0.1653	rs4420638	-13.17	rs2075642	-0.00292	-3.33	2.10627	364	enet	0.0285	0.00181	-4.1381	3.5e-05
sCCA1	ENSG00000226471	NA	17	40962152	40985367	0.0809	rs132531	-5.05	rs5762862	0.084234	-5.72	-3.96474	326	enet	0.087451	8.54e-08	4.13611	3.53e-05
sCCA3	ENSG00000163659	TIPARP	7	74210483	74267847	0.0689	rs4680339	-3.94	rs4680339	-0.0024	3.57	-3.94123	431	enet	0.004805	0.117	-4.136	3.53e-05
sCCA1	ENSG00000126460	PRRG2	14	75230069	75322244	0.3666	rs1042122	-4.91	rs10417980	0.314	-10.01	-3.91541	363	lasso	0.313	1.01e-26	4.13253	3.59e-05
sCCA1	ENSG00000237015	NA	1	16049214	16063391	0.1169	rs132531	-5.05	rs5762879	0.01327	-4.99	-4.06971	421	enet	0.048044	6.71e-05	4.13223	3.59e-05
sCCA2	ENSG00000109787	KLF3	11	31833939	32127301	0.1297	rs12506270	-5.48	rs11732737	0.052	-5.15	3.87477	576	enet	0.120868	2.58e-10	-4.13247	3.59e-05
sCCA1	ENSG00000126581	BECN1	2	202098166	202152434	0.3632	rs17405722	-4.98	rs323495	0.113	-6.42	-3.0836	233	enet	0.21601	5.72e-18	4.12958	3.63e-05
sCCA2	ENSG00000196275	GTF2IRD2	11	31833939	32127301	0.6501	rs2301907	-4.62	rs2267812	0.628	-13.82	-3.3584	103	enet	0.665146	3.52e-74	4.12749	3.67e-05
sCCA1	ENSG00000237938	NA	16	69598997	69738569	0.1634	rs6668919	4.27	rs10927831	0.210264	-8.32	4.1684	444	lasso	0.2	1.21e-16	-4.12524	3.7e-05
sCCA3	ENSG00000119596	YLPM1	19	10762538	10764520	0.086	rs2111705	4.39	rs2359239	0.0607	-5.25	3.91873	332	lasso	0.087939	7.85e-08	-4.12543	3.7e-05
sCCA3	ENSG00000049449	RCN1	20	62371214	62374858	0.49	rs477838	-4.36	rs477838	0.521453	12.63	-4.35703	379	enet	0.551519	6.47e-55	-4.12363	3.73e-05
sCCA2	ENSG00000064012	CASP8	12	48733791	48745197	0.5008	rs3769823	-4.17	rs13016963	0.569	-13.27	-3.9274	349	lasso	0.577017	8.91e-59	4.12	3.77e-05
sCCA2	ENSG00000278922	NA	8	105501459	105601252	0.2251	rs11865086	3.66	rs4341759	0.0925	-6.57	3.4436	183	lasso	0.152503	9e-13	-4.11738	3.83e-05
sCCA1	ENSG00000049449	RCN1	15	41186628	41196173	0.5035	rs477838	-4.36	rs477838	0.5221	12.64	-4.357	379	enet	0.552104	5.3e-55	-4.11428	3.88e-05
sCCA1	ENSG00000102908	NFAT5	3	49754277	49761384	0.1894	rs4783722	4.43	rs4783722	0.202164	8.09	4.42639	298	lasso	0.20932	2.11e-17	4.11404	3.89e-05
sCCA2	ENSG00000267100	ILF3-DT	7	75039605	75046066	0.3922	rs6511720	5.97	rs12052163	0.166	-8.38	-2.57943	366	enet	0.306153	4.44e-26	4.11204	3.92e-05
sCCA1	ENSG00000125520	SLC2A4RG	2	202098166	202152434	0.1188	rs6062541	4.99	rs1741708	0.138623	6.77	4.6989	440	enet	0.132	3.74e-11	4.10426	4.06e-05
sCCA1	ENSG00000167528	ZNF641	2	202152994	202222121	0.493	rs11168327	-4.92	rs3751273	0.399254	-11.69	-3.88788	473	lasso	0.546404	3.62e-54	4.104	4.06e-05
sCCA1	ENSG00000147650	LRP12	8	95938200	95961639	0.3406	rs2511602	4.45	rs7834249	0.250368	9.13	-3.7449	433	lasso	0.3001	1.67e-25	-4.10324	4.07e-05
sCCA2	ENSG00000104142	VPS18	1	155183616	155197214	0.0573	rs8042088	-5.54	rs6492995	0.074935	5	-3.53848	276	lasso	0.058995	1.07e-05	-4.1021	4.09e-05
sCCA2	ENSG00000173540	GMPPB	17	47280153	47287936	0.5782	rs2271961	-5.93	rs6809879	0.7	-14.6	-4.0408	318	lasso	0.698	5.73e-81	4.10188	4.1e-05
sCCA2	ENSG00000223705	NSUN5P1	11	66052051	66056641	0.4446	rs17207196	4.41	rs17207196	0.131	-6.78	4.4102	174	lasso	0.245481	1.62e-20	-4.09377	4.24e-05
sCCA3	ENSG00000064012	CASP8	1	155204243	155214490	0.5156	rs3769823	-4.17	rs1035142	0.506	12.47	-4.1149	349	lasso	0.509541	5.19e-49	-4.08821	4.35e-05
sCCA3	ENSG00000155749	FLACC1	1	97543299	98386605	0.3972	rs3769823	-4.17	rs1035142	0.477	-12.15	-4.1149	345	enet	0.52125	1.32e-50	4.08818	4.35e-05
sCCA3	ENSG00000164938	TP53INP1	4	55524085	55606881	0.0829	rs1000286	-4.56	rs16917079	0.022089	4.22	-2.64343	499	enet	0.017268	0.0123	-4.08502	4.41e-05
sCCA3	ENSG00000160766	GBAP1	10	75475601	75490227	0.4492	rs4971100	-4.53	rs2066981	0.424	11.92	4.25383	324	enet	0.44141	2.01e-40	4.08365	4.43e-05
sCCA1	ENSG00000167083	GNGT2	19	46030685	46105470	0.276	rs1523136	5.55	rs4794029	0.262	-8.96	-2.92948	377	enet	0.28139	9.4e-24	4.0817	4.47e-05
sCCA1	ENSG00000174851	YIF1A	17	30469473	30580393	0.2176	rs479018	4.17	rs3132851	0.2295	8.83	-3.7171	318	lasso	0.229308	4.16e-19	-4.08157	4.47e-05
sCCA3	ENSG00000177628	GBA1	12	124456392	124499986	0.1342	rs4971100	-4.53	rs2049805	0.0932	-6.37	3.61474	314	enet	0.100681	8.76e-09	-4.08117	4.48e-05
sCCA2	ENSG00000188641	DPYD	16	4896666	4932361	0.1193	rs11165920	-4.29	rs10747495	0.035	4.93	-3.91228	403	lasso	0.0263	0.00263	-4.08071	4.49e-05
sCCA3	ENSG00000157404	KIT	8	1772142	1906807	0.0872	rs6554199	-4.47	rs7695300	0.007608	4.37	-4.34275	434	lasso	0.01158	0.0335	-4.0782	4.54e-05
sCCA1	ENSG00000242338	NA	13	31774073	31906413	0.3389	rs12247028	4.54	rs2894040	0.333932	10.29	3.9704	249	enet	0.348994	2.67e-30	4.07641	4.57e-05
sCCA1	ENSG00000126858	RHOT1	7	21467652	21554440	0.343	rs4037396	3.58	rs7208838	0.179	8.4	2.57372	307	enet	0.30724	3.5e-26	4.07628	4.58e-05
sCCA3	ENSG00000125741	OPA3	19	45409011	45412650	0.1796	rs17356664	-4.8	rs7259298	0.00918	4.42	1.03842	377	enet	0.0837	1.61e-07	4.07585	4.58e-05
sCCA1	ENSG00000179195	ZNF664	15	43650370	43663223	0.2551	rs1048497	4.72	rs11057408	0.258991	-9.59	3.3598	431	enet	0.28592	3.58e-24	-4.07275	4.65e-05
sCCA1	ENSG00000118900	UBN1	10	75475601	75490227	0.3937	rs6500637	4.4	rs1876359	0.375676	10.74	3.31532	402	enet	0.43367	1.63e-39	4.07214	4.66e-05
sCCA2	ENSG00000104728	ARHGEF10	19	49164664	49176338	0.172	rs7014327	4.5	rs6558521	0.00813	-4.64	4.25393	683	lasso	0.027232	0.00223	-4.07116	4.68e-05
sCCA3	ENSG00000187676	B3GLCT	4	103339759	103371167	0.2784	rs9805284	-4.38	rs1326316	0.245	-9.28	2.6446	584	lasso	0.310594	1.67e-26	-4.0707	4.69e-05
sCCA3	ENSG00000105866	SP4	2	198432948	198540769	0.2967	rs2282888	-4.06	rs10276352	0.175215	8.42	-3.80803	680	lasso	0.277831	2e-23	-4.06869	4.73e-05
sCCA2	ENSG00000130203	APOE	3	49754277	49761384	0.3129	rs4420638	-12.54	rs439401	0.23	-8.45	4.08767	405	lasso	0.214846	7.18e-18	-4.06831	4.74e-05
sCCA2	ENSG00000140265	ZSCAN29	2	198432948	198540769	0.2926	rs689797	4.63	rs4547312	0.326267	-10.18	4.06689	268	lasso	0.345064	6.69e-30	-4.0602	4.9e-05
sCCA2	ENSG00000242338	NA	14	75120140	75179818	0.2555	rs12247028	4.54	rs2894040	0.23452	8.62	3.9704	249	lasso	0.244607	1.93e-20	4.06041	4.9e-05
sCCA2	ENSG00000142233	NTN5	3	49754277	49761384	0.3345	rs516246	-4.82	rs516246	0.163	7.26	-4.82163	459	enet	0.255289	2.19e-21	-4.05793	4.95e-05
sCCA3	ENSG00000248161	NA	19	11039409	11044211	0.0619	rs223454	4.22	rs223452	0.0202	3.7	4.08141	357	lasso	0.022091	0.00536	4.05718	4.97e-05
sCCA1	ENSG00000162944	RFTN2	7	27870192	28220362	0.1429	rs7587251	4.43	rs12622674	0.219307	-8.47	4.06978	318	lasso	0.21385	8.72e-18	-4.04865	5.15e-05
sCCA3	ENSG00000173540	GMPPB	10	127585108	127698161	0.5973	rs2271961	-5.93	rs6809879	0.746	15.08	-4.0408	318	lasso	0.74455	5.18e-92	-4.0459	5.21e-05
sCCA2	ENSG00000162944	RFTN2	4	52709166	52783003	0.1435	rs7587251	4.43	rs12622674	0.219	8.47	4.06978	318	lasso	0.214104	8.3e-18	4.04	5.24e-05
sCCA1	ENSG00000173540	GMPPB	7	97576299	97577310	0.6018	rs2271961	-5.93	rs6809879	0.739939	-15.02	-4.0408	318	lasso	0.738957	1.38e-90	4.0444	5.25e-05
sCCA3	ENSG00000119682	AREL1	15	41849873	41871536	0.129	rs2111705	4.39	rs3825708	0.0427	4.96	3.99307	342	lasso	0.038324	0.000343	4.04439	5.25e-05
sCCA3	ENSG00000142444	TIMM29	6	43486918	43487462	0.1555	rs6511720	5.97	rs4804509	-0.00123	-3.93	0.12586	377	enet	0.0306	0.00126	4.03967	5.35e-05
sCCA3	ENSG00000153814	JAZF1	7	99046098	99063954	0.234	rs849139	-4.02	rs849135	0.111912	6.66	-3.64197	557	enet	0.158851	2.82e-13	-4.03688	5.42e-05
sCCA1	ENSG00000203780	FANK1	3	50192478	50226508	0.3088	rs7919338	-3.9	rs10794023	0.215216	-8.43	-3.55601	597	enet	0.30492	5.83e-26	4.03566	5.44e-05
sCCA1	ENSG00000109184	DCUN1D4	12	50222325	50234926	0.2456	rs6824707	-4.02	rs4864614	0.351169	-10.53	-3.90794	156	enet	0.358976	2.54e-31	4.03353	5.49e-05
sCCA1	ENSG00000238228	OR7E7P	1	180199421	180249380	0.5213	rs3735557	-4.26	rs11982005	0.522343	12.62	-3.92	342	enet	0.520165	1.86e-50	-4.02461	5.71e-05
sCCA3	ENSG00000092445	TYRO3	17	46970127	46973233	0.1296	rs11856848	-5.52	rs2297379	0.0316	-5.64	-0.81395	366	enet	0.115669	6.44e-10	4.02295	5.75e-05
sCCA2	ENSG00000271754	NA	7	32620561	32801399	0.1273	rs7742789	-5.52	rs4398731	0.000818	-4.48	-5.18875	426	enet	0.016278	0.0146	4.02237	5.76e-05
sCCA1	ENSG00000241468	ATP5MF	16	4846969	4852951	0.2753	rs4646450	4.76	rs10271049	0.238444	8.92	4.28	316	lasso	0.28764	2.47e-24	4.01581	5.92e-05
sCCA2	ENSG00000001617	SEMA3F	9	21967751	21995300	0.064	rs2271961	-5.93	rs2282749	0.0211	-5.08	-3.11895	351	lasso	0.0624	6e-06	4.01573	5.93e-05
sCCA1	ENSG00000258057	BCDIN3D-AS1	6	130334844	130462594	0.0829	rs17123764	5.46	rs11169063	0.042501	-4.25	4.01497	343	lasso	0.01601	0.0153	-4.01497	5.95e-05
sCCA2	ENSG00000121454	LHX4	6	130334844	130462594	0.1433	rs3911332	-4.13	rs6659911	0.015	-4.7	2.19067	466	enet	0.0761	5.96e-07	-4.01381	5.97e-05
sCCA1	ENSG00000159199	ATP5MC1	3	49946302	49967606	0.3478	rs1523136	5.55	rs1973404	0.361	10.76	4.82535	392	enet	0.37227	1.04e-32	4.0126	6.01e-05
sCCA2	ENSG00000229358	NA	11	62553498	62554257	0.4269	rs215748	-4.85	rs7797763	0.271	10.46	2.66665	416	lasso	0.582049	1.45e-59	4.0098	6.08e-05
sCCA2	ENSG00000067836	ROGDI	16	81040103	81066719	0.0947	rs6500637	4.4	rs12445265	0.0133	-4.58	3.7224	383	enet	0.019021	0.00908	-4.00875	6.1e-05
sCCA3	ENSG00000147889	CDKN2A	19	50094900	50129696	0.1105	rs2891168	-8.61	rs8181047	0.031139	3.98	4.81672	446	enet	0.032303	0.000946	4.0081	6.12e-05
sCCA2	ENSG00000198945	L3MBTL3	1	15943995	15995539	0.4663	rs4548027	4.08	rs6569648	0.505131	-12.42	3.51209	561	enet	0.514513	1.1e-49	-4.00566	6.18e-05
sCCA1	ENSG00000198945	L3MBTL3	3	135969148	136056738	0.639	rs4548027	4.08	rs6569648	0.602	-13.55	3.51209	561	enet	0.640847	1.46e-69	-4.0053	6.19e-05
sCCA2	ENSG00000164077	MON1A	7	99195689	99208439	0.0426	rs2271961	-5.93	rs13100903	0.0211	-4.05	-3.86792	335	lasso	0.0245	0.00357	4.00522	6.2e-05
sCCA3	ENSG00000269176	NA	10	75196186	75255782	0.0638	rs584845	3.68	rs35587183	0.021046	-4.52	2.76745	329	enet	0.037074	0.000424	-4.00523	6.2e-05
sCCA1	ENSG00000274964	NA	2	202152994	202222121	0.324	rs261900	3.71	rs3789975	0.299731	9.56	3.08973	560	lasso	0.350067	2.08e-30	4.00439	6.22e-05
sCCA2	ENSG00000166451	CENPN	16	57023397	57117443	0.255	rs2317241	-4.28	rs12448368	0.273	9.35	-3.8057	674	lasso	0.277909	1.97e-23	-4.00217	6.28e-05
sCCA1	ENSG00000197312	DDI2	20	62366815	62370456	0.2033	rs6668919	4.27	rs17448778	0.206353	8.05	3.66065	478	lasso	0.24	5.08e-20	3.99519	6.46e-05
sCCA2	ENSG00000126464	PRR12	7	74988448	75024657	0.3577	rs1042122	-4.91	rs11083979	0.419	11.44	-3.98777	361	enet	0.439688	3.21e-40	-3.99527	6.46e-05
sCCA2	ENSG00000244219	TMEM225B	2	27265232	27293490	0.2053	rs4646450	4.76	rs12535424	0.183	-7.93	3.63463	310	lasso	0.211911	1.27e-17	-3.99209	6.55e-05
sCCA3	ENSG00000114054	PCCB	17	40465342	40540586	0.158	rs1145106	4.85	rs1153877	0.13	7.16	-2.71583	283	lasso	0.182029	3.84e-15	-3.99215	6.55e-05
sCCA2	ENSG00000107758	PPP3CB	17	37844167	37886679	0.0813	rs12247028	4.54	rs2177843	0.047857	-4.64	3.0616	246	enet	0.040464	0.00024	-3.99045	6.59e-05
sCCA1	ENSG00000155749	FLACC1	1	149856010	149858232	0.3869	rs3769823	-4.17	rs1035142	0.452687	-11.87	-4.1149	345	enet	0.512993	1.77e-49	3.98782	6.67e-05
sCCA1	ENSG00000140853	NLRC5	7	98923521	98985787	0.3982	rs8056241	-3.75	rs7205804	0.226501	8.41	3.72941	530	enet	0.29281	8.14e-25	3.98321	6.8e-05
sCCA1	ENSG00000203896	LIME1	10	75434033	75457639	0.3839	rs6062541	4.99	rs6011058	0.337549	-10.17	4.4833	438	enet	0.434	1.37e-39	-3.98254	6.82e-05
sCCA1	ENSG00000205583	STAG3L1	17	3572109	3572962	0.8034	rs17207196	4.41	rs12535096	0.129306	-7.62	-2.16	160	enet	0.520454	1.7e-50	3.98258	6.82e-05
sCCA2	ENSG00000084693	AGBL5	14	104182067	104200005	0.0383	rs11126666	-5.9	rs2580761	-0.0033	-3.2	2.08246	324	enet	-0.001405	0.45	-3.98	6.91e-05
sCCA3	ENSG00000168610	STAT3	12	6802958	6809966	0.0487	rs12325861	-5.46	rs1053004	0.0127	3.94	-2.96655	258	lasso	0.0197	0.00803	-3.97862	6.93e-05
sCCA2	ENSG00000141736	ERBB2	14	103851729	103970168	0.1234	rs2302776	3.98	rs7219923	0.077435	-5.64	-3.07803	319	lasso	0.0733	9.51e-07	3.97717	6.97e-05
sCCA1	ENSG00000241685	ARPC1A	11	66052051	66056641	0.1231	rs4646450	4.76	rs10953288	0.07768	-5.7	3.46	299	lasso	0.091967	3.94e-08	-3.97649	6.99e-05
sCCA2	ENSG00000184678	H2BC21	16	4560676	4588829	0.0825	rs11205303	-3.95	rs3767628	0.0116	-4.12	3.45745	124	enet	0.0335	0.000769	-3.9767	6.99e-05
sCCA1	ENSG00000172650	AGAP5	1	146714291	146767443	0.2865	rs12247028	4.54	rs12247028	0.149242	-7.72	4.54165	252	enet	0.21382	8.77e-18	-3.97464	7.05e-05
sCCA1	ENSG00000127774	EMC6	17	37827375	37853050	0.11	rs9896963	-3.98	rs17763551	0.00711	-4.42	-3.46824	528	lasso	0.01609	0.0151	3.97386	7.07e-05
sCCA3	ENSG00000100711	ZFYVE21	16	4364762	4389598	0.143	rs17791722	-4.97	rs861528	0.129	-6.39	3.4338	344	lasso	0.134933	2.13e-11	-3.97134	7.15e-05
sCCA1	ENSG00000139200	PIANP	11	65421067	65430565	0.3158	rs7959658	-4.26	rs7959658	0.226345	-8.4	-4.25514	276	lasso	0.246065	1.44e-20	3.96925	7.21e-05
sCCA3	ENSG00000075413	MARK3	1	155183616	155197214	0.1614	rs17791722	-4.97	rs1803283	0.211	8.46	3.34457	357	enet	0.21996	2.64e-18	3.967	7.28e-05
sCCA3	ENSG00000174851	YIF1A	12	111348623	111358526	0.225	rs479018	4.17	rs3132851	0.180252	8.07	-3.71708	318	lasso	0.17348	1.9e-14	-3.96498	7.34e-05
sCCA3	ENSG00000089486	CDIP1	14	75348594	75370448	0.1849	rs6500637	4.4	rs12446765	0.018125	-4.74	1.9339	422	enet	0.065251	3.71e-06	-3.96067	7.47e-05
sCCA3	ENSG00000131778	CHD1L	3	136556180	136557863	0.4096	rs2353987	4.25	rs894467	0.157	-8.16	-1.61625	407	lasso	0.347969	3.4e-30	3.95715	7.59e-05
sCCA3	ENSG00000161395	PGAP3	2	9628615	9695921	0.1929	rs2302776	3.98	rs903502	0.23	-9.04	-3.8373	318	lasso	0.225	9.35e-19	3.95693	7.59e-05
sCCA2	ENSG00000126603	GLIS2	4	103749212	103765232	0.0973	rs859310	3.82	rs8052898	0.00552	4.01	-1.9019	390	enet	0.047015	7.98e-05	-3.95454	7.67e-05
sCCA1	ENSG00000173039	RELA	16	68118654	68263162	0.0623	rs642803	4.14	rs7934036	0.0419	4.52	-3.5674	339	lasso	0.037149	0.000418	-3.95248	7.73e-05
sCCA2	ENSG00000160766	GBAP1	12	50231573	50236912	0.4796	rs4971100	-4.53	rs2066981	0.461	-12.42	4.25384	324	enet	0.486	7.19e-46	-3.94868	7.86e-05
sCCA3	ENSG00000111245	MYL2	1	228645808	228646259	0.044	rs11065822	-5.45	rs4378452	0.0271	-4.2	-5.0653	237	lasso	0.0271	0.00227	3.94196	8.08e-05
sCCA1	ENSG00000119689	DLST	14	75548822	75594047	0.2734	rs2111705	4.39	rs741096	0.432728	11.55	3.76623	381	lasso	0.427548	8.38e-39	3.9416	8.09e-05
sCCA2	ENSG00000277072	NA	7	7196565	7288282	0.3174	rs2301907	-4.62	rs35005436	0.19	-7.92	-3.72779	97	lasso	0.194249	3.81e-16	3.93914	8.18e-05
sCCA1	ENSG00000273486	NA	17	40439565	40463961	0.2398	rs1145106	4.85	rs6439663	0.215936	8.44	4.03407	336	enet	0.27207	6.72e-23	3.93841	8.2e-05
sCCA3	ENSG00000151694	ADAM17	9	127908852	127952218	0.1806	rs11901380	3.94	rs10495563	0.0237	4.62	2.48455	476	lasso	0.050943	4.12e-05	3.93071	8.47e-05
sCCA3	ENSG00000246560	NA	17	39845137	39848920	0.041	rs7685399	4.32	rs3974604	0.014107	-3.99	4.08846	319	lasso	0.008692	0.0565	-3.92935	8.52e-05
sCCA2	ENSG00000072736	NFATC3	19	49932658	49945617	0.3041	rs6979	-4.21	rs3743733	0.261	9.5	3.6617	276	enet	0.340411	1.97e-29	3.92574	8.65e-05
sCCA2	ENSG00000281991	TMEM265	3	187086120	187089864	0.2281	rs2884737	3.62	rs11862806	0.0487	5.38	-1.8018	200	enet	0.094925	2.37e-08	-3.92391	8.71e-05
sCCA2	ENSG00000186666	BCDIN3D	1	26286258	26324648	0.0582	rs17123764	5.46	rs7133398	0.032631	-4.18	3.7055	337	lasso	0.026594	0.00249	-3.91975	8.86e-05
sCCA1	ENSG00000196890	H2BC26	1	218458629	218511325	0.0915	rs1188977	4.36	rs493945	0.06786	4.8	3.63765	341	lasso	0.0451	0.000111	3.9166	8.98e-05
sCCA2	ENSG00000119638	NEK9	19	47616531	47713886	0.1141	rs2111705	4.39	rs7145159	0.125641	7.15	2.98563	418	enet	0.165198	8.8e-14	3.916	9e-05
sCCA3	ENSG00000106392	C1GALT1	6	43395104	43418168	0.611	rs11974698	-4.07	rs7780273	0.474338	-12.33	-3.6731	467	enet	0.600406	1.58e-62	3.91593	9.01e-05
sCCA2	ENSG00000126561	STAT5A	17	29298670	29300330	0.1006	rs12325861	-5.46	rs7225608	0.035936	-4.56	-4.81992	302	lasso	0.0732	9.63e-07	3.91554	9.02e-05
sCCA3	ENSG00000275437	NA	1	113161795	113214241	0.417	rs4925386	4.56	rs7262524	0.348579	10.92	3.44722	522	enet	0.481301	2.57e-45	3.91516	9.03e-05
sCCA1	ENSG00000119414	PPP6C	17	79091095	79139877	0.2137	rs3122938	-4.69	rs650599	0.332	10.08	4.1116	323	enet	0.34	2.23e-29	3.91476	9.05e-05
sCCA3	ENSG00000173812	EIF1	20	60813580	60871268	0.0899	rs12325861	-5.46	rs2074158	0.0563	-5.25	-4.54132	413	enet	0.0457	9.87e-05	3.91421	9.07e-05
sCCA3	ENSG00000104888	SLC17A7	16	84087368	84150511	0.1398	rs1042122	-4.91	rs10415576	0.0599	5.3	-2.33645	372	enet	0.0815	2.35e-07	-3.91262	9.13e-05
sCCA1	ENSG00000136514	RTP4	16	81115566	81130008	0.4834	rs3821812	3.49	rs3821812	0.429562	-11.47	3.48823	573	lasso	0.494621	4.93e-47	-3.90869	9.28e-05
sCCA3	ENSG00000274667	NA	4	15683285	15707188	0.14	rs8031866	-4.38	rs11071285	0.0796	-5.44	-3.90759	277	lasso	0.076072	5.94e-07	3.90759	9.32e-05
sCCA2	ENSG00000158006	PAFAH2	7	99195689	99208439	0.114	rs11247867	3.55	rs2275950	0.0801	-5.57	3.15847	443	enet	0.0979	1.41e-08	-3.90743	9.33e-05
sCCA1	ENSG00000067533	RRP15	10	75532049	75540009	0.6956	rs17047703	-4.21	rs10863387	0.65542	-14.15	-3.8889	476	lasso	0.649	4.24e-71	3.9062	9.38e-05
sCCA1	ENSG00000142230	SAE1	1	218458629	218511325	0.2848	rs3810291	4.86	rs2303108	0.168	-8.16	4.30798	318	lasso	0.299	2.01e-25	-3.90567	9.4e-05
sCCA1	ENSG00000124574	ABCC10	8	144371846	144380231	0.1501	rs7742789	-5.52	rs1214752	0.169	7.51	3.88338	410	enet	0.155149	5.56e-13	3.90491	9.43e-05
sCCA3	ENSG00000264456	NA	1	155180942	155183610	0.0843	rs999797	3.66	rs9914242	0.0487	4.72	3.54526	288	lasso	0.0468	8.31e-05	3.90433	9.45e-05
sCCA3	ENSG00000116489	CAPZA1	22	42196683	42222303	0.1096	rs351370	4.37	rs351370	0.0593	-5	4.37332	331	enet	0.065689	3.45e-06	-3.90315	9.49e-05
sCCA2	ENSG00000181409	AATK	20	62375019	62462597	0.1303	rs6565484	-4.31	rs6565484	-0.003047	-3.4	-4.30651	428	enet	-0.00237	0.597	3.90064	9.59e-05
sCCA1	ENSG00000130703	OSBPL2	19	46171502	46186982	0.146	rs4925386	4.56	rs6089336	0.092834	-6.2	3.513	521	lasso	0.101	7.66e-09	-3.90008	9.62e-05
sCCA3	ENSG00000140943	MBTPS1	19	49298319	49314286	0.3896	rs1980011	-4.12	rs1980011	0.19822	7.99	-4.1221	988	lasso	0.244471	1.99e-20	-3.89979	9.63e-05
sCCA1	ENSG00000140905	GCSH	1	228327663	228336685	0.3853	rs6564889	5.33	rs9925943	0.500827	12.37	-3.70789	704	enet	0.49056	1.66e-46	-3.89693	9.74e-05
sCCA1	ENSG00000237765	FAM200B	17	40661802	40663537	0.1736	rs13133213	4.94	rs6815254	0.145844	6.73	-2.10799	558	enet	0.161867	1.62e-13	-3.89372	9.87e-05
sCCA1	ENSG00000244219	TMEM225B	7	39608975	39609797	0.3199	rs4646450	4.76	rs10235235	0.400921	11.51	3.7	310	enet	0.423416	2.5e-38	3.89242	9.92e-05
sCCA2	ENSG00000196968	FUT11	3	136581050	136668665	0.2219	rs12247028	4.54	rs2894040	0.267384	9.24	3.9704	242	enet	0.286007	3.51e-24	3.89223	9.93e-05
sCCA2	ENSG00000067533	RRP15	8	1703944	1734738	0.4811	rs17047703	-4.21	rs10863387	0.43	11.5	-3.8889	476	lasso	0.423	2.5e-38	-3.88957	0.0001
sCCA2	ENSG00000185730	ZNF696	12	48147699	48176536	0.0754	rs1799998	4.36	rs756552	0.0477	-5.02	3.14156	380	lasso	0.035863	0.000519	-3.88949	0.0001
sCCA1	ENSG00000236263	NA	7	97576299	97577310	0.1033	rs4971100	-4.53	rs2049805	0.175145	7.43	3.61474	332	enet	0.165	9.99e-14	3.88828	0.000101
sCCA2	ENSG00000100147	CCDC134	2	201773696	201828403	0.4278	rs2073167	3.84	rs9607821	0.376079	10.83	3.47613	313	lasso	0.433568	1.68e-39	3.88494	0.000102
sCCA1	ENSG00000130584	ZBTB46	3	187086120	187089864	0.1691	rs6062541	4.99	rs6062302	0.119278	6.49	4.0933	434	lasso	0.107	3.11e-09	3.8813	0.000104
sCCA1	ENSG00000105552	BCAT2	17	40830907	40835935	0.1202	rs516246	-4.82	rs838133	0.00931	4.47	-4.04586	416	lasso	0.0273	0.00222	-3.87657	0.000106
sCCA2	ENSG00000010310	GIPR	1	113161795	113214241	0.0875	rs17356664	-4.8	rs725660	0.00628	-4.05	-2.04549	374	enet	0.01924	0.00875	3.87602	0.000106
sCCA1	ENSG00000143774	GUK1	14	75319736	75330537	0.1427	rs1188977	4.36	rs4653908	0.068928	6.39	2.88726	328	lasso	0.13	5.37e-11	3.8717	0.000108
sCCA1	ENSG00000278811	LINC00624	6	160542821	160579750	0.3657	rs2353987	4.25	rs11800580	0.589479	-13.49	3.79474	495	lasso	0.593	2.44e-61	-3.87076	0.000108
sCCA2	ENSG00000267632	NA	6	160542821	160579750	0.0806	rs12325861	-5.46	rs9891119	0.059831	4.64	-3.59759	241	lasso	0.0509	4.14e-05	-3.87172	0.000108
sCCA2	ENSG00000236015	NA	7	99102274	99132323	0.0669	rs4723858	3.76	rs1155269	0.0125	-4.19	2.62438	381	lasso	0.008357	0.0601	-3.86934	0.000109
sCCA2	ENSG00000278811	LINC00624	4	140637907	141075338	0.2981	rs2353987	4.25	rs11800580	0.444	11.9	3.79474	495	lasso	0.463	4.66e-43	3.86831	0.00011
sCCA3	ENSG00000158092	NCK1	6	43181539	43191598	0.0528	rs1145106	4.85	rs9682783	0.0294	-4.23	3.76604	334	lasso	0.026561	0.0025	-3.86638	0.00011
sCCA2	ENSG00000182372	CLN8	1	120454176	120612240	0.4263	rs7014327	4.5	rs7842425	0.277	9.48	3.91801	732	lasso	0.352343	1.22e-30	3.8645	0.000111
sCCA2	ENSG00000211584	SLC48A1	12	6802958	6809966	0.0969	rs11168327	-4.92	rs2269933	0.040298	-4.58	-3.1588	537	lasso	0.039829	0.000267	3.86609	0.000111
sCCA3	ENSG00000238228	OR7E7P	19	50030875	50050219	0.3767	rs3735557	-4.26	rs11982005	0.331447	-10.11	-3.91694	342	enet	0.343805	8.96e-30	3.86331	0.000112
sCCA2	ENSG00000115942	ORC2	6	130334844	130462594	0.1149	rs3769823	-4.17	rs6723097	0.0482	-4.95	-3.40189	430	lasso	0.057916	1.28e-05	3.86	0.000113
sCCA2	ENSG00000136514	RTP4	1	235613238	235667781	0.2938	rs3821812	3.49	rs3821812	0.144	7.5	3.48823	573	lasso	0.202	8.72e-17	3.86184	0.000113
sCCA2	ENSG00000184451	CCR10	7	99014362	99063787	0.0833	rs17500235	-5.37	rs2301647	0.019587	-4.83	3.24849	265	enet	0.0513	3.91e-05	-3.86141	0.000113
sCCA1	ENSG00000116489	CAPZA1	22	51112843	51171726	0.2607	rs351370	4.37	rs910697	0.217672	-9.38	2.97306	331	enet	0.334	8.58e-29	-3.85689	0.000115
sCCA1	ENSG00000196652	ZKSCAN5	17	37827375	37853050	0.2157	rs4646450	4.76	rs10235235	0.222943	8.45	3.7	314	lasso	0.216309	5.39e-18	3.85337	0.000117
sCCA1	ENSG00000196782	MAML3	3	135969148	136056738	0.3147	rs12509820	5.56	rs7683979	0.279639	-9.26	-3.14364	461	lasso	0.309306	2.22e-26	3.85264	0.000117
sCCA2	ENSG00000119608	PROX2	17	37827375	37853050	0.0901	rs2111705	4.39	rs2111705	0.016593	-4.52	4.39131	373	enet	0.041734	0.000194	-3.8516	0.000117
sCCA2	ENSG00000175003	SLC22A1	22	42196683	42222303	0.396	rs16891156	-6.89	rs2297362	0.092088	7.05	-4.48456	543	lasso	0.223916	1.21e-18	-3.85143	0.000117
sCCA2	ENSG00000175003	SLC22A1	9	128199672	128469513	0.396	rs16891156	-6.89	rs2297362	0.092088	7.05	-4.48456	543	lasso	0.223916	1.21e-18	-3.85143	0.000117
sCCA3	ENSG00000245261	NA	2	198669426	199437305	0.0737	rs7742789	-5.52	rs7692	0.0105	-3.94	-5.15194	358	lasso	0.0151	0.0179	3.852	0.000117
sCCA3	ENSG00000278811	LINC00624	7	75039605	75046066	0.3343	rs2353987	4.25	rs11800580	0.533	12.86	3.79474	495	lasso	0.544428	7.01e-54	3.85187	0.000117
sCCA1	ENSG00000134250	NOTCH2	8	110346553	110358182	0.1155	rs2453058	-5	rs2641348	0.021899	5.32	-4.23606	198	enet	0.0645	4.22e-06	-3.84965	0.000118
sCCA2	ENSG00000139200	PIANP	1	155286654	155293967	0.179	rs7959658	-4.26	rs7959658	0.175251	-7.47	-4.25514	276	enet	0.186126	1.78e-15	3.85047	0.000118
sCCA2	ENSG00000142552	RCN3	16	81064375	81065090	0.0974	rs1042122	-4.91	rs10419198	0.0269	-5.08	-4.28736	368	enet	0.046639	8.5e-05	3.8508	0.000118
sCCA3	ENSG00000198945	L3MBTL3	19	47523077	47549033	0.5063	rs4548027	4.08	rs6569648	0.535	-12.79	3.51209	561	lasso	0.535	1.57e-52	-3.85105	0.000118
sCCA2	ENSG00000162885	B3GALNT2	17	29096406	29151794	0.2344	rs10925436	4.32	rs291365	0.199	7.99	3.21017	327	enet	0.231	2.99e-19	3.84795	0.000119
sCCA3	ENSG00000106246	PTCD1	1	228353516	228369958	0.0763	rs4646450	4.76	rs12535424	0.032665	4.88	3.63463	319	lasso	0.031352	0.00111	3.84552	0.00012
sCCA2	ENSG00000251322	SHANK3	17	40811323	40819024	0.1816	rs6010044	-3.28	rs9616810	0.103935	6.04	-2.88783	235	enet	0.128171	7.11e-11	-3.84416	0.000121
sCCA1	ENSG00000161395	PGAP3	4	15606162	15683302	0.3216	rs2302776	3.98	rs903502	0.443	-11.73	-3.8373	318	lasso	0.43055	3.76e-39	3.84113	0.000122
sCCA1	ENSG00000114054	PCCB	9	86595626	86618985	0.2841	rs1145106	4.85	rs1153877	0.302104	-9.8	-2.71583	283	enet	0.33331	1.01e-28	3.83942	0.000123
sCCA2	ENSG00000161395	PGAP3	17	40610862	40674629	0.2495	rs2302776	3.98	rs903502	0.378199	-10.8	-3.8373	318	lasso	0.381	1.18e-33	3.8373	0.000124
sCCA3	ENSG00000100147	CCDC134	2	202152994	202222121	0.2456	rs2073167	3.84	rs9607821	0.2	7.94	3.47613	313	lasso	0.20382	6.09e-17	3.8361	0.000125
sCCA2	ENSG00000119487	MAPKAP1	7	111366166	111846466	0.0834	rs3122938	-4.69	rs4837018	0.004007	-4.04	-3.43766	360	lasso	0.008049	0.0636	3.83445	0.000126
sCCA1	ENSG00000115896	PLCL1	3	136537489	136574734	0.1789	rs7587251	4.43	rs10497813	0.225697	8.56	4.19956	309	enet	0.221065	2.12e-18	3.83072	0.000128
sCCA1	ENSG00000223705	NSUN5P1	7	74508364	74565623	0.5539	rs17207196	4.41	rs1167796	0.27021	9.13	4.16	174	enet	0.395719	3.16e-35	3.82948	0.000128
sCCA1	ENSG00000225855	RUSC1-AS1	14	75179847	75203394	0.183	rs4971100	-4.53	rs11264359	0.341636	-10.32	-3.00545	260	enet	0.348	3.39e-30	3.82809	0.000129
sCCA2	ENSG00000120533	ENY2	6	160769300	160876014	0.073	rs6469216	-4.39	rs11785243	0.0256	4.66	2.77752	356	lasso	0.073914	8.57e-07	3.82837	0.000129
sCCA2	ENSG00000261061	NA	16	2989715	3004277	0.243	rs2317241	-4.28	rs12448368	0.18	7.6	-3.8057	679	lasso	0.169733	3.81e-14	-3.82779	0.000129
sCCA2	ENSG00000130751	NPAS1	19	8367011	8373240	0.1606	rs3810291	4.86	rs4577206	0.0823	5.91	2.00991	333	lasso	0.11925	3.44e-10	3.82671	0.00013
sCCA1	ENSG00000176390	CRLF3	17	40811323	40819024	0.5039	rs7221691	3.66	rs999797	0.421	11.51	3.66218	277	enet	0.55732	8.94e-56	3.82479	0.000131
sCCA2	ENSG00000181873	IBA57	16	81064375	81065090	0.1082	rs1188977	4.36	rs11800309	0.132	6.53	-3.80205	325	lasso	0.102	6.95e-09	-3.82413	0.000131
sCCA3	ENSG00000037042	TUBG2	17	40719086	40725257	0.4117	rs17500235	-5.37	rs2301647	0.472	-12.44	3.24849	257	enet	0.54	3.21e-53	-3.82234	0.000132
sCCA3	ENSG00000118564	FBXL5	1	155579979	155718153	0.1563	rs13133213	4.94	rs4235379	0.150747	6.92	3.98599	558	lasso	0.12444	1.38e-10	3.82302	0.000132
sCCA3	ENSG00000178966	RMI1	17	37793318	37819737	0.2229	rs883431	3.68	rs4877815	0.148334	6.87	3.19788	528	lasso	0.203625	6.32e-17	3.8216	0.000133
sCCA2	ENSG00000155749	FLACC1	3	48473574	48481866	0.2867	rs3769823	-4.17	rs1035142	0.268	9.08	-4.1149	345	lasso	0.29617	3.93e-25	-3.82	0.000134
sCCA3	ENSG00000033627	ATP6V0A1	10	105726959	105788991	0.085	rs12325861	-5.46	rs4796664	0.0718	-4.87	-2.61125	251	lasso	0.0536	2.63e-05	3.81962	0.000134
sCCA1	ENSG00000128512	DOCK4	7	74988448	75024657	0.214	rs2074116	-3.96	rs718845	0.161461	-7.17	-3.74	431	lasso	0.156141	4.64e-13	3.81516	0.000136
sCCA1	ENSG00000174428	GTF2IRD2B	16	81009698	81053875	0.1104	rs2301907	-4.62	rs13238996	0.07614	5.56	-4.16	75	enet	0.070567	1.51e-06	-3.8132	0.000137
sCCA3	ENSG00000168917	SLC35G2	1	113933371	114228545	0.0703	rs1145106	4.85	rs695983	0.00875	4.18	4.59806	338	enet	0.028537	0.00179	3.81326	0.000137
sCCA2	ENSG00000119616	FCF1	7	114562209	114659256	0.0492	rs2111705	4.39	rs175498	0.0114	3.95	2.84942	342	enet	0.005074	0.111	3.8123	0.000138
sCCA1	ENSG00000146477	SLC22A3	2	109150857	109303702	0.4056	rs16891156	-6.89	rs2504927	0.457	12.07	2.10119	542	lasso	0.554874	2.07e-55	3.80949	0.000139
sCCA3	ENSG00000262482	NA	2	112812800	112876895	0.2502	rs17660212	-3.57	rs17136161	0.057238	-5.71	2.1284	341	enet	0.138579	1.11e-11	-3.81026	0.000139
sCCA3	ENSG00000167775	CD320	20	30697309	30755061	0.2032	rs8107330	3.87	rs9426	0.126	6.52	3.61323	372	lasso	0.128	6.85e-11	3.80897	0.00014
sCCA1	ENSG00000037042	TUBG2	12	111843752	111889427	0.3963	rs17500235	-5.37	rs615942	0.47	-12.41	3.23494	257	enet	0.54309	1.09e-53	-3.80604	0.000141
sCCA1	ENSG00000261061	NA	15	52043758	52108565	0.3503	rs2317241	-4.28	rs12448368	0.397205	11.06	-3.80574	679	lasso	0.38998	1.33e-34	-3.80608	0.000141
sCCA1	ENSG00000131748	STARD3	HG185_PATCH	40277683	40279604	0.065	rs2302776	3.98	rs1877031	0.0815	-5.72	-3.53952	326	lasso	0.0757	6.33e-07	3.80429	0.000142
sCCA3	ENSG00000108788	MLX	3	50400233	50541675	0.0873	rs12325861	-5.46	rs7208107	0.00792	3.6	-0.71917	254	enet	0.0306	0.00127	-3.80406	0.000142
sCCA3	ENSG00000125459	MSTO1	2	207308263	207485851	0.1251	rs4971100	-4.53	rs35615695	0.0763	5.66	-3.19073	219	enet	0.093961	2.79e-08	-3.80446	0.000142
sCCA3	ENSG00000164051	CCDC51	17	2680350	2941033	0.0525	rs6442119	3.47	rs2362452	0.0231	-4.22	3.37291	255	lasso	0.016557	0.0139	-3.80511	0.000142
sCCA3	ENSG00000276814	NA	2	43393800	43823185	0.0619	rs11168327	-4.92	rs1107654	0.0621	-5.11	3.53864	527	enet	0.0684	2.2e-06	-3.80535	0.000142
sCCA3	ENSG00000065613	SLK	17	29096406	29151794	0.1597	rs10786772	4.61	rs11192013	0.00705	-4.59	2.22108	421	enet	0.050822	4.21e-05	-3.80182	0.000144
sCCA1	ENSG00000277072	NA	22	42229109	42303312	0.2939	rs2301907	-4.62	rs35005436	0.257029	-9	-3.73	97	lasso	0.266516	2.15e-22	3.79931	0.000145
sCCA2	ENSG00000205583	STAG3L1	16	68118654	68263162	0.8241	rs17207196	4.41	rs12535096	0.132	-7.71	-2.15871	160	enet	0.540574	2.52e-53	3.79833	0.000146
sCCA1	ENSG00000103121	CMC2	19	50094900	50129696	0.1396	rs2317241	-4.28	rs2194324	0.05264	5.95	-2.79368	673	lasso	0.08644	1.02e-07	-3.79256	0.000149
sCCA2	ENSG00000081026	MAGI3	16	68258616	68261637	0.1269	rs1230666	-6.72	rs34258372	0.00873	5.46	2.74184	367	enet	0.0797	3.21e-07	3.79034	0.00015
sCCA2	ENSG00000135272	MDFIC	20	62159778	62168723	0.2304	rs12705966	5.75	rs6466505	0.155	7.39	-1.48713	300	enet	0.179559	6.11e-15	-3.79062	0.00015
sCCA3	ENSG00000169756	LIMS1	15	41028082	41048049	0.0939	rs6760957	-4.07	rs4676040	0.073	-5.52	-4.01939	357	lasso	0.09033	5.21e-08	3.78898	0.000151
sCCA1	ENSG00000153214	TMEM87B	6	43418090	43424370	0.344	rs4613287	4.44	rs4848978	0.428101	11.47	3.69739	329	lasso	0.422411	3.26e-38	3.78832	0.000152
sCCA1	ENSG00000111252	SH2B3	12	49932940	49952091	0.0345	rs10774625	-7.04	rs2073950	0.057165	4.52	3.72158	239	lasso	0.04976	5.03e-05	3.78492	0.000154
sCCA2	ENSG00000101337	TM9SF4	13	31774073	31906413	0.0611	rs159428	6.19	rs4911532	0.022172	-4.42	1.68575	304	enet	0.026975	0.00233	-3.78486	0.000154
sCCA3	ENSG00000128872	TMOD2	7	99195689	99208439	0.2151	rs1811326	3.45	rs1902430	0.117	-6.81	2.95282	433	enet	0.156823	4.09e-13	-3.78428	0.000154
sCCA1	ENSG00000260325	HSPB9	3	185361527	185542844	0.2201	rs12325861	-5.46	rs8081327	0.151	7.14	-4.65642	319	enet	0.15978	2.38e-13	-3.78318	0.000155
sCCA1	ENSG00000114948	ADAM23	1	218458629	218511325	0.6171	rs7598482	-3.48	rs1921673	0.153729	7.92	-3.31862	435	enet	0.380624	1.35e-33	-3.78125	0.000156
sCCA2	ENSG00000132359	RAP1GAP2	1	155278539	155290457	0.2809	rs3760229	4.51	rs17762452	0.036391	-4.84	-2.4609	443	enet	0.088	7.72e-08	3.78151	0.000156
sCCA3	ENSG00000007402	CACNA2D2	12	89981828	90103077	0.1574	rs6446193	5.3	rs34877766	0.105	-6.1	-3.21904	317	enet	0.126405	9.72e-11	3.78158	0.000156
sCCA2	ENSG00000176390	CRLF3	16	337440	402673	0.5183	rs7221691	3.66	rs999797	0.198589	-9.2	3.66218	277	lasso	0.415	2.08e-37	-3.7795	0.000157
sCCA2	ENSG00000198911	SREBF2	1	154934301	154935099	0.0959	rs2073167	3.84	rs9607850	0.009314	4.24	-3.76275	325	enet	0.021655	0.00578	-3.77956	0.000157
sCCA3	ENSG00000115970	THADA	11	93465527	93465665	0.1019	rs7590268	4.37	rs13011594	0.000761	-4.1	3.34805	476	enet	0.015839	0.0158	-3.78004	0.000157
sCCA3	ENSG00000072736	NFATC3	16	30389427	30411429	0.3171	rs6979	-4.21	rs7200986	0.386595	11.11	-3.6117	276	lasso	0.407681	1.51e-36	-3.77687	0.000159
sCCA3	ENSG00000126464	PRR12	4	15606162	15683302	0.5071	rs1042122	-4.91	rs11083979	0.531	12.81	-3.98777	361	lasso	0.589	9.56e-61	-3.7765	0.000159
sCCA1	ENSG00000263276	NA	4	103749212	103765232	0.0818	rs35316276	3.71	rs4783558	0.033616	4.79	3.16253	302	enet	0.04013	0.000254	3.77197	0.000162
sCCA1	ENSG00000137824	RMDN3	4	38792298	38858438	0.2829	rs8042088	-5.54	rs11070292	0.309057	9.84	3.76499	308	lasso	0.303199	8.5e-26	3.7692	0.000164
sCCA2	ENSG00000101213	PTK6	19	49215999	49222978	0.1114	rs6062541	4.99	rs311497	0.029926	4.48	1.61231	434	enet	0.059884	9.17e-06	3.7685	0.000164
sCCA3	ENSG00000273599	NA	1	161576081	161578007	0.1959	rs11245450	4.17	rs3781444	0.0578	-5.41	-3.71536	543	lasso	0.07584	6.18e-07	3.76573	0.000166
sCCA3	ENSG00000171462	DLK2	16	72042487	72058954	0.1164	rs7742789	-5.52	rs2487663	0.0371	-5	-3.60778	423	lasso	0.0366	0.000461	3.76044	0.00017
sCCA1	ENSG00000135519	KCNH3	10	18429606	18830798	0.1368	rs17123764	5.46	rs12305716	0.103665	-5.82	3.02222	314	lasso	0.080554	2.77e-07	-3.75851	0.000171
sCCA1	ENSG00000187676	B3GLCT	17	40811323	40819024	0.4282	rs9805284	-4.38	rs1060709	0.468537	-11.98	2.8102	584	lasso	0.546158	3.93e-54	-3.75816	0.000171
sCCA3	ENSG00000244219	TMEM225B	16	68118654	68263162	0.2415	rs4646450	4.76	rs10235235	0.280023	-9.68	3.70347	310	lasso	0.297528	2.93e-25	-3.75842	0.000171
sCCA1	ENSG00000073792	IGF2BP2	13	50273447	50367057	0.0864	rs16860234	-4.85	rs6784185	0.046156	5.02	-2.84836	414	lasso	0.069422	1.83e-06	-3.75474	0.000174
sCCA1	ENSG00000160752	FDPS	17	38171614	38174066	0.1629	rs4971100	-4.53	rs2297480	0.189452	-7.7	-3.21279	272	lasso	0.185	2.05e-15	3.75316	0.000175
sCCA3	ENSG00000067533	RRP15	16	81069452	81080963	0.4148	rs17047703	-4.21	rs10863387	0.35	10.45	-3.8889	476	lasso	0.359022	2.51e-31	-3.75286	0.000175
sCCA3	ENSG00000070961	ATP2B1	14	104182067	104200005	0.0768	rs769700	-5.37	rs10777221	0.00496	3.76	1.68028	349	enet	0.00808	0.0632	3.75095	0.000176
sCCA1	ENSG00000271380	NA	11	30344598	30359774	0.152	rs4971100	-4.53	rs11264359	0.030061	4.65	-3.00545	395	enet	0.052	3.47e-05	-3.74859	0.000178
sCCA2	ENSG00000103126	AXIN1	12	6728001	6745613	0.1199	rs1802752	4.12	rs17136255	0.00398	-4.17	3.8633	373	lasso	0.017297	0.0122	-3.74807	0.000178
sCCA2	ENSG00000279088	NA	11	64002010	64006259	0.3708	rs12247028	4.54	rs10762563	0.35518	10.48	3.84699	245	lasso	0.352798	1.09e-30	3.74662	0.000179
sCCA3	ENSG00000207304	SNORA8	HG1257_PATCH	74122661	74225649	0.0613	rs1456242	-3.91	rs7122184	0.028642	-4.83	-3.48867	412	lasso	0.038127	0.000355	3.74589	0.00018
sCCA1	ENSG00000180035	ZNF48	3	135969148	136056738	0.096	rs11865086	3.66	rs7204270	0.029518	5.11	-2.98941	196	enet	0.06024	8.63e-06	-3.74464	0.000181
sCCA1	ENSG00000118564	FBXL5	14	104378625	104394606	0.1855	rs13133213	4.94	rs10008975	0.182009	7.68	4.12477	558	lasso	0.173724	1.81e-14	3.74317	0.000182
sCCA2	ENSG00000246560	NA	12	48577366	48579709	0.2046	rs7685399	4.32	rs223420	0.138455	7.48	4.14883	319	lasso	0.181836	3.98e-15	3.74156	0.000183
sCCA2	ENSG00000225217	HSPA7	1	66258197	66840259	0.3606	rs12731669	-3.54	rs2099684	0.119	6.78	-3.05386	446	enet	0.238	7.91e-20	-3.74063	0.000184
sCCA3	ENSG00000174125	TLR1	19	33177995	33182656	0.0881	rs12506270	-5.48	rs901703	0.014844	4.42	-1.83111	525	enet	0.061636	6.83e-06	-3.74062	0.000184
sCCA3	ENSG00000176909	MAMSTR	11	18260770	18270190	0.1308	rs516246	-4.82	rs516246	0.0088	5.04	-4.82163	441	enet	0.054	2.47e-05	-3.74039	0.000184
sCCA1	ENSG00000102967	DHODH	9	34664160	34666109	0.54	rs9928413	-4.16	rs3213422	0.476301	12.1	3.5732	369	enet	0.5333	2.74e-52	3.73747	0.000186
sCCA2	ENSG00000277053	GTF2IP1	16	72042487	72058954	0.0632	rs17207196	4.41	rs17207196	0.0034	3.21	4.4102	115	lasso	-0.000218	0.335	3.73792	0.000186
sCCA3	ENSG00000165995	CACNB2	17	40554470	40575535	0.1685	rs11014171	3.58	rs4445544	0.00135	4.34	1.25353	523	enet	0.085591	1.17e-07	3.73642	0.000187
sCCA2	ENSG00000037042	TUBG2	7	132937829	133751342	0.3335	rs17500235	-5.37	rs12603358	0.319674	-10.18	3.17259	257	lasso	0.373	8.17e-33	-3.73466	0.000188
sCCA1	ENSG00000072736	NFATC3	6	43477440	43497323	0.3145	rs6979	-4.21	rs7190307	0.417593	-11.31	-3.55025	276	lasso	0.4226	3.11e-38	3.72761	0.000193
sCCA1	ENSG00000102753	KPNA3	10	75490320	75497069	0.1443	rs9568295	-4.32	rs7327293	0.073808	-5.64	-3.5199	406	lasso	0.088128	7.6e-08	3.72631	0.000194
sCCA1	ENSG00000166454	ATMIN	17	40661802	40663537	0.3323	rs2317241	-4.28	rs2549891	0.504783	-12.53	-3.56902	682	lasso	0.51504	9.34e-50	3.72628	0.000194
sCCA3	ENSG00000108342	CSF3	1	149900543	149908791	0.1271	rs2302776	3.98	rs2227319	0.134	-6.54	3.7409	309	lasso	0.136	1.76e-11	-3.72617	0.000194
sCCA1	ENSG00000100711	ZFYVE21	19	19303008	19312678	0.2045	rs17791722	-4.97	rs861528	0.156664	7	3.4338	344	lasso	0.202092	8.49e-17	3.72573	0.000195
sCCA2	ENSG00000152219	ARL14EP	17	2680350	2941033	0.2934	rs1222210	3.8	rs1222218	0.282	9.32	-2.71254	389	enet	0.346972	4.29e-30	-3.72576	0.000195
sCCA1	ENSG00000184574	LPAR5	15	41164412	41166487	0.2479	rs7959658	-4.26	rs7959658	0.130845	6.46	-4.25514	297	enet	0.163125	1.29e-13	-3.72129	0.000198
sCCA3	ENSG00000274523	RCC1L	7	75039605	75046066	0.2596	rs2301907	-4.62	rs17466578	0.056785	5.68	-0.2922	70	enet	0.221762	1.85e-18	-3.72046	0.000199
sCCA1	ENSG00000173511	VEGFB	20	60880488	60881381	0.5227	rs35169799	-4.45	rs3751120	0.23189	9.14	-2.1855	344	lasso	0.297856	2.73e-25	-3.71871	0.0002
sCCA2	ENSG00000263001	GTF2I	19	11432722	11456946	0.628	rs2301907	-4.62	rs35005436	0.56	13.09	-3.72779	155	lasso	0.55923	4.64e-56	-3.71555	0.000203
sCCA1	ENSG00000273599	NA	2	198432948	198540769	0.2373	rs11245450	4.17	rs3781444	0.131339	7.11	-3.71536	543	lasso	0.187563	1.35e-15	-3.71383	0.000204
sCCA2	ENSG00000114054	PCCB	7	6448757	6523821	0.2807	rs1145106	4.85	rs1153877	0.306	-9.86	-2.71583	283	lasso	0.33	2.23e-28	3.71454	0.000204
sCCA3	ENSG00000156411	ATP5MJ	1	175913967	176176629	0.2374	rs17791722	-4.97	rs17101928	0.0842	5.83	1.50445	336	enet	0.151864	1.01e-12	3.71366	0.000204
sCCA1	ENSG00000184588	PDE4B	11	66012311	66013710	0.0738	rs2310752	4.69	rs1392819	0.061506	4.96	3.99203	475	lasso	0.0717	1.25e-06	3.71265	0.000205
sCCA2	ENSG00000177875	CCDC184	1	113933371	114228545	0.0608	rs11168327	-4.92	rs4579969	0.015111	-4.11	3.11247	519	lasso	0.021571	0.00586	-3.7128	0.000205
sCCA2	ENSG00000267475	NA	17	29158988	29222887	0.2616	rs12610342	-3.78	rs12610342	0.245	-8.97	-3.7796	399	enet	0.286884	2.91e-24	3.71294	0.000205
sCCA2	ENSG00000134339	SAA2	19	54720737	54746649	0.1307	rs7395655	-3.79	rs568321	0.027	4.78	-3.43967	430	enet	0.048487	6.23e-05	-3.71117	0.000206
sCCA2	ENSG00000187186	LOC730098	7	150642049	150675403	0.0849	rs7041922	4.43	rs10814183	0.01227	4.15	4.05611	361	enet	0.035107	0.00059	3.71105	0.000206
sCCA1	ENSG00000177469	CAVIN1	12	48448596	48449374	0.0754	rs12325861	-5.46	rs7224135	0.0895	6.01	-3.58125	255	lasso	0.08684	9.48e-08	-3.70904	0.000208
sCCA2	ENSG00000102967	DHODH	HG1257_PATCH	74122661	74225649	0.3601	rs9928413	-4.16	rs3213422	0.39	11	3.5732	369	enet	0.364829	6.27e-32	3.70944	0.000208
sCCA2	ENSG00000171453	POLR1C	19	17830051	17845325	0.0798	rs7742789	-5.52	rs4711738	0.005041	3.96	-1.91952	426	enet	0.005707	0.0986	-3.70746	0.000209
sCCA3	ENSG00000131558	EXOC4	17	40701232	40707231	0.3374	rs17598544	3.58	rs17167181	0.147859	-7.11	3.41697	292	enet	0.179388	6.3e-15	-3.70828	0.000209
sCCA2	ENSG00000250959	GLUD1P3	1	155036207	155042029	0.0807	rs12247028	4.54	rs10824031	0.108713	6.16	3.25224	249	lasso	0.09137	4.36e-08	3.7046	0.000212
sCCA3	ENSG00000267632	NA	1	150618701	150669630	0.1585	rs12325861	-5.46	rs1032072	0.0664	-5.58	-3.36027	241	enet	0.0778	4.42e-07	3.7041	0.000212
sCCA2	ENSG00000014914	MTMR11	7	132937829	133751342	0.1457	rs11205303	-3.95	rs1868992	0.135	-6.61	3.61609	135	lasso	0.126	1.02e-10	-3.70291	0.000213
sCCA3	ENSG00000064490	RFXANK	20	62289163	62328416	0.1195	rs4808844	5.26	rs2238675	0.0101	-4.13	-2.07027	327	enet	0.0409	0.000221	3.70327	0.000213
sCCA3	ENSG00000132359	RAP1GAP2	1	114399257	114443859	0.1808	rs3760229	4.51	rs9901827	0.0963	5.99	2.1971	443	enet	0.099	1.16e-08	3.70244	0.000214
sCCA3	ENSG00000104140	RHOV	2	32288680	32382706	0.1008	rs8042088	-5.54	rs8042729	0.0592	4.75	3.68402	285	lasso	0.056644	1.58e-05	3.7007	0.000215
sCCA3	ENSG00000223705	NSUN5P1	4	141204878	141294535	0.4315	rs17207196	4.41	rs1167796	0.131645	-6.69	4.15999	174	enet	0.260702	7.18e-22	-3.70123	0.000215
sCCA3	ENSG00000226332	NA	14	73741815	73930348	0.2079	rs4925386	4.56	rs6062168	0.073246	-4.9	3.48105	498	lasso	0.085706	1.15e-07	-3.70116	0.000215
sCCA2	ENSG00000105514	RAB3D	12	48103517	48119350	0.0834	rs6511720	5.97	rs12460263	0.0274	4.45	1.77427	389	enet	0.030522	0.00128	3.69852	0.000217
sCCA3	ENSG00000162944	RFTN2	2	43449541	43453748	0.1818	rs7587251	4.43	rs1440088	0.128	-6.73	3.07579	318	enet	0.161393	1.77e-13	-3.69715	0.000218
sCCA1	ENSG00000164535	DAGLB	15	40861499	40866659	0.684	rs2303361	3.69	rs12537894	0.713557	-14.82	3.62	304	enet	0.743392	1.03e-91	-3.6944	0.00022
sCCA1	ENSG00000143207	COP1	4	52709166	52783003	0.1712	rs12741940	-4.84	rs2502822	0.194214	-8.11	2.77065	340	enet	0.222	1.65e-18	-3.69286	0.000222
sCCA2	ENSG00000255320	LOC124902694	1	155178490	155183615	0.403	rs479018	4.17	rs2236652	0.376	11.12	-3.67756	325	lasso	0.397099	2.23e-35	-3.69161	0.000223
sCCA1	ENSG00000176208	ATAD5	19	45165545	45187631	0.1829	rs7221691	3.66	rs999797	0.282	-9.53	3.66218	279	lasso	0.27387	4.6e-23	-3.68873	0.000225
sCCA1	ENSG00000244482	LILRA6	3	63997640	64001922	0.435	rs11666543	3.98	rs11672654	0.328	10.69	3.91523	487	lasso	0.369	2.5e-32	3.68939	0.000225
sCCA3	ENSG00000081026	MAGI3	7	6448757	6523821	0.1027	rs1230666	-6.72	rs12074958	0.0651	5.04	-4.53043	367	enet	0.092972	3.31e-08	-3.68862	0.000225
sCCA1	ENSG00000055118	KCNH2	1	155165379	155178842	0.3072	rs2968857	-5.18	rs2968857	0.193801	-8.01	-5.18	562	enet	0.237054	8.87e-20	3.68772	0.000226
sCCA1	ENSG00000263001	GTF2I	8	1703944	1734738	0.8176	rs2301907	-4.62	rs35005436	0.718202	-14.79	-3.73	155	lasso	0.720074	5.52e-86	3.68815	0.000226
sCCA2	ENSG00000240399	NA	1	39325672	39385068	0.5271	rs11168327	-4.92	rs886588	0.582814	13.39	-3.29137	521	lasso	0.649214	4.08e-71	-3.68834	0.000226
sCCA1	ENSG00000130479	MAP1S	11	65339820	65341669	0.3512	rs4280376	-3.64	rs10410487	0.348	-10.36	3.4081	429	lasso	0.341	1.87e-29	-3.68691	0.000227
sCCA1	ENSG00000243364	EFNA4	17	11924141	12047147	0.144	rs4971100	-4.53	rs4460629	0.080937	6.26	-3.61228	373	lasso	0.109	2.04e-09	-3.68532	0.000228
sCCA3	ENSG00000108786	HSD17B1	1	184759858	184943682	0.2435	rs12325861	-5.46	rs2676531	0.19	-7.96	3.30954	250	enet	0.2	1.22e-16	-3.68523	0.000228
sCCA1	ENSG00000275437	NA	3	131043936	131100319	0.4906	rs4925386	4.56	rs7262524	0.371724	-11.28	3.4472	522	lasso	0.538	6.24e-53	-3.68368	0.00023
sCCA3	ENSG00000143457	GOLPH3L	8	110253148	110346614	0.346	rs6698495	4.77	rs868751	0.535	-12.75	3.39722	302	lasso	0.52953	9.31e-52	-3.68368	0.00023
sCCA1	ENSG00000131558	EXOC4	HG1257_PATCH	74122661	74225649	0.4441	rs17598544	3.58	rs17167181	0.292271	9.75	3.42	292	lasso	0.330443	1.94e-28	3.68278	0.000231
sCCA1	ENSG00000258366	RTEL1	7	132937829	133751342	0.3481	rs6062541	4.99	rs6062484	0.244117	9.14	2.2798	430	enet	0.352	1.25e-30	3.68217	0.000231
sCCA1	ENSG00000226167	AP4B1-AS1	3	158288952	158325041	0.4256	rs1230666	-6.72	rs17464525	0.248122	-8.8	1.08172	483	lasso	0.454	6.37e-42	-3.67763	0.000235
sCCA2	ENSG00000021574	SPAST	7	99014362	99063787	0.0888	rs7562653	-4.47	rs10490357	0.0367	5.08	1.71912	270	lasso	0.074471	7.8e-07	3.67	0.000239
sCCA3	ENSG00000196951	SCOC-AS1	18	21083473	21111746	0.1412	rs12509820	5.56	rs9992829	0.089108	5.37	-4.07202	419	lasso	0.081778	2.25e-07	-3.67356	0.000239
sCCA1	ENSG00000133961	NUMB	12	111157485	111180744	0.1742	rs10136726	-4.27	rs1047849	0.057595	-5.56	1.42992	361	lasso	0.095224	2.25e-08	-3.67197	0.000241
sCCA2	ENSG00000275437	NA	19	45988547	46000319	0.198	rs4925386	4.56	rs755726	0.133617	-6.86	3.07687	522	lasso	0.133624	2.69e-11	-3.66651	0.000246
sCCA3	ENSG00000111405	ENDOU	22	42227219	42230669	0.103	rs11168327	-4.92	rs10875746	0.0419	4.63	-3.52055	542	lasso	0.0306	0.00127	-3.66631	0.000246
sCCA2	ENSG00000152518	ZFP36L2	7	21467652	21554440	0.136	rs7590268	4.37	rs7605661	0.0397	-4.63	4.04952	495	lasso	0.028734	0.00173	-3.66	0.000249
sCCA2	ENSG00000166133	RPUSD2	10	103113820	103317078	0.0635	rs8042088	-5.54	rs7167417	0.004569	-4.01	3.69172	333	enet	0.005755	0.0977	-3.6631	0.000249
sCCA3	ENSG00000109184	DCUN1D4	16	31072164	31085641	0.0756	rs6824707	-4.02	rs6856974	0.124103	-6.54	-3.49961	156	enet	0.116557	5.52e-10	3.66122	0.000251
sCCA1	ENSG00000173171	MTX1	1	19197926	19229275	0.106	rs4971100	-4.53	rs2049805	0.093638	6.34	3.61474	333	lasso	0.0957	2.08e-08	3.66002	0.000252
sCCA2	ENSG00000186567	CEACAM19	12	50101508	50158717	0.5246	rs2075650	-12.4	rs714948	0.197	-7.86	-2.60387	423	enet	0.354792	6.84e-31	3.65993	0.000252
sCCA2	ENSG00000243410	NA	17	17410665	17411622	0.1575	rs11130957	-3.89	rs1450985	0.0543	-5.44	-2.54177	571	lasso	0.11	1.71e-09	3.65827	0.000254
sCCA1	ENSG00000169231	THBS3	19	50094900	50129696	0.4329	rs4971100	-4.53	rs2066981	0.252526	9.14	4.25384	333	enet	0.33	2.12e-28	3.65549	0.000257
sCCA3	ENSG00000164535	DAGLB	13	35516424	36247159	0.704	rs2303361	3.69	rs12537894	0.685437	-14.56	3.62144	304	enet	0.737425	3.36e-90	-3.65546	0.000257
sCCA3	ENSG00000182372	CLN8	17	29096406	29151794	0.244	rs7014327	4.5	rs7842425	0.13108	-7.15	3.91801	732	enet	0.142529	5.47e-12	-3.65476	0.000257
sCCA2	ENSG00000228436	LOC105378663	1	154377669	154441926	0.0879	rs3931300	-4.63	rs628523	0.0287	4.32	-1.21474	415	enet	0.0381	0.000354	-3.65453	0.000258
sCCA3	ENSG00000176973	FAM89B	2	109065017	109125871	0.1314	rs642803	4.14	rs11227229	0.010894	4.13	-1.59746	354	enet	0.030292	0.00133	-3.65265	0.00026
sCCA1	ENSG00000065559	MAP2K4	11	66012311	66013710	0.2403	rs12942507	-4.5	rs1468501	0.223	-9.34	3.51135	456	enet	0.24958	7.04e-21	-3.6509	0.000261
sCCA1	ENSG00000250608	NUDT16-DT	9	123664671	123691451	0.0706	rs6784576	-3.56	rs1061483	0.0107	-3.95	-3.14859	423	lasso	0.015396	0.0171	3.65144	0.000261
sCCA3	ENSG00000135842	NIBAN1	8	30435835	30515768	0.0731	rs12124929	-3.97	rs6677073	0.03	4.29	-2.66726	401	enet	0.057727	1.32e-05	-3.65084	0.000261
sCCA3	ENSG00000120526	NUDCD1	17	37844167	37886679	0.101	rs6469216	-4.39	rs1870389	0.033814	-5.02	1.4219	356	lasso	0.061726	6.72e-06	-3.64789	0.000264
sCCA3	ENSG00000263001	GTF2I	2	109065017	109125871	0.3912	rs2301907	-4.62	rs35005436	0.370822	10.7	-3.72779	155	lasso	0.370657	1.54e-32	-3.64779	0.000265
sCCA2	ENSG00000131558	EXOC4	1	10696661	10856707	0.5441	rs17598544	3.58	rs17167181	0.31	9.74	3.41697	292	lasso	0.338032	3.41e-29	3.64432	0.000268
sCCA3	ENSG00000178053	MLF1	21	36041688	36090525	0.3627	rs1730038	4.23	rs1836688	0.505	12.41	3.24067	390	enet	0.492305	9.88e-47	3.64261	0.00027
sCCA1	ENSG00000106246	PTCD1	14	104200089	104313927	0.1234	rs4646450	4.76	rs12535424	0.147674	6.85	3.63	319	lasso	0.135837	1.81e-11	3.64107	0.000272
sCCA3	ENSG00000141452	RMC1	17	40819932	40829048	0.1479	rs1788783	4.69	rs6507720	0.135689	-6.81	4.3561	346	enet	0.148	1.97e-12	-3.64066	0.000272
sCCA2	ENSG00000186298	PPP1CC	11	66012311	66013710	0.0991	rs11065822	-5.45	rs886125	0.038805	4.83	-4.14899	218	lasso	0.071861	1.21e-06	-3.63936	0.000273
sCCA3	ENSG00000125744	RTN2	12	1021243	1099219	0.0857	rs17356664	-4.8	rs6509214	0.00988	-4.08	3.00207	372	lasso	0.0219	0.00556	-3.63835	0.000274
sCCA2	ENSG00000184068	NA	19	41937223	41946622	0.1954	rs2073167	3.84	rs9607821	0.14327	7.44	3.47613	320	lasso	0.172531	2.27e-14	3.63739	0.000275
sCCA1	ENSG00000105866	SP4	3	136556180	136557863	0.3051	rs2282888	-4.06	rs10276352	0.257972	-9.27	-3.81	680	enet	0.323499	9.34e-28	3.63503	0.000278
sCCA1	ENSG00000166167	BTRC	11	122526383	122685181	0.2422	rs7901883	3.66	rs7090670	0.234714	-9.42	3.57786	365	enet	0.269499	1.15e-22	-3.63543	0.000278
sCCA3	ENSG00000167394	ZNF668	2	182756560	182795465	0.1829	rs2884737	3.62	rs2359612	0.18439	-7.78	2.8496	241	enet	0.208582	2.43e-17	-3.63463	0.000278
sCCA3	ENSG00000159423	ALDH4A1	13	31480328	31499709	0.1471	rs10158092	3.51	rs10917240	0.0522	-4.95	3.46983	539	lasso	0.049529	5.23e-05	-3.63374	0.000279
sCCA3	ENSG00000139644	TMBIM6	12	48541571	48574996	0.1184	rs17123764	5.46	rs17123865	0.0749	-5.19	3.61461	341	lasso	0.0626	5.83e-06	-3.6327	0.00028
sCCA1	ENSG00000265511	NA	14	96967147	96968658	0.049	rs1242504	-4.07	rs7224739	0.00504	4.07	2.68158	400	enet	0.01241	0.0289	3.63203	0.000281
sCCA1	ENSG00000126464	PRR12	7	32620561	32801399	0.6013	rs1042122	-4.91	rs7251877	0.454	-12.69	-3.96295	361	lasso	0.651	2.26e-71	3.63175	0.000282
sCCA2	ENSG00000172915	NBEA	4	52886872	52904648	0.1121	rs2322263	4.23	rs9542156	0.009044	4.44	-3.26717	285	lasso	0.065499	3.56e-06	-3.62953	0.000284
sCCA3	ENSG00000176390	CRLF3	11	66024765	66035331	0.3635	rs7221691	3.66	rs11867457	0.129	7.3	-1.62097	277	enet	0.24	4.91e-20	-3.62798	0.000286
sCCA1	ENSG00000160712	IL6R	12	124403207	124457378	0.2439	rs4845625	-4.16	rs7518199	0.208275	8.45	2.94872	406	lasso	0.224	1.19e-18	3.62666	0.000287
sCCA1	ENSG00000135968	GCC2	17	40554470	40575535	0.5547	rs6760957	-4.07	rs2718740	0.680768	14.47	3.57146	357	enet	0.714306	1.22e-84	3.62617	0.000288
sCCA3	ENSG00000255320	LOC124902694	12	1021243	1099219	0.5709	rs479018	4.17	rs2236652	0.606533	-13.85	-3.67756	325	lasso	0.641906	9.32e-70	3.62372	0.00029
sCCA1	ENSG00000197265	GTF2E2	19	54720147	54746602	0.1685	rs16877101	-4.93	rs12548554	0.112691	-7.11	-4.03232	347	enet	0.17428	1.64e-14	3.6235	0.000291
sCCA2	ENSG00000056558	TRAF1	1	155141884	155145951	0.3827	rs7045519	4.17	rs7867511	0.210096	-8.7	4.13219	346	enet	0.244707	1.9e-20	-3.6232	0.000291
sCCA1	ENSG00000141736	ERBB2	4	160025330	160281321	0.1228	rs2302776	3.98	rs903502	0.16	7.74	-3.8373	319	lasso	0.17353	1.88e-14	-3.62223	0.000292
sCCA3	ENSG00000135968	GCC2	6	43543887	43586701	0.5309	rs6760957	-4.07	rs4676202	0.559	13.13	3.41284	357	enet	0.594056	1.73e-61	3.61954	0.000295
sCCA2	ENSG00000130940	CASZ1	19	47724081	47736023	0.0909	rs880315	-4.66	rs284313	0.0226	-4.22	-3.53951	389	lasso	0.0377	0.000379	3.61808	0.000297
sCCA3	ENSG00000159212	CLIC6	1	155629237	155658791	0.1108	rs2834512	3.44	rs2236431	0.022297	-4.97	2.84876	514	lasso	0.046018	9.43e-05	-3.6167	0.000298
sCCA3	ENSG00000088808	PPP1R13B	17	37844167	37886679	0.1127	rs17791722	-4.97	rs722637	0.0411	-5.13	-4.95852	326	lasso	0.055714	1.85e-05	3.61606	0.000299
sCCA1	ENSG00000068137	PLEKHH3	7	27870192	28220362	0.0649	rs17500235	-5.37	rs3817331	0.111	-6.09	3.21717	261	lasso	0.10643	3.23e-09	-3.61153	0.000304
sCCA1	ENSG00000281332	NA	17	29224354	29233838	0.3327	rs215748	-4.85	rs12670233	0.352272	-10.57	-2.99	407	lasso	0.429216	5.38e-39	3.61163	0.000304
sCCA1	ENSG00000255320	LOC124902694	10	75532049	75540009	0.61	rs479018	4.17	rs2236652	0.63258	-14.13	-3.6776	325	lasso	0.671568	1.87e-75	3.61091	0.000305
sCCA2	ENSG00000002016	RAD52	1	109792641	109818372	0.3782	rs9804992	4.26	rs12816367	0.384163	-10.85	3.97633	405	lasso	0.4503	1.75e-41	-3.60977	0.000306
sCCA2	ENSG00000105341	DMAC2	16	69345259	69358949	0.1253	rs8109627	3.62	rs12462203	0.0275	-4.41	3.17812	368	lasso	0.060691	8e-06	-3.60927	0.000307
sCCA3	ENSG00000273486	NA	4	103552660	103682151	0.0954	rs1145106	4.85	rs35375192	0.0424	-5.28	-1.49924	336	lasso	0.085364	1.22e-07	3.6073	0.000309
sCCA2	ENSG00000154127	UBASH3B	12	48436681	48500091	0.2458	rs2156805	-3.98	rs6589937	0.122	6.22	-2.70937	495	lasso	0.171751	2.62e-14	-3.60595	0.000311
sCCA1	ENSG00000138434	ITPRID2	17	11924141	12047147	0.1547	rs2368277	3.29	rs10181222	0.004985	4.62	2.37058	399	enet	0.047996	6.76e-05	3.60454	0.000313
sCCA1	ENSG00000177981	ASB8	17	40439565	40463961	0.2155	rs11168327	-4.92	rs10875746	0.270183	-9.55	-3.52055	516	lasso	0.275907	3e-23	3.60347	0.000314
sCCA3	ENSG00000102802	MEDAG	12	111890018	112037480	0.2595	rs9805284	-4.38	rs9572914	0.0295	-4.41	-4.2141	571	enet	0.072719	1.05e-06	3.6038	0.000314
sCCA3	ENSG00000260806	NA	16	30930640	30934590	0.131	rs17280541	4.32	rs736889	0.0285	3.92	2.76661	553	enet	0.010042	0.0442	3.60317	0.000314
sCCA3	ENSG00000229358	NA	16	81069452	81080963	0.4663	rs215748	-4.85	rs7797763	0.459479	12.04	2.66665	416	enet	0.626998	4.55e-67	3.60228	0.000315
sCCA1	ENSG00000163069	SGCB	12	111890018	112037480	0.0662	rs6824707	-4.02	rs7695726	0.097585	-6.58	-3.86742	199	enet	0.108011	2.46e-09	3.60157	0.000316
sCCA2	ENSG00000174996	KLC2	12	111890018	112037480	0.1017	rs479018	4.17	rs801741	0.057	-5.62	2.28477	326	lasso	0.088294	7.39e-08	-3.60109	0.000317
sCCA3	ENSG00000119242	CCDC92	16	84087368	84150511	0.3508	rs1048497	4.72	rs9863	0.149	-7.18	3.63225	432	enet	0.258	1.2e-21	-3.59851	0.00032
sCCA1	ENSG00000274523	RCC1L	17	80005778	80009707	0.2611	rs2301907	-4.62	rs17466578	0.058019	-5.74	-0.292	70	enet	0.218244	3.69e-18	3.59799	0.000321
sCCA3	ENSG00000177469	CAVIN1	5	76506274	76725632	0.069	rs12325861	-5.46	rs9891119	0.0178	-4.46	-3.59759	255	lasso	0.00734	0.0725	3.59765	0.000321
sCCA3	ENSG00000002016	RAD52	11	65405568	65418401	0.3003	rs9804992	4.26	rs12816367	0.286	-9.41	3.97633	405	lasso	0.319	2.7e-27	-3.59516	0.000324
sCCA1	ENSG00000204577	LILRB3	20	49126891	49201299	0.3467	rs11666543	3.98	rs11672654	0.262	-9.04	3.91523	491	lasso	0.296	3.9e-25	-3.59467	0.000325
sCCA1	ENSG00000163463	KRTCAP2	9	132649466	132805473	0.0608	rs4971100	-4.53	rs4460629	0.027987	4.33	-3.61228	341	lasso	0.0142	0.0209	-3.59165	0.000329
sCCA1	ENSG00000109756	RAPGEF2	7	6448757	6523821	0.0747	rs6856295	-3.59	rs6816396	0.033646	-4.34	3.06673	303	enet	0.033239	0.000808	-3.58985	0.000331
sCCA2	ENSG00000170734	POLH	15	67813406	67819628	0.1177	rs7742789	-5.52	rs2279087	0.020126	-4.9	-5.03804	434	enet	0.034495	0.000654	3.58953	0.000331
sCCA1	ENSG00000105327	BBC3	1	149900543	149908791	0.0905	rs3810291	4.86	rs8101149	0.00727	4.16	4.26996	315	enet	0.068	2.32e-06	3.58832	0.000333
sCCA3	ENSG00000163374	YY1AP1	10	75463493	75473339	0.0448	rs2075571	-4.49	rs11264387	0.00932	4.11	-3.18674	220	lasso	0.011675	0.0329	-3.58657	0.000335
sCCA1	ENSG00000153814	JAZF1	3	32433163	32524559	0.3417	rs849139	-4.02	rs1635852	0.298909	9.74	-3.57	557	enet	0.317924	3.27e-27	-3.586	0.000336
sCCA1	ENSG00000172171	TEFM	13	28712643	28869475	0.3038	rs4794873	3.66	rs999797	0.235	8.75	3.66218	272	enet	0.22974	3.82e-19	3.5859	0.000336
sCCA3	ENSG00000141736	ERBB2	10	22045466	22292698	0.102	rs2302776	3.98	rs903502	0.146	-7.21	-3.8373	319	lasso	0.152	9.25e-13	3.58617	0.000336
sCCA3	ENSG00000278993	NA	11	76571911	76737841	0.1141	rs12828640	-4.6	rs11065766	0.00192	-4.2	2.46928	230	enet	0.00972	0.0468	-3.58492	0.000337
sCCA1	ENSG00000196968	FUT11	3	135867764	135916083	0.4369	rs12247028	4.54	rs7076525	0.547883	13.04	3.29213	242	lasso	0.55755	8.27e-56	3.58414	0.000338
sCCA3	ENSG00000143126	CELSR2	11	66024765	66035331	0.0861	rs4970834	5.32	rs657420	0.0344	4.59	3.83082	421	lasso	0.07578	6.24e-07	3.58306	0.00034
sCCA3	ENSG00000132612	VPS4A	13	31710762	31736525	0.1272	rs4783722	4.43	rs6499240	0.007369	-4.21	4.293	307	enet	0.034682	0.000634	-3.5816	0.000341
sCCA1	ENSG00000109323	MANBA	17	37782993	37792879	0.1883	rs7685399	4.32	rs223498	0.232403	-9.15	3.61913	340	lasso	0.278327	1.8e-23	-3.57813	0.000346
sCCA1	ENSG00000278922	NA	11	120207787	120360645	0.1068	rs11865086	3.66	rs11864054	0.112296	6.18	3.32879	183	enet	0.13386	2.59e-11	3.57717	0.000347
sCCA1	ENSG00000079387	SENP1	14	75408537	75422487	0.1283	rs11168327	-4.92	rs10875718	0.121545	6.27	3.6967	518	enet	0.095458	2.16e-08	3.57696	0.000348
sCCA3	ENSG00000065559	MAP2K4	12	48448596	48449374	0.2161	rs12942507	-4.5	rs1468501	0.169	-7.48	3.51135	456	enet	0.159	2.8e-13	-3.56969	0.000357
sCCA1	ENSG00000126561	STAT5A	17	30187923	30228784	0.0822	rs12325861	-5.46	rs3760384	0.0895	-5.84	3.42838	302	enet	0.0632	5.25e-06	-3.56918	0.000358
sCCA3	ENSG00000204842	ATXN2	16	47495034	47735434	0.0498	rs10774625	-7.04	rs3742004	0.00622	4.37	3.12299	232	lasso	0.0125	0.0284	3.56911	0.000358
sCCA1	ENSG00000260852	FBXL19-AS1	1	151023447	151042801	0.1647	rs2884737	3.62	rs11641624	0.008067	-4.34	-1.22678	233	enet	0.0699	1.69e-06	3.56859	0.000359
sCCA1	ENSG00000204842	ATXN2	16	50058321	50070999	0.0618	rs10774625	-7.04	rs10744770	0.012759	-4.46	1.77914	232	lasso	0.012188	0.0301	-3.56679	0.000361
sCCA3	ENSG00000166454	ATMIN	18	21086148	21166862	0.1047	rs2317241	-4.28	rs935942	0.002687	3.92	-3.8394	682	enet	-0.002193	0.563	-3.56718	0.000361
sCCA2	ENSG00000204842	ATXN2	16	30483979	30534506	0.0498	rs10774625	-7.04	rs3742004	0.006219	4.37	3.12299	232	lasso	0.012709	0.0274	3.5667	0.000362
sCCA1	ENSG00000140943	MBTPS1	7	27870192	28220362	0.4774	rs1980011	-4.12	rs1980011	0.164773	8.62	-4.1221	988	lasso	0.42883	5.96e-39	-3.56511	0.000364
sCCA3	ENSG00000169733	RFNG	10	75532049	75540009	0.1318	rs9893491	3.57	rs9915228	0.0594	-4.62	3.55981	306	lasso	0.0423	0.000175	-3.56336	0.000366
sCCA3	ENSG00000113231	PDE8B	1	114304454	114355098	0.4406	rs441102	-3.65	rs335632	0.315	-9.86	-3.51569	517	enet	0.385	4.52e-34	3.56196	0.000368
sCCA2	ENSG00000213445	SIPA1	7	97595402	97596386	0.28	rs642803	4.14	rs12801636	0.196	-7.8	3.39878	335	lasso	0.183257	3.05e-15	-3.55986	0.000371
sCCA1	ENSG00000196396	PTPN1	8	143738874	143763386	0.117	rs6063523	-4.53	rs718050	0.100653	6.52	3.8135	447	lasso	0.104	4.64e-09	3.55844	0.000373
sCCA2	ENSG00000187239	FNBP1	7	99006264	99017239	0.1845	rs10988589	-3.72	rs2159640	0.027912	5.43	-2.93765	491	lasso	0.097314	1.57e-08	-3.55796	0.000374
sCCA2	ENSG00000164535	DAGLB	1	155165379	155178842	0.6515	rs2303361	3.69	rs12537894	0.597	13.62	3.62144	304	enet	0.64168	1.03e-69	3.5547	0.000378
sCCA2	ENSG00000189227	C15orf61	4	48807229	48863834	0.0825	rs3825977	4.67	rs938875	0.068195	5.17	2.91882	419	lasso	0.070245	1.6e-06	3.5552	0.000378
sCCA1	ENSG00000014914	MTMR11	15	75136071	75165706	0.3353	rs11205303	-3.95	rs1868992	0.364046	-10.64	3.61609	135	lasso	0.368	2.97e-32	-3.55382	0.00038
sCCA2	ENSG00000272140	NA	16	84087368	84150511	0.146	rs12247028	4.54	rs10740418	0.007917	-3.92	2.35786	254	enet	0.04264	0.000166	-3.55306	0.000381
sCCA2	ENSG00000153551	CMTM7	1	235294949	235491534	0.3297	rs17029340	-3.75	rs17029340	0.162	7.4	-3.74552	451	lasso	0.19	8.18e-16	-3.55233	0.000382
sCCA2	ENSG00000152520	PAN3	4	48807229	48863834	0.1052	rs7995976	-4.24	rs4343125	0.050729	5.04	3.19424	537	lasso	0.059038	1.06e-05	3.54893	0.000387
sCCA2	ENSG00000281691	RBM5-AS1	2	65283500	65314138	0.0755	rs2271961	-5.93	rs11711407	0.0307	4.84	-3.44434	354	lasso	0.0542	2.39e-05	-3.54845	0.000388
sCCA1	ENSG00000136770	DNAJC1	2	109065017	109125871	0.0587	rs11592565	-5.46	rs34600782	0.023881	4.72	-3.29302	199	lasso	0.046944	8.07e-05	-3.54752	0.000389
sCCA2	ENSG00000174579	MSL2	17	40819932	40829048	0.0884	rs1145106	4.85	rs687339	0.0328	-5.01	4.05214	284	enet	0.0792	3.46e-07	-3.54335	0.000395
sCCA3	ENSG00000078124	ACER3	19	49223844	49243978	0.0927	rs7948288	-3.76	rs11606394	0.005436	-3.45	1.83184	454	lasso	-0.000971	0.402	-3.54317	0.000395
sCCA1	ENSG00000174996	KLC2	HG271_PATCH	79369275	79440126	0.2848	rs479018	4.17	rs7941469	0.35836	10.59	-3.3187	326	lasso	0.381572	1.07e-33	-3.54262	0.000396
sCCA1	ENSG00000131771	PPP1R1B	1	243419320	243663394	0.308	rs2302776	3.98	rs1053651	0.182	-8.44	-3.24009	327	lasso	0.23713	8.73e-20	3.54202	0.000397
sCCA1	ENSG00000196914	ARHGEF12	17	44798948	44799533	0.0771	rs4373935	-3.44	rs7924963	0.07827	-5.91	-3.4413	544	lasso	0.092742	3.45e-08	3.54234	0.000397
sCCA2	ENSG00000120694	HSPH1	1	155581011	155720105	0.1287	rs9805284	-4.38	rs3827693	0.108222	-6.05	-3.05252	598	enet	0.109575	1.87e-09	3.54226	0.000397
sCCA1	ENSG00000119630	PGF	7	32620561	32801399	0.0992	rs2111705	4.39	rs7303	0.074648	-5.74	2.96592	399	enet	0.09224	3.76e-08	-3.54093	0.000399
sCCA1	ENSG00000240399	NA	15	67493371	67547533	0.6068	rs11168327	-4.92	rs886588	0.689514	14.5	-3.29137	521	lasso	0.729528	3.01e-88	-3.5401	0.0004
sCCA1	ENSG00000279196	NA	12	48436681	48500091	0.0438	rs2884737	3.62	rs2884737	0.013723	-4.39	3.61645	232	lasso	0.01758	0.0117	-3.5381	0.000403
sCCA3	ENSG00000108651	UTP6	13	28712643	28869475	0.0708	rs4037396	3.58	rs12939349	-9.26e-05	-3.41	-1.80156	313	enet	0.00548	0.103	3.53837	0.000403
sCCA2	ENSG00000102893	PHKB	11	66024765	66035331	0.0858	rs11865790	3.55	rs7185877	0.0223	4.34	2.8659	182	lasso	0.031004	0.00118	3.53702	0.000405
sCCA2	ENSG00000197622	CDC42SE1	1	149816065	149820591	0.0457	rs6698495	4.77	rs11204693	0.00392	4.09	-4.16944	318	enet	0.00878	0.0556	-3.53596	0.000406
sCCA3	ENSG00000205423	CNEP1R1	2	99935445	99957165	0.0683	rs12918551	4.37	rs7204293	0.007468	3.88	3.0834	383	lasso	0.011228	0.0357	3.53534	0.000407
sCCA1	ENSG00000141458	NPC1	1	10696661	10856707	0.5716	rs1788783	4.69	rs11663558	0.558664	-13.55	3.67182	364	enet	0.67854	7.19e-77	-3.5349	0.000408
sCCA1	ENSG00000005844	ITGAL	1	155581011	155720105	0.1797	rs11865086	3.66	rs2285459	0.121661	6.47	-3.06357	201	enet	0.15129	1.12e-12	-3.53396	0.000409
sCCA2	ENSG00000153814	JAZF1	4	103806205	103940896	0.2264	rs849139	-4.02	rs864745	0.0967	6.3	-3.63414	557	enet	0.085473	1.2e-07	-3.53124	0.000414
sCCA3	ENSG00000196968	FUT11	1	149900543	149908791	0.3557	rs12247028	4.54	rs7076525	0.469	12.11	3.29213	242	lasso	0.474244	2.01e-44	3.53113	0.000414
sCCA2	ENSG00000183444	OR7E38P	1	111991486	112005395	0.3057	rs3735557	-4.26	rs17169233	0.257	9.3	-3.13252	344	lasso	0.279966	1.27e-23	-3.53029	0.000415
sCCA3	ENSG00000081019	RSBN1	19	7684411	7694451	0.0792	rs1230666	-6.72	rs10776775	0.0414	4.76	-3.36947	483	lasso	0.045132	0.000109	-3.53057	0.000415
sCCA3	ENSG00000234616	JRK	9	79034752	79122332	0.0799	rs1799998	4.36	rs3819497	0.029806	4.83	-3.41305	405	enet	0.033911	0.000722	-3.53042	0.000415
sCCA2	ENSG00000106245	BUD31	2	65283500	65314138	0.0899	rs4646450	4.76	rs10953288	0.0886	-5.38	3.46348	308	lasso	0.065308	3.68e-06	-3.52985	0.000416
sCCA2	ENSG00000169231	THBS3	12	123773656	123849390	0.3544	rs4971100	-4.53	rs2049805	0.174	-7.7	3.61474	333	enet	0.215	7.05e-18	-3.52943	0.000416
sCCA1	ENSG00000109180	OCIAD1	8	42889337	42940931	0.2962	rs7674086	-4.04	rs2572350	0.500116	12.44	-3.58082	221	lasso	0.499861	1.01e-47	-3.52903	0.000417
sCCA2	ENSG00000140497	SCAMP2	19	50168823	50177173	0.1484	rs872263	4.21	rs4886649	0.02872	-5.51	-2.80544	283	lasso	0.08757	8.37e-08	3.5268	0.000421
sCCA2	ENSG00000140943	MBTPS1	16	4385871	4387819	0.3215	rs1980011	-4.12	rs7205363	0.194	7.82	1.3203	988	enet	0.274186	4.31e-23	3.52676	0.000421
sCCA1	ENSG00000054267	ARID4B	7	74306894	74366314	0.0963	rs10925436	4.32	rs3856241	0.128175	-6.32	3.61927	358	lasso	0.124	1.39e-10	-3.52536	0.000423
sCCA2	ENSG00000109180	OCIAD1	1	201977073	201986316	0.2953	rs7674086	-4.04	rs2572350	0.49685	12.4	-3.58082	221	lasso	0.496282	2.99e-47	-3.52533	0.000423
sCCA1	ENSG00000011523	CEP68	20	49187512	49194578	0.6182	rs7559813	4.78	rs1009358	0.690869	14.5	3.53673	427	lasso	0.703926	2.73e-82	3.52312	0.000426
sCCA2	ENSG00000135968	GCC2	18	21086148	21166862	0.4602	rs6760957	-4.07	rs826588	0.577	-13.32	3.51336	357	enet	0.603863	4.22e-63	-3.52	0.000426
sCCA1	ENSG00000280020	NA	8	95938200	95961639	0.0845	rs4037396	3.58	rs6505277	0.0571	4.98	3.54395	299	lasso	0.04844	6.28e-05	3.52287	0.000427
sCCA3	ENSG00000068137	PLEKHH3	8	28625178	28747759	0.0561	rs17500235	-5.37	rs9895297	0.0444	-5.01	-2.99145	261	lasso	0.0289	0.00169	3.52263	0.000427
sCCA1	ENSG00000266074	BAHCC1	15	52043758	52108565	0.1098	rs1468033	-3.76	rs11655604	0.0244	4.21	2.97488	355	lasso	0.01668	0.0136	3.52135	0.000429
sCCA2	ENSG00000105538	RASIP1	3	50263724	50296787	0.1734	rs516246	-4.82	rs281408	0.209	-8.17	3.46815	435	lasso	0.199484	1.4e-16	-3.52154	0.000429
sCCA3	ENSG00000054282	SDCCAG8	4	103552660	103682151	0.3469	rs6429422	-3.41	rs6662118	0.358	-10.69	-2.84418	286	enet	0.380512	1.39e-33	3.52093	0.00043
sCCA2	ENSG00000213326	RPS7P11	19	11071598	11176071	0.0885	rs11874	-3.78	rs199449	0.032337	3.97	2.40248	189	lasso	0.0129	0.0266	3.52028	0.000431
sCCA3	ENSG00000203761	NA	2	73612886	73837920	0.2748	rs821551	-3.85	rs10908481	0.295	-10.21	-3.53483	236	lasso	0.344798	7.12e-30	3.52	0.000432
sCCA1	ENSG00000229358	NA	1	155165379	155178842	0.4547	rs215748	-4.85	rs4431500	0.47957	12.28	2.74	416	enet	0.620446	6.4e-66	3.5182	0.000434
sCCA2	ENSG00000103591	AAGAB	1	179851177	179894135	0.1294	rs3825977	4.67	rs12441715	0.080991	5.97	2.17521	482	lasso	0.110199	1.68e-09	3.5176	0.000436
sCCA2	ENSG00000079387	SENP1	5	1008944	1039058	0.1176	rs11168327	-4.92	rs7305180	0.044942	4.9	-3.1704	518	lasso	0.053215	2.82e-05	-3.51671	0.000437
sCCA3	ENSG00000152520	PAN3	8	12427859	12428639	0.0956	rs7995976	-4.24	rs4343125	0.0557	-5	3.1942	537	lasso	0.035701	0.000534	-3.5164	0.000437
sCCA3	ENSG00000174996	KLC2	13	31480328	31499709	0.2286	rs479018	4.17	rs7941469	0.265456	-9.47	-3.31867	326	lasso	0.296426	3.72e-25	3.51683	0.000437
sCCA3	ENSG00000261716	H2BC20P	2	65283500	65314138	0.231	rs11205303	-3.95	rs3767628	0.086	-5.41	3.45745	117	lasso	0.061867	6.57e-06	-3.51694	0.000437
sCCA1	ENSG00000115514	TXNDC9	17	37558046	37562486	0.0649	rs4851165	-5.19	rs1376443	0.078998	-5.48	3.45111	321	lasso	0.078887	3.68e-07	-3.51589	0.000438
sCCA1	ENSG00000130940	CASZ1	11	67395409	67397401	0.1143	rs880315	-4.66	rs1064261	0.002738	4.25	-0.47359	389	enet	0.0607	7.99e-06	-3.5161	0.000438
sCCA1	ENSG00000203761	NA	6	88117701	88174183	0.2948	rs821551	-3.85	rs10908481	0.307408	10.36	-3.53483	236	lasso	0.359	2.76e-31	-3.51616	0.000438
sCCA2	ENSG00000164037	SLC9B1	7	98971872	98992424	0.1199	rs7685399	4.32	rs2198199	-0.002463	3.27	2.48338	326	enet	0.006411	0.0863	3.51574	0.000439
sCCA2	ENSG00000116459	ATP5PB	12	48498922	48540187	0.2044	rs12033257	4.22	rs10857886	0.0926	-5.7	-2.02444	625	enet	0.118	4.01e-10	3.51351	0.000442
sCCA3	ENSG00000014914	MTMR11	7	99156029	99174076	0.2846	rs11205303	-3.95	rs1868992	0.271	-9.27	3.61609	135	lasso	0.271224	8.03e-23	-3.51346	0.000442
sCCA1	ENSG00000187210	GCNT1	17	29036317	29117926	0.2242	rs10869666	-3.06	rs620321	0.0215	-5.21	1.99456	664	enet	0.0602	8.71e-06	-3.51188	0.000445
sCCA3	ENSG00000076924	XAB2	19	7684411	7694451	0.2868	rs11880337	-3.77	rs4134813	0.316	-9.94	-3.60772	454	lasso	0.31	1.99e-26	3.51199	0.000445
sCCA2	ENSG00000011523	CEP68	17	30264037	30328064	0.521	rs7559813	4.78	rs1009358	0.577	-13.27	3.53673	427	lasso	0.578649	4.95e-59	-3.51	0.000446
sCCA3	ENSG00000139697	SBNO1	11	122928197	122933938	0.1585	rs10083067	-3.85	rs10846518	0.106	-5.89	-3.6333	333	lasso	0.11	1.75e-09	3.51096	0.000447
sCCA3	ENSG00000168522	FNTA	1	193091147	193223031	0.2064	rs6982753	3.25	rs4623474	0.116918	-6.95	3.03456	205	enet	0.145886	2.98e-12	-3.50986	0.000448
sCCA1	ENSG00000126453	BCL2L12	7	1468101	1499138	0.1125	rs1042122	-4.91	rs999583	-0.00311	3.96	1.06912	323	enet	0.0403	0.000248	3.50869	0.00045
sCCA2	ENSG00000262712	NA	2	61165339	61165739	0.0883	rs859310	3.82	rs2290560	0.00812	-3.89	2.3884	395	enet	0.009975	0.0447	-3.50623	0.000454
sCCA3	ENSG00000123965	NA	22	41829496	41843027	0.189	rs2301907	-4.62	rs35005436	0.179858	7.87	-3.72779	97	lasso	0.20185	8.9e-17	-3.5061	0.000455
sCCA1	ENSG00000232043	NA	14	74111578	74170435	0.1505	rs6063523	-4.53	rs932420	0.127576	7.1	2.7022	449	enet	0.148	1.88e-12	3.50524	0.000456
sCCA2	ENSG00000163435	ELF3	14	75480467	75518235	0.1181	rs903678	-3.81	rs4379719	0.00775	-4.13	2.52506	434	lasso	0.00232	0.192	-3.50529	0.000456
sCCA3	ENSG00000141458	NPC1	17	38137050	38154213	0.5418	rs1788783	4.69	rs11663558	0.552391	-13.37	3.6718	364	enet	0.65	3.49e-71	-3.50486	0.000457
sCCA2	ENSG00000164938	TP53INP1	7	77325760	77412339	0.132	rs1000286	-4.56	rs481887	0.0257	4.71	-3.32716	499	lasso	0.065793	3.39e-06	-3.50411	0.000458
sCCA3	ENSG00000104299	INTS9	4	48807229	48863834	0.0689	rs187094	4.34	rs7839852	0.054428	5.01	3.23726	372	lasso	0.060576	8.16e-06	3.50112	0.000463
sCCA2	ENSG00000128872	TMOD2	7	99046098	99063954	0.1753	rs1811326	3.45	rs2303443	0.181802	7.69	3.4392	433	lasso	0.165277	8.67e-14	3.499	0.000467
sCCA3	ENSG00000114353	GNAI2	5	76506274	76725632	0.0459	rs2271961	-5.93	rs2014830	0.0434	-4.56	3.0062	338	lasso	0.039317	0.000291	-3.49639	0.000472
sCCA2	ENSG00000109323	MANBA	6	43490072	43543812	0.2304	rs7685399	4.32	rs227375	0.246194	-9.49	3.22006	340	lasso	0.309441	2.15e-26	-3.49316	0.000477
sCCA1	ENSG00000127616	SMARCA4	3	48445261	48471594	0.2183	rs6511720	5.97	rs4804554	0.262	9.12	3.31578	387	lasso	0.267	2.09e-22	3.49143	0.00048
sCCA1	ENSG00000116127	ALMS1	17	3827169	3867736	0.2676	rs7604588	-3.72	rs12465867	0.367385	-10.74	-3.50868	299	enet	0.364671	6.51e-32	3.48894	0.000485
sCCA3	ENSG00000169231	THBS3	7	98989671	99006452	0.2708	rs4971100	-4.53	rs4072037	0.0511	5.83	4.40265	333	enet	0.145747	3.06e-12	3.48905	0.000485
sCCA1	ENSG00000143337	TOR1AIP1	2	109150857	109303702	0.0739	rs3911332	-4.13	rs531814	0.097395	5.98	3.63875	515	enet	0.0873	8.84e-08	3.48774	0.000487
sCCA3	ENSG00000145506	NKD2	7	74988448	75024657	0.1291	rs6555556	-3.16	rs16903688	0.0233	-5.1	-2.92741	371	enet	0.0883	7.4e-08	3.48678	0.000489
sCCA1	ENSG00000242607	RPS3AP34	12	122806669	122808883	0.1402	rs10216641	-3.62	rs2068281	-0.001653	4.27	0.570295	266	enet	0.03281	0.000869	3.48617	0.00049
sCCA3	ENSG00000278922	NA	13	44542560	44545335	0.1416	rs11865086	3.66	rs6565191	0.042563	5.42	-3.019	183	lasso	0.110502	1.59e-09	-3.48356	0.000495
sCCA1	ENSG00000102802	MEDAG	11	76155967	76264069	0.3677	rs9805284	-4.38	rs12870594	0.237781	-8.56	-3.0363	571	lasso	0.28931	1.73e-24	3.48311	0.000496
sCCA3	ENSG00000011523	CEP68	1	228395831	228566577	0.4965	rs7559813	4.78	rs1009358	0.458	-11.85	3.53673	427	lasso	0.470479	5.94e-44	-3.48263	0.000497
sCCA1	ENSG00000266469	NA	19	11670189	11729950	0.0535	rs9635726	-3.98	rs1877031	0.0339	4.84	-3.53952	328	lasso	0.03205	0.000988	-3.48163	0.000498
sCCA1	ENSG00000272514	CFAP206	18	43753519	43846949	0.3181	rs1041058	4.17	rs6454604	0.186	8.15	-3.19098	424	lasso	0.296388	3.75e-25	-3.48104	0.000499
sCCA2	ENSG00000167799	NUDT8	16	47111614	47177908	0.2149	rs3758938	3.45	rs3758938	0.235	8.74	3.45115	256	lasso	0.242067	3.23e-20	3.4814	0.000499
sCCA1	ENSG00000130429	ARPC1B	16	4932508	5010742	0.2297	rs4646450	4.76	rs10268984	0.220876	-9.18	3.52	303	lasso	0.231565	2.66e-19	-3.48056	0.0005
sCCA2	ENSG00000152556	PFKM	1	150237804	150241980	0.1216	rs11168327	-4.92	rs4760687	0.127702	-6.69	-3.1991	518	lasso	0.139884	8.79e-12	3.47962	0.000502
sCCA2	ENSG00000197343	ZNF655	17	29036317	29117926	0.0642	rs4646450	4.76	rs10272998	0.0493	4.8	3.90869	304	lasso	0.071853	1.22e-06	3.47808	0.000505
sCCA2	ENSG00000264538	NA	8	74692332	74791145	0.6043	rs3110452	3.76	rs11652631	0.652673	14.39	3.27582	287	enet	0.681	2.74e-77	3.4766	0.000508
sCCA2	ENSG00000076924	XAB2	11	125763381	125773116	0.3049	rs11880337	-3.77	rs4134813	0.33	-10.08	-3.60772	454	lasso	0.322229	1.24e-27	3.47573	0.000509
sCCA2	ENSG00000178691	SUZ12	4	52709166	52783003	0.0463	rs4037396	3.58	rs7216102	0.010049	-3.88	3.13175	307	lasso	0.00562	0.1	-3.47515	0.000511
sCCA2	ENSG00000109971	HSPA8	3	187086120	187089864	0.1117	rs2156805	-3.98	rs11218783	0.0546	4.59	-3.22413	563	lasso	0.029991	0.0014	-3.47359	0.000514
sCCA2	ENSG00000134371	CDC73	1	155204243	155214490	0.147	rs7542466	-3.49	rs1539725	0.0141	-4.54	2.55048	343	lasso	0.0251	0.00319	-3.4721	0.000516
sCCA2	ENSG00000164877	MICALL2	17	30366993	30369847	0.1859	rs7788921	4.63	rs10951499	0.049	-5.77	2.37453	388	lasso	0.066778	2.87e-06	-3.46961	0.000521
sCCA3	ENSG00000232713	NA	3	48481667	48485616	0.1317	rs10189857	-4.41	rs7599341	0.0294	5.37	-1.10158	350	enet	0.041151	0.000214	-3.46922	0.000522
sCCA2	ENSG00000183864	TOB2	19	17858527	17899377	0.0894	rs2073167	3.84	rs4821995	0.075789	-5.08	2.99315	279	enet	0.073556	9.11e-07	-3.46886	0.000523
sCCA2	ENSG00000119661	DNAL1	12	111798455	111806925	0.4587	rs10136726	-4.27	rs17129430	0.133148	8.41	-3.1925	385	lasso	0.319747	2.17e-27	-3.4681	0.000524
sCCA3	ENSG00000119684	MLH3	19	18794487	18893004	0.0898	rs2111705	4.39	rs1077662	0.0256	-4.3	-2.63001	411	lasso	0.028913	0.00168	3.4678	0.000525
sCCA1	ENSG00000108344	PSMD3	12	7072408	7105520	0.1476	rs2302776	3.98	rs8079416	0.146	-7.34	-2.68676	301	lasso	0.20339	6.61e-17	3.46727	0.000526
sCCA1	ENSG00000187257	RSBN1L	4	103715540	103790053	0.1092	rs7801062	-3.5	rs17807185	0.045379	-5.52	2.95	515	enet	0.061084	7.49e-06	-3.46589	0.000528
sCCA3	ENSG00000109180	OCIAD1	19	46030685	46105470	0.1724	rs7674086	-4.04	rs7665209	0.228214	8.45	-3.45812	221	lasso	0.217841	4e-18	-3.4641	0.000532
sCCA3	ENSG00000241468	ATP5MF	1	207925402	207968858	0.1719	rs4646450	4.76	rs3779354	0.111308	-7.17	1.97891	316	enet	0.196851	2.32e-16	-3.46386	0.000532
sCCA1	ENSG00000113231	PDE8B	15	77285700	77329673	0.5753	rs441102	-3.65	rs335632	0.469907	-11.96	-3.51569	517	enet	0.531155	5.5e-52	3.4589	0.000542
sCCA1	ENSG00000164050	PLXNB1	8	42889337	42940931	0.1351	rs6442119	3.47	rs10470686	0.139262	-6.94	3.41957	254	lasso	0.122165	2.06e-10	-3.45913	0.000542
sCCA2	ENSG00000124571	XPO5	9	127912932	127913868	0.0853	rs7742789	-5.52	rs3805931	-0.000252	4.03	-3.16475	434	lasso	0.007709	0.0677	-3.4589	0.000542
sCCA2	ENSG00000074370	ATP2A3	1	228395831	228566577	0.2806	rs9896963	-3.98	rs8067516	0.059597	-5.93	-2.16406	494	lasso	0.114	8.27e-10	3.45793	0.000544
sCCA2	ENSG00000106244	PDAP1	17	30264037	30328064	0.0549	rs4646450	4.76	rs2687087	0.0444	-4.46	3.45685	308	lasso	0.039539	0.00028	-3.45512	0.00055
sCCA1	ENSG00000169756	LIMS1	7	44143960	44154161	0.2169	rs6760957	-4.07	rs6760160	0.200005	-8.56	-3.54844	357	lasso	0.214089	8.32e-18	3.45372	0.000553
sCCA3	ENSG00000205583	STAG3L1	17	29036317	29117926	0.7244	rs17207196	4.41	rs12535096	0.11221	7.04	-2.15871	160	enet	0.415769	1.86e-37	-3.45387	0.000553
sCCA3	ENSG00000256304	NA	19	57078880	57100279	0.1647	rs1795963	-3.19	rs3825097	0.0865	5.55	-2.83128	344	enet	0.135	2.17e-11	-3.45375	0.000553
sCCA2	ENSG00000179611	DGKZP1	1	26377795	26394927	0.1501	rs9533783	4.45	rs7322417	0.054892	-5.34	2.10534	509	enet	0.085779	1.14e-07	-3.45328	0.000554
sCCA2	ENSG00000158636	EMSY	6	160769300	160876014	0.1085	rs7948288	-3.76	rs7947864	0.00951	4.42	-2.28346	464	lasso	0.025349	0.00307	-3.4515	0.000557
sCCA2	ENSG00000154358	OBSCN	3	48481667	48485616	0.3947	rs1188977	4.36	rs1771482	0.534	13.22	3.74312	329	enet	0.577	9.12e-59	3.45041	0.00056
sCCA2	ENSG00000198551	ZNF627	16	333152	337215	0.1281	rs6511720	5.97	rs12373534	0.0958	5.6	2.81544	377	enet	0.105763	3.63e-09	3.44963	0.000561
sCCA3	ENSG00000152242	C18orf25	13	28874489	29069265	0.0723	rs8088306	3.34	rs3819177	0.011435	-4	2.1584	512	enet	0.0548	2.16e-05	-3.44939	0.000562
sCCA1	ENSG00000171208	NETO2	3	48481667	48485616	0.1102	rs11865790	3.55	rs1541589	0.00953	-3.76	3.41259	169	lasso	0.01389	0.0222	-3.44831	0.000564
sCCA1	ENSG00000118898	PPL	2	53994929	54002333	0.129	rs6500637	4.4	rs7928	0.040697	5.5	3.1743	402	enet	0.07214	1.16e-06	3.44771	0.000565
sCCA3	ENSG00000117362	APH1A	2	45878484	46415129	0.034	rs6698495	4.77	rs10788792	0.0321	-4.11	3.40348	241	lasso	0.018403	0.0101	-3.44743	0.000566
sCCA3	ENSG00000264538	NA	20	62571186	62587769	0.7157	rs3110452	3.76	rs11652631	0.768	15.51	3.27582	287	enet	0.798	2.35e-107	3.44734	0.000566
sCCA1	ENSG00000104343	UBE2W	1	155286654	155293967	0.2098	rs10086512	-3.52	rs6990813	0.05597	5.66	2.46064	463	enet	0.14692	2.48e-12	3.44694	0.000567
sCCA3	ENSG00000110060	PUS3	12	6687788	6693905	0.2215	rs521203	3.04	rs573327	0.198851	-7.92	2.86634	559	enet	0.229675	3.87e-19	-3.44625	0.000568
sCCA2	ENSG00000109184	DCUN1D4	2	44113647	44223144	0.1243	rs6824707	-4.02	rs2030333	0.160151	-7.36	-3.37776	156	lasso	0.150909	1.2e-12	3.44482	0.000571
sCCA3	ENSG00000136514	RTP4	4	140637907	141075338	0.4179	rs3821812	3.49	rs3821812	0.351	10.37	3.48823	573	enet	0.384272	5.51e-34	3.44505	0.000571
sCCA2	ENSG00000177628	GBA1	6	43181539	43191598	0.0983	rs4971100	-4.53	rs1076556	0.102	-6.53	-3.18093	314	lasso	0.107	2.69e-09	3.44435	0.000572
sCCA1	ENSG00000266777	NA	4	48887036	48908954	0.1069	rs4037396	3.58	rs7216102	0.0811	-5.23	3.13175	288	lasso	0.07604	5.97e-07	-3.44025	0.000581
sCCA2	ENSG00000232112	TMA7	1	201865580	201915715	0.1734	rs6442119	3.47	rs922075	0.126	6.89	3.33433	254	lasso	0.122	2.27e-10	3.44005	0.000582
sCCA1	ENSG00000130475	FCHO1	7	129658126	129691291	0.334	rs4280376	-3.64	rs10418535	0.178	8.6	-2.74844	422	enet	0.288	2.17e-24	-3.43885	0.000584
sCCA1	ENSG00000198324	PHETA1	9	134735494	134955295	0.0534	rs10774625	-7.04	rs7398343	0.063141	-4.63	2.62812	231	lasso	0.055858	1.81e-05	-3.43795	0.000586
sCCA1	ENSG00000105662	CRTC1	3	49460379	49466759	0.1422	rs4808844	5.26	rs2074175	0.0488	5.4	1.50308	382	enet	0.077	5.05e-07	3.43687	0.000588
sCCA1	ENSG00000126749	EMG1	1	155247374	155259639	0.0691	rs7959658	-4.26	rs11064255	-0.003081	3.46	-3.05453	152	enet	0.004103	0.134	-3.43691	0.000588
sCCA1	ENSG00000109332	UBE2D3	1	205111632	205180727	0.1466	rs7685399	4.32	rs223484	0.204535	8.19	3.90745	326	lasso	0.215707	6.07e-18	3.43614	0.00059
sCCA2	ENSG00000125741	OPA3	4	4269428	4291896	0.2014	rs17356664	-4.8	rs3745818	0.114	-6.04	2.21911	377	lasso	0.121687	2.24e-10	-3.43636	0.00059
sCCA3	ENSG00000117335	CD46	1	19592476	19600688	0.2093	rs2745980	3.58	rs4844393	0.229	8.47	3.0319	479	lasso	0.240559	4.38e-20	3.43523	0.000592
sCCA2	ENSG00000274964	NA	3	50367219	50378411	0.3159	rs261900	3.71	rs3789975	0.13048	-7.39	3.08973	560	lasso	0.345848	5.57e-30	-3.43413	0.000594
sCCA3	ENSG00000140368	PSTPIP1	7	1570350	1582679	0.0522	rs7178572	4.42	rs11636648	0.0303	-4.52	2.32282	230	enet	0.035395	0.000562	-3.43411	0.000595
sCCA2	ENSG00000168522	FNTA	3	50648951	50686720	0.0777	rs6982753	3.25	rs4623474	0.0162	5.14	3.03456	205	enet	0.049912	4.9e-05	3.43339	0.000596
sCCA2	ENSG00000274523	RCC1L	1	150618701	150669630	0.2633	rs2301907	-4.62	rs17207196	0.132	-6.49	4.4102	70	enet	0.202294	8.17e-17	-3.43304	0.000597
sCCA2	ENSG00000232630	NA	1	155158300	155162707	0.1875	rs3122938	-4.69	rs465689	0.305572	-9.87	2.36563	312	lasso	0.331611	1.48e-28	-3.43048	0.000603
sCCA1	ENSG00000154358	OBSCN	17	44594068	44657088	0.406	rs1188977	4.36	rs1771482	0.549152	-13.38	3.74312	329	enet	0.59	9.2e-61	-3.42964	0.000604
sCCA1	ENSG00000178691	SUZ12	16	69796209	69975644	0.1457	rs4037396	3.58	rs8064843	0.0706	5.04	3.33222	307	enet	0.06661	2.95e-06	3.42778	0.000609
sCCA1	ENSG00000106624	AEBP1	17	53046088	53241646	0.5516	rs2014453	3.31	rs2014453	0.204377	8.04	3.31	348	lasso	0.229418	4.07e-19	3.42616	0.000612
sCCA1	ENSG00000264538	NA	2	171847333	172087824	0.7292	rs3110452	3.76	rs11652631	0.784	15.62	3.27582	287	enet	0.80846	5.65e-111	3.4261	0.000612
sCCA3	ENSG00000197016	ZNF470	4	48499378	48782339	0.4646	rs7252017	3.39	rs3752180	0.0501	-5.59	3.05873	496	enet	0.211	1.41e-17	-3.4253	0.000614
sCCA3	ENSG00000158022	TRIM63	17	39968932	39979465	0.1041	rs11247867	3.55	rs2783711	0.0467	-4.93	3.01564	452	enet	0.065106	3.8e-06	-3.42367	0.000618
sCCA2	ENSG00000146477	SLC22A3	4	15471489	15603180	0.3783	rs16891156	-6.89	rs2504927	0.482645	-12.22	2.10119	542	lasso	0.532967	3.05e-52	-3.42276	0.00062
sCCA1	ENSG00000232112	TMA7	9	127908852	127952218	0.4079	rs6442119	3.47	rs6794875	0.543035	13	3.40953	254	lasso	0.552446	4.72e-55	3.42207	0.000621
sCCA2	ENSG00000185615	PDIA2	1	243419320	243663394	0.2603	rs1802752	4.12	rs11639642	0.0694	-6.05	-2.9668	340	enet	0.173943	1.74e-14	3.4207	0.000625
sCCA3	ENSG00000102755	FLT1	7	97576299	97577310	0.0913	rs7995976	-4.24	rs9554309	0.00677	-4.38	2.6847	455	enet	0.022917	0.00465	-3.4197	0.000627
sCCA3	ENSG00000232112	TMA7	1	228645065	228645560	0.4126	rs6442119	3.47	rs9826195	0.547	-13.04	3.44265	254	lasso	0.558547	5.87e-56	-3.41904	0.000628
sCCA1	ENSG00000143942	CHAC2	1	146714291	146767443	0.0834	rs11889094	-3.72	rs2542585	0.077098	5.85	-3.38956	468	lasso	0.066896	2.81e-06	-3.41842	0.00063
sCCA3	ENSG00000171132	PRKCE	12	6647541	6665239	0.085	rs667747	3.35	rs2344658	0.0341	4.66	3.00136	680	lasso	0.039973	0.00026	3.41834	0.00063
sCCA1	ENSG00000198276	UCKL1	1	169337208	169365778	0.3189	rs6062541	4.99	rs817331	0.180106	7.44	-2.1759	381	lasso	0.219	3.04e-18	-3.41729	0.000632
sCCA3	ENSG00000225855	RUSC1-AS1	1	26798941	26802463	0.1399	rs4971100	-4.53	rs11264359	0.139	7.02	-3.00545	260	lasso	0.123169	1.72e-10	-3.41314	0.000642
sCCA1	ENSG00000247853	NA	21	45138975	45182188	0.1394	rs7959658	-4.26	rs7316626	0.102376	-5.89	-3.19986	319	enet	0.096791	1.72e-08	3.41082	0.000648
sCCA2	ENSG00000138095	LRPPRC	17	53046088	53241646	0.4058	rs3764769	4.06	rs6756365	0.38	-11.03	3.74005	506	lasso	0.413958	2.98e-37	-3.41	0.000649
sCCA3	ENSG00000196782	MAML3	1	51752930	51810788	0.2076	rs12509820	5.56	rs9992829	-0.001715	-3.75	-4.07202	461	enet	0.022311	0.00516	3.40883	0.000652
sCCA1	ENSG00000245261	NA	11	107373452	107436472	0.1831	rs7742789	-5.52	rs7752120	0.0385	-5.3	-3.62971	358	enet	0.101033	8.25e-09	3.40655	0.000658
sCCA1	ENSG00000145247	OCIAD2	12	6881678	6887621	0.0325	rs7674086	-4.04	rs955683	0.028984	-3.75	-3.58298	185	lasso	0.005233	0.108	3.40582	0.00066
sCCA2	ENSG00000163431	LMOD1	5	43289497	43313614	0.2399	rs903678	-3.81	rs2820315	0.202	8.04	-3.32	478	lasso	0.222	1.61e-18	-3.40521	0.000661
sCCA2	ENSG00000091732	ZC3HC1	12	122806669	122808883	0.085	rs11556924	4.69	rs4731662	0.00967	-4.45	-2.79842	388	lasso	0.014974	0.0184	3.4039	0.000664
sCCA1	ENSG00000160563	MED27	15	78276378	78370066	0.1239	rs10901094	-3.56	rs7467596	0.129	-6.67	-3.2531	500	enet	0.122	2.12e-10	3.40147	0.00067
sCCA2	ENSG00000145029	NICN1	11	65837834	66012218	0.3856	rs2271961	-5.93	rs7619016	0.506	12.78	-2.63481	287	lasso	0.545	5.83e-54	-3.40119	0.000671
sCCA1	ENSG00000143630	HCN3	3	113161565	113234034	0.1654	rs4971100	-4.53	rs2297480	0.294777	9.58	-3.21279	296	enet	0.271	8.95e-23	-3.39955	0.000675
sCCA2	ENSG00000133059	DSTYK	12	117581146	117628336	0.2025	rs6662930	3.76	rs6696846	0.2	8.08	3.57601	591	lasso	0.212	1.24e-17	3.39883	0.000677
sCCA2	ENSG00000145220	LYAR	12	112107656	112108166	0.1834	rs4555567	-3.28	rs2920228	0.018133	-4.75	1.78592	380	enet	0.074095	8.31e-07	-3.39833	0.000678
sCCA1	ENSG00000211454	AKR7L	11	30344598	30359774	0.2363	rs10158092	3.51	rs10917240	0.16748	7.93	3.46983	502	enet	0.198	2.04e-16	3.39799	0.000679
sCCA1	ENSG00000068028	RASSF1	14	103851729	103970168	0.0949	rs2352974	-5.69	rs2301639	0.047455	-4.95	-1.14832	334	enet	0.053833	2.54e-05	3.39732	0.00068
sCCA3	ENSG00000198517	MAFK	18	20777108	21017925	0.1455	rs11764590	5.04	rs4725180	0.099567	-5.81	3.19632	364	lasso	0.100377	9.24e-09	-3.39719	0.000681
sCCA2	ENSG00000114738	MAPKAPK3	2	73612886	73837920	0.4038	rs3774745	4.67	rs1076904	0.179	-8.06	-1.17023	318	lasso	0.325	7.22e-28	3.39686	0.000682
sCCA1	ENSG00000143457	GOLPH3L	15	44038590	44065477	0.4185	rs6698495	4.77	rs868751	0.661827	14.19	3.39722	302	lasso	0.652	1.21e-71	3.39621	0.000683
sCCA1	ENSG00000278985	NA	16	11844442	11891123	0.2466	rs16954505	-4.28	rs9934957	0.338171	-10.51	-3.36322	677	lasso	0.36162	1.35e-31	3.39614	0.000683
sCCA2	ENSG00000185499	MUC1	19	45992035	46005768	0.3281	rs4971100	-4.53	rs6427184	0.121	-6.52	-0.99172	336	lasso	0.224	1.16e-18	3.39544	0.000685
sCCA2	ENSG00000198373	WWP2	2	232571605	232578251	0.2584	rs4783722	4.43	rs8048590	0.113	6.25	3.7367	253	enet	0.193991	4e-16	3.39492	0.000686
sCCA3	ENSG00000185829	ARL17A	4	156655600	156658214	0.4995	rs11874	-3.78	rs17692129	0.334	10.24	-1.3213	142	enet	0.42	6.42e-38	-3.39502	0.000686
sCCA3	ENSG00000166263	STXBP4	19	49999622	50002946	0.3087	rs11658717	3.68	rs7222197	0.318	-10.27	3.37718	499	lasso	0.346	5.94e-30	-3.39451	0.000688
sCCA2	ENSG00000198586	TLK1	3	49460379	49466759	0.0739	rs17554	-3.45	rs6734372	0.0147	-4.24	1.86981	356	enet	0.011808	0.0322	-3.39	0.000692
sCCA3	ENSG00000075539	FRYL	3	169511216	169530774	0.0483	rs7674086	-4.04	rs7655341	0.009348	-3.65	-3.58734	227	lasso	0.006584	0.0835	3.39233	0.000693
sCCA3	ENSG00000141756	FKBP10	16	4896666	4932361	0.1924	rs12325861	-5.46	rs7213095	0.00165	3.78	0.93934	415	enet	0.0638	4.71e-06	3.39181	0.000694
sCCA1	ENSG00000048342	CC2D2A	22	29138019	29153503	0.2005	rs13133213	4.94	rs4698112	0.203719	8.05	-3.36581	496	lasso	0.197201	2.17e-16	-3.3915	0.000695
sCCA2	ENSG00000119414	PPP6C	2	161993419	162092732	0.0503	rs3122938	-4.69	rs643228	0.030892	4.17	2.98817	323	lasso	0.019966	0.00772	3.39161	0.000695
sCCA1	ENSG00000054282	SDCCAG8	1	150480538	150486265	0.5604	rs6429422	-3.41	rs10926978	0.605037	-13.6	-3.15816	286	enet	0.649	4.08e-71	3.3908	0.000697
sCCA2	ENSG00000238228	OR7E7P	1	26187701	26197744	0.2094	rs3735557	-4.26	rs11982005	0.0364	-4.97	-3.91694	342	enet	0.112922	1.04e-09	3.38964	0.0007
sCCA1	ENSG00000181218	H2AC25	20	42931478	42939809	0.1405	rs1188977	4.36	rs1059778	0.055478	-6.05	3.64504	341	lasso	0.126	1.02e-10	-3.38919	0.000701
sCCA1	ENSG00000131778	CHD1L	11	113691578	113692607	0.3454	rs2353987	4.25	rs4950398	0.338308	-10.2	2.66397	407	lasso	0.371	1.31e-32	-3.38803	0.000704
sCCA3	ENSG00000010295	IFFO1	13	50486842	50510626	0.1529	rs7959658	-4.26	rs11539542	0.101	5.96	-3.33687	332	lasso	0.0999	9.98e-09	-3.38721	0.000706
sCCA1	ENSG00000117475	BLZF1	16	31102163	31107301	0.1521	rs10919144	4.97	rs6696810	0.158125	-7.04	-3.04095	590	enet	0.152	1.01e-12	3.38579	0.00071
sCCA1	ENSG00000198830	HMGN2	2	20883788	21022882	0.1341	rs11247867	3.55	rs190737	0.016251	-4.54	-0.83428	368	enet	0.0666	2.95e-06	3.38172	0.00072
sCCA2	ENSG00000275494	NA	16	85723690	85784735	0.0679	rs4787318	-3.39	rs12920684	0.00554	4.25	-3.2603	401	lasso	0.003749	0.144	-3.38162	0.000721
sCCA1	ENSG00000160209	PDXK	8	28924796	29120641	0.1978	rs9306160	3.31	rs4818859	0.19558	8.22	3.00269	275	lasso	0.21395	8.56e-18	3.38117	0.000722
sCCA1	ENSG00000166263	STXBP4	19	1905377	1913444	0.362	rs11658717	3.68	rs7222197	0.419	11.35	3.37718	499	lasso	0.44391	1.02e-40	3.38104	0.000722
sCCA1	ENSG00000085831	TTC39A	11	65837834	66012218	0.3341	rs12139552	3.39	rs11577254	0.174485	7.4	2.82551	188	lasso	0.179	7.41e-15	3.37698	0.000733
sCCA2	ENSG00000137760	ALKBH8	10	75572259	75634343	0.1786	rs12224337	-4.06	rs604395	0.157	7.09	3.37705	463	lasso	0.149006	1.7e-12	3.37705	0.000733
sCCA1	ENSG00000279088	NA	19	21579921	21610375	0.4307	rs12247028	4.54	rs2894040	0.410404	-11.21	3.9704	245	enet	0.413473	3.38e-37	-3.3766	0.000734
sCCA3	ENSG00000089692	LAG3	9	127624409	127640003	0.1447	rs7959658	-4.26	rs11064342	-0.00118	4.08	-2.42145	254	enet	0.0177	0.0114	-3.37459	0.000739
sCCA2	ENSG00000256304	NA	11	67380124	67383728	0.1545	rs1795963	-3.19	rs12870	0.026003	-4.48	0.76554	344	enet	0.070477	1.53e-06	-3.37137	0.000748
sCCA3	ENSG00000112972	HMGCS1	22	41763337	41795330	0.0564	rs35313525	3.51	rs10036954	0.00809	-4.23	1.96757	310	enet	0.0286	0.00176	-3.37143	0.000748
sCCA1	ENSG00000167202	TBC1D2B	2	219940051	220035549	0.3544	rs9788721	-7.01	rs3803380	0.282953	9.76	-2.30177	415	enet	0.371233	1.34e-32	-3.3683	0.000756
sCCA3	ENSG00000175115	PACS1	17	30334891	30380523	0.106	rs479018	4.17	rs535395	0.107221	-5.96	-3.34458	362	lasso	0.091159	4.52e-08	3.36819	0.000757
sCCA2	ENSG00000163611	SPICE1	19	49133287	49140695	0.2206	rs6808932	-3.31	rs16860709	0.0839	5.95	0.92259	434	enet	0.131	4.2e-11	3.36754	0.000758
sCCA2	ENSG00000135108	FBXO21	21	15857549	15955723	0.1289	rs1875140	-3.56	rs4766834	0.069751	-5.39	-3.17547	562	lasso	0.076049	5.96e-07	3.36629	0.000762
sCCA3	ENSG00000258359	NA	2	219940051	220035549	0.025	rs10774625	-7.04	rs11066028	0.0257	3.95	2.95853	235	enet	0.0176	0.0117	3.36367	0.000769
sCCA1	ENSG00000152219	ARL14EP	6	43395104	43418168	0.4996	rs1222210	3.8	rs1222218	0.53421	12.75	-2.7125	389	enet	0.574155	2.48e-58	-3.36125	0.000776
sCCA1	ENSG00000075413	MARK3	7	1570350	1582679	0.299	rs17791722	-4.97	rs12879085	0.440094	-11.75	3.08159	357	lasso	0.453481	7.25e-42	-3.36087	0.000777
sCCA1	ENSG00000134490	TMEM241	1	114437370	114447823	0.2377	rs1788783	4.69	rs11082402	0.249469	-9.01	1.86967	344	lasso	0.31709	3.93e-27	-3.3598	0.00078
sCCA1	ENSG00000167004	PDIA3	3	122078438	122102078	0.1177	rs689797	4.63	rs3087657	0.073002	6.08	3.54123	256	lasso	0.074745	7.44e-07	3.3588	0.000783
sCCA3	ENSG00000116127	ALMS1	7	106809406	106842974	0.1161	rs7604588	-3.72	rs6748040	0.0658	-5.62	-3.46803	299	lasso	0.067855	2.39e-06	3.35881	0.000783
sCCA2	ENSG00000122299	ZC3H7A	1	155829300	155854990	0.1324	rs11639821	4.17	rs7197059	0.067	5.17	4.0595	467	enet	0.0582	1.22e-05	3.35786	0.000785
sCCA2	ENSG00000213889	PPM1N	8	95891998	95908906	0.2085	rs17356664	-4.8	rs4511641	0.215	8.28	-3.27346	369	lasso	0.227566	5.88e-19	-3.35734	0.000787
sCCA1	ENSG00000187514	PTMA	12	123773656	123849390	0.0725	rs6437009	3.46	rs1434519	0.026566	4.55	-2.74379	343	lasso	0.049403	5.34e-05	-3.35693	0.000788
sCCA3	ENSG00000260244	NA	16	28699879	28747051	0.1896	rs7692387	3.08	rs7682716	0.02145	-4.55	2.88867	455	enet	0.08814	7.59e-08	-3.35658	0.000789
sCCA3	ENSG00000142534	RPS11	3	14186647	14220283	0.4332	rs1042122	-4.91	rs2073614	0.358	10.76	-3.16583	369	lasso	0.36	1.99e-31	-3.3563	0.00079
sCCA3	ENSG00000145029	NICN1	12	125431371	125473668	0.3851	rs2271961	-5.93	rs7619016	0.51	12.81	-2.63481	287	lasso	0.545611	4.72e-54	-3.35555	0.000792
sCCA3	ENSG00000171757	LRRC34	17	79361930	79364056	0.1888	rs9878797	3.2	rs9878797	0.108	6	3.19906	414	enet	0.123388	1.66e-10	3.35462	0.000795
sCCA2	ENSG00000118900	UBN1	11	65659520	65668044	0.2179	rs6500637	4.4	rs17771656	0.111	-6.74	2.7171	402	lasso	0.158823	2.84e-13	-3.35393	0.000797
sCCA1	ENSG00000100209	HSCB	8	42392672	42393447	0.193	rs132531	-5.05	rs5752791	0.129217	6.44	-3.70781	307	lasso	0.182698	3.39e-15	-3.3534	0.000798
sCCA2	ENSG00000136560	TANK	11	10594638	10715535	0.0672	rs1267068	3.64	rs7309	0.0811	-5.7	-3.08469	365	lasso	0.08687	9.43e-08	3.35	0.000798
sCCA2	ENSG00000143369	ECM1	10	105726959	105788991	0.2977	rs6698495	4.77	rs11806171	0.162	-7.13	-2.23665	279	enet	0.19	8.4e-16	3.3522	0.000802
sCCA3	ENSG00000182749	PAQR7	19	19303008	19312678	0.1193	rs11247867	3.55	rs2294226	0.0534	-5.2	3.06135	405	enet	0.061042	7.55e-06	-3.35195	0.000802
sCCA2	ENSG00000255710	NA	1	155305059	155532598	0.0808	rs17613838	-6.32	rs7943062	0.0196	4.17	2.50835	586	lasso	0.044101	0.00013	3.35066	0.000806
sCCA3	ENSG00000197296	FITM2	16	235747	236293	0.1132	rs13043176	-4.53	rs4810412	0.030908	4.94	1.99429	504	enet	0.073212	9.65e-07	3.35068	0.000806
sCCA1	ENSG00000167397	VKORC1	18	32820994	32847097	0.2896	rs2884737	3.62	rs7197717	0.39228	-11.02	-2.16515	240	enet	0.43689	6.86e-40	3.3501	0.000808
sCCA2	ENSG00000123178	SPRYD7	20	62496596	62522898	0.0989	rs9568295	-4.32	rs2038881	0.043907	-5.08	-1.90123	403	lasso	0.070614	1.5e-06	3.34995	0.000808
sCCA3	ENSG00000118961	LDAH	17	37782993	37792879	0.5487	rs6743033	3.88	rs13385191	0.447	-11.68	-3.12692	530	enet	0.474826	1.7e-44	3.34962	0.000809
sCCA2	ENSG00000154102	C16orf74	1	16010827	16061264	0.1667	rs1974868	3.44	rs408126	0.161	-7.18	-3.0392	640	enet	0.181813	4e-15	3.34939	0.00081
sCCA3	ENSG00000197892	KIF13B	11	58346584	58388515	0.1	rs6990635	4.46	rs3824092	-0.002524	3.53	3.41332	435	lasso	-0.002281	0.579	3.34914	0.000811
sCCA3	ENSG00000213638	ADAT3	17	30469473	30580393	0.1517	rs7249187	3.72	rs734931	0.0275	-4.54	-0.77609	366	enet	0.0657	3.43e-06	3.34821	0.000813
sCCA1	ENSG00000175115	PACS1	7	114562209	114659256	0.1684	rs479018	4.17	rs2270448	0.18997	8.15	-2.9512	362	lasso	0.222446	1.62e-18	-3.34773	0.000815
sCCA2	ENSG00000148660	CAMK2G	2	45615819	45839304	0.0902	rs12247028	4.54	rs2675662	0.096358	5.79	3.38455	240	lasso	0.083821	1.59e-07	3.34526	0.000822
sCCA3	ENSG00000196268	ZNF493	7	26706681	27034858	0.2159	rs9749580	4.03	rs11085447	0.177	7.95	2.80235	286	lasso	0.205	4.54e-17	3.34508	0.000823
sCCA3	ENSG00000136950	ARPC5L	11	67395409	67397401	0.1737	rs633533	4.12	rs640052	0.182791	8.02	3.07049	284	lasso	0.217103	4.62e-18	3.34188	0.000832
sCCA3	ENSG00000231793	NA	16	235747	236293	0.3699	rs3758938	3.45	rs4930461	0.362619	-10.63	3.43398	257	lasso	0.363617	8.38e-32	-3.34201	0.000832
sCCA2	ENSG00000167074	TEF	11	64590859	64612041	0.0499	rs2073167	3.84	rs7287010	0.036833	3.93	3.18981	256	lasso	0.027044	0.0023	3.3408	0.000835
sCCA3	ENSG00000213901	SLC23A3	16	31102163	31107301	0.2722	rs13026308	3.87	rs3210652	0.201	-8.06	-2.47898	372	enet	0.240069	4.84e-20	3.34099	0.000835
sCCA1	ENSG00000185158	LRRC37B	3	48506445	48509044	0.1036	rs4037396	3.58	rs8064843	0.12	-6.25	3.33222	296	lasso	0.11222	1.18e-09	-3.34023	0.000837
sCCA2	ENSG00000105516	DBP	1	39456895	39471731	0.1226	rs516246	-4.82	rs2307019	0.016	-4.02	3.17021	462	lasso	0.009981	0.0447	-3.33892	0.000841
sCCA2	ENSG00000155307	SAMSN1	16	4295826	4303790	0.1062	rs17274750	-3.62	rs1297121	0.063563	4.97	-2.569	598	enet	0.03715	0.000418	-3.3388	0.000841
sCCA1	ENSG00000213901	SLC23A3	9	127704887	127905785	0.3983	rs13026308	3.87	rs17655123	0.390919	-11.15	-2.46099	372	lasso	0.508349	7.5e-49	3.33815	0.000843
sCCA3	ENSG00000124574	ABCC10	14	74111578	74170435	0.0881	rs7742789	-5.52	rs1969759	0.0339	4.65	-1.97307	410	enet	0.0691	1.93e-06	-3.33751	0.000845
sCCA1	ENSG00000198517	MAFK	2	74153953	74186088	0.2621	rs11764590	5.04	rs10215442	0.241852	9.08	3.24	364	enet	0.257481	1.4e-21	3.33636	0.000849
sCCA1	ENSG00000279833	NA	19	19386827	19431653	0.0957	rs139416	3.47	rs139390	0.085996	-5.38	3.3069	411	lasso	0.069759	1.73e-06	-3.3358	0.000851
sCCA3	ENSG00000134262	AP4B1	3	49460379	49466759	0.188	rs1230666	-6.72	rs1217397	0.124	-6.78	0.47368	468	enet	0.197297	2.13e-16	3.33526	0.000852
sCCA3	ENSG00000160124	MIX23	12	31824071	31882108	0.1651	rs17203397	-3.5	rs17266816	0.0776	-5.68	-2.93033	472	lasso	0.131845	3.7e-11	3.3352	0.000852
sCCA1	ENSG00000105856	HBP1	15	41624892	41673248	0.1029	rs12705390	-4.8	rs2107319	0.157843	-7.19	3.22	336	lasso	0.144256	4e-12	-3.3351	0.000853
sCCA1	ENSG00000132718	SYT11	12	51441745	51454207	0.0548	rs821551	-3.85	rs3820594	0.055316	4.61	-3.33511	259	lasso	0.0322	0.000965	-3.33511	0.000853
sCCA2	ENSG00000175305	CCNE2	19	54369477	54379691	0.0581	rs1000286	-4.56	rs481887	0.0776	5.07	-3.32716	456	lasso	0.065149	3.77e-06	-3.335	0.000853
sCCA1	ENSG00000139697	SBNO1	8	30013346	30013748	0.2427	rs10083067	-3.85	rs10846509	0.189193	7.99	-3.61117	333	lasso	0.188429	1.15e-15	-3.33366	0.000857
sCCA3	ENSG00000184110	EIF3C	18	21032787	21066567	0.1606	rs181206	-3.27	rs7500321	0.108553	6.43	-2.6569	202	lasso	0.129468	5.65e-11	-3.33222	0.000862
sCCA1	ENSG00000154767	XPC	1	205052258	205053645	0.2758	rs3796311	-3.74	rs2228001	0.181968	8.42	2.24693	584	enet	0.234753	1.41e-19	3.33046	0.000867
sCCA1	ENSG00000262877	NA	2	220059959	220074373	0.6058	rs1468033	-3.76	rs11655604	0.414	11.31	2.97488	359	enet	0.46716	1.53e-43	3.33014	0.000868
sCCA3	ENSG00000150990	DHX37	19	11071598	11176071	0.186	rs11057830	-5.23	rs4078216	0.0494	-5.08	2.69972	542	enet	0.0945	2.55e-08	-3.33006	0.000868
sCCA3	ENSG00000175592	FOSL1	19	7694623	7696842	0.0527	rs479018	4.17	rs535395	0.04885	-4.66	-3.34458	340	lasso	0.02122	0.00622	3.32947	0.00087
sCCA1	ENSG00000279880	NA	4	2463947	2627047	0.0619	rs7221651	-3.48	rs10445361	0.0788	-5	-3.32151	331	lasso	0.07553	6.51e-07	3.32887	0.000872
sCCA1	ENSG00000254165	NA	11	64002010	64006259	0.145	rs6982753	3.25	rs13280604	0.021158	-4.92	2.5243	258	enet	0.06698	2.77e-06	-3.32732	0.000877
sCCA3	ENSG00000072952	IRAG1	17	45527934	45569858	0.1128	rs10840446	-3.43	rs1065052	0.062994	-5.72	-3.41046	605	lasso	0.068239	2.24e-06	3.32681	0.000878
sCCA1	ENSG00000065613	SLK	16	46989299	47007699	0.2174	rs10786772	4.61	rs11814244	0.213503	8.18	-3.75495	421	lasso	0.25387	2.93e-21	-3.3265	0.000879
sCCA1	ENSG00000064490	RFXANK	12	112079950	112123790	0.1602	rs4808844	5.26	rs10414676	0.0658	-5.18	-2.75836	327	lasso	0.0539	2.49e-05	3.32598	0.000881
sCCA1	ENSG00000116539	ASH1L	2	131805449	131851033	0.1706	rs4971100	-4.53	rs12035524	0.092396	-5.46	-2.90715	223	lasso	0.0715	1.28e-06	3.32464	0.000885
sCCA3	ENSG00000268836	NA	17	45331212	45421658	0.5722	rs1802752	4.12	rs4141288	0.479478	-12.4	-3.2527	300	lasso	0.509325	5.54e-49	3.32439	0.000886
sCCA2	ENSG00000186812	ZNF397	10	105642300	105677963	0.0562	rs3786313	2.75	rs11662191	-0.000994	3.63	-2.3245	395	lasso	0.01031	0.0421	-3.3242	0.000887
sCCA1	ENSG00000101150	TPD52L2	14	73741815	73930348	0.1891	rs6062541	4.99	rs3795149	0.048378	5.17	-1.4621	419	lasso	0.0683	2.23e-06	-3.32323	0.00089
sCCA2	ENSG00000131771	PPP1R1B	7	77423045	77427897	0.0955	rs2302776	3.98	rs907091	0.017354	-5.92	-3.09059	327	enet	0.0583	1.2e-05	3.32204	0.000894
sCCA2	ENSG00000116786	PLEKHM2	9	127620159	127624260	0.1442	rs6668919	4.27	rs12564900	0.11	6.91	-3.21953	482	lasso	0.124	1.6e-10	-3.32085	0.000897
sCCA1	ENSG00000186660	ZFP91	15	44096690	44117000	0.1797	rs4938893	3.83	rs2298608	0.21382	-8.28	3.2402	430	lasso	0.200775	1.09e-16	-3.31978	0.000901
sCCA2	ENSG00000126858	RHOT1	2	220059959	220074373	0.2442	rs4037396	3.58	rs7208838	0.073204	6.1	2.57372	307	enet	0.168	5.31e-14	3.31852	0.000905
sCCA3	ENSG00000135272	MDFIC	11	67380124	67383728	0.2339	rs12705966	5.75	rs12706005	0.103456	-6.64	-1.64625	300	lasso	0.182482	3.53e-15	3.31815	0.000906
sCCA3	ENSG00000068784	SRBD1	12	89761584	89763078	0.2309	rs667747	3.35	rs4425122	0.174	-8.45	-3.00771	673	lasso	0.236579	9.75e-20	3.31677	0.000911
sCCA3	ENSG00000005020	SKAP2	16	46989299	47007699	0.079	rs7800053	-4.84	rs4719886	0.010712	4	3.00298	501	lasso	0.007865	0.0658	3.3153	0.000915
sCCA3	ENSG00000167799	NUDT8	14	24641062	24649463	0.3058	rs3758938	3.45	rs3758938	0.317173	10.11	3.45115	256	lasso	0.343131	1.05e-29	3.31427	0.000919
sCCA1	ENSG00000268836	NA	19	45809672	45826235	0.58	rs1802752	4.12	rs4141288	0.511977	-12.67	-3.25267	300	lasso	0.52681	2.23e-51	3.31355	0.000921
sCCA3	ENSG00000171219	CDC42BPG	4	103552660	103682151	0.1324	rs3825073	3.7	rs534236	0.030477	4.62	-2.04292	336	enet	0.060838	7.81e-06	-3.3129	0.000923
sCCA2	ENSG00000167397	VKORC1	16	12070594	12668146	0.5037	rs2884737	3.62	rs2884737	0.387	-10.87	3.6164	240	lasso	0.435512	9.94e-40	-3.30966	0.000934
sCCA2	ENSG00000213689	TREX1	17	30187923	30228784	0.2206	rs6442119	3.47	rs9826195	0.221	8.9	3.44265	254	enet	0.234	1.68e-19	3.30801	0.00094
sCCA3	ENSG00000174574	AKIRIN1	3	169511216	169530774	0.1056	rs3931300	-4.63	rs13374459	0.0234	-4.33	-2.71527	396	lasso	0.092834	3.39e-08	3.30754	0.000941
sCCA3	ENSG00000262468	NA	19	45165545	45187631	0.3212	rs859310	3.82	rs4785955	0.148716	-6.79	-2.0665	380	lasso	0.162139	1.55e-13	3.30581	0.000947
sCCA1	ENSG00000274561	NA	1	113161795	113214241	0.1873	rs7221651	-3.48	rs6504574	0.156	-7.89	-3.08292	322	lasso	0.17497	1.44e-14	3.30431	0.000952
sCCA3	ENSG00000173611	SCAI	17	40465342	40540586	0.0721	rs3122938	-4.69	rs10986505	0.060331	5.04	3.20663	306	lasso	0.051799	3.57e-05	3.30291	0.000957
sCCA1	ENSG00000119661	DNAL1	8	10581278	10697357	0.4712	rs10136726	-4.27	rs12433186	0.131654	-8.18	1.92665	385	lasso	0.325924	5.4e-28	-3.30172	0.000961
sCCA2	ENSG00000114956	DGUOK	1	228351787	228353213	0.0821	rs828867	3.25	rs7606947	0.0472	-4.53	-2.96745	373	lasso	0.025574	0.00296	3.3	0.000971
sCCA2	ENSG00000105705	SUGP1	16	72042487	72058954	0.0988	rs4808884	4.41	rs892023	0.00173	-4.53	-3.23692	362	enet	0.026488	0.00253	3.29841	0.000972
sCCA1	ENSG00000145029	NICN1	5	112312399	112356667	0.3875	rs2271961	-5.93	rs7619016	0.510634	12.82	-2.63481	287	lasso	0.544347	7.2e-54	-3.29793	0.000974
sCCA3	ENSG00000151743	AMN1	1	155166659	155175286	0.0832	rs1798255	3.63	rs1260708	0.00192	4.08	2.54958	491	lasso	0.00402	0.137	3.29745	0.000976
sCCA2	ENSG00000137804	NUSAP1	1	155204243	155214490	0.1214	rs8042088	-5.54	rs8036498	0.127637	6.89	-2.82493	276	lasso	0.120367	2.82e-10	-3.2971	0.000977
sCCA2	ENSG00000276445	NA	2	32390115	32390826	0.1191	rs337789	2.46	rs234309	-0.0032	-3.86	1.2601	402	enet	0.013935	0.0221	-3.29704	0.000977
sCCA3	ENSG00000050426	LETMD1	3	158288952	158325041	0.1058	rs10876138	-3.62	rs10876128	0.0976	-5.94	-3.2173	390	lasso	0.0792	3.48e-07	3.29681	0.000978
sCCA1	ENSG00000179820	MYADM	11	35965531	36253686	0.1168	rs11666543	3.98	rs3786631	0.0017	3.52	3.63714	466	enet	-0.000312	0.342	3.29644	0.000979
sCCA3	ENSG00000271869	NA	2	54091204	54197977	0.1936	rs16877101	-4.93	rs3779639	0.065005	4.79	-3.79877	366	enet	0.057898	1.28e-05	-3.29564	0.000982
sCCA2	ENSG00000101782	RIOK3	15	43415477	43477344	0.0627	rs1788783	4.69	rs2291993	0.0166	3.84	3.1876	346	enet	0.0311	0.00116	3.2949	0.000985
sCCA1	ENSG00000174529	TMEM81	1	150782181	150849244	0.2855	rs6662930	3.76	rs7520752	0.30609	9.85	3.13823	606	lasso	0.307	4.06e-26	3.29458	0.000986
sCCA1	ENSG00000158552	ZFAND2B	5	92919043	92930321	0.1224	rs13026308	3.87	rs13404754	0.154674	7.12	-3.25826	371	lasso	0.151518	1.08e-12	-3.29414	0.000987
sCCA3	ENSG00000127616	SMARCA4	12	124410971	124419531	0.1366	rs6511720	5.97	rs1122608	0.0708	-5.54	3.40166	387	enet	0.0767	5.3e-07	-3.29361	0.000989
sCCA1	ENSG00000274677	NA	1	27022524	27108595	0.267	rs1980011	-4.12	rs7190835	0.048373	5.9	-4.03365	990	enet	0.05493	2.11e-05	-3.29278	0.000992
sCCA1	ENSG00000229833	PET100	17	29233362	29286340	0.4256	rs11880337	-3.77	rs1674034	0.269	9.4	3.30229	454	lasso	0.288	2.22e-24	3.29071	0.000999
sCCA2	ENSG00000063978	RNF4	7	99102274	99132323	0.1674	rs1014947	6.13	rs704352	0.075804	-6.18	-1.39526	369	enet	0.132279	3.42e-11	3.28959	0.001
sCCA2	ENSG00000228782	NA	1	228823162	228823574	0.2612	rs4144743	3.86	rs12452796	0.231206	9.1	2.79184	356	enet	0.268	1.72e-22	3.28989	0.001
sCCA3	ENSG00000173511	VEGFB	12	117153593	117175875	0.099	rs35169799	-4.45	rs2845885	0.011009	-4.42	-3.52239	344	lasso	0.016797	0.0134	3.28987	0.001
sCCA1	ENSG00000069345	DNAJA2	9	127539437	127577164	0.0938	rs11865790	3.55	rs2341648	0.059166	5.65	2.46407	156	lasso	0.10146	7.66e-09	3.28643	0.00101
sCCA2	ENSG00000089234	BRAP	15	43661419	43699293	0.0488	rs10774625	-7.04	rs1362006	0.030497	-4	2.76704	233	lasso	0.023318	0.00434	-3.28637	0.00101
sCCA2	ENSG00000152102	FAM168B	3	33429828	33482863	0.0362	rs1949977	-3.61	rs7598890	0.0243	-4.18	-3.1923	197	lasso	0.015417	0.017	3.29	0.00101
sCCA3	ENSG00000259207	ITGB3	2	17845079	17981509	0.3379	rs4144743	3.86	rs2317385	0.288	9.42	3.69403	328	lasso	0.289	1.87e-24	3.28659	0.00101
sCCA1	ENSG00000136942	RPL35	1	201865580	201915715	0.0612	rs633533	4.12	rs2810463	0.0269	-4.37	3.24749	284	lasso	0.0273	0.00221	-3.28415	0.00102
sCCA1	ENSG00000231793	NA	17	40719086	40725257	0.5056	rs3758938	3.45	rs4930461	0.48503	12.19	3.434	257	lasso	0.531152	5.51e-52	3.28409	0.00102
sCCA2	ENSG00000107960	STN1	8	42691817	42698468	0.0867	rs10786772	4.61	rs11191835	0.00143	-3.35	-3.40522	428	lasso	0.001796	0.215	3.28509	0.00102
sCCA2	ENSG00000140259	MFAP1	10	120433679	120514761	0.0304	rs689797	4.63	rs8035382	-0.001268	3.27	1.3894	243	lasso	0.000303	0.297	3.2845	0.00102
sCCA2	ENSG00000271327	NA	11	125763381	125773116	0.1308	rs769700	-5.37	rs704080	0.072422	5.26	-4.78778	350	enet	0.075318	6.75e-07	-3.2856	0.00102
sCCA3	ENSG00000133961	NUMB	8	95907995	96128683	0.1099	rs10136726	-4.27	rs17782239	-0.00118	2.91	-0.11232	361	lasso	0.000771	0.267	3.28547	0.00102
sCCA3	ENSG00000135211	TMEM60	17	55916842	55927417	0.3081	rs7801062	-3.5	rs7953	0.452912	-11.82	-2.88658	518	enet	0.464116	3.65e-43	3.28407	0.00102
sCCA3	ENSG00000158552	ZFAND2B	20	62338817	62367494	0.0632	rs13026308	3.87	rs13404754	0.0638	-4.9	-3.25826	371	lasso	0.048217	6.52e-05	3.28376	0.00102
sCCA2	ENSG00000069345	DNAJA2	17	45055847	45131935	0.0942	rs11865790	3.55	rs2341648	0.0579	-5.65	2.4641	156	lasso	0.098623	1.25e-08	-3.28189	0.00103
sCCA2	ENSG00000100918	REC8	11	125763381	125773116	0.0873	rs12896458	3.21	rs12590407	0.00658	4.01	-1.85963	495	enet	0.003165	0.162	-3.2829	0.00103
sCCA2	ENSG00000104879	CKM	15	78729773	78793798	0.1279	rs4420638	-13.17	rs7250901	-0.00121	-3.27	-1.37755	364	enet	0.005843	0.0961	3.28346	0.00103
sCCA3	ENSG00000109323	MANBA	16	31094746	31100949	0.1234	rs7685399	4.32	rs223490	0.173784	-7.39	2.94199	340	lasso	0.164062	1.09e-13	-3.28335	0.00103
sCCA1	ENSG00000048471	SNX29	11	107578104	107590419	0.2423	rs11639821	4.17	rs350278	0.142892	7.18	2.9412	454	lasso	0.19504	3.27e-16	3.2792	0.00104
sCCA1	ENSG00000108651	UTP6	17	44594068	44657088	0.2395	rs4037396	3.58	rs11658469	0.232	9.04	3.31011	313	lasso	0.24886	8.16e-21	3.27828	0.00104
sCCA1	ENSG00000171757	LRRC34	12	112277571	112280706	0.4719	rs9878797	3.2	rs9878797	0.445913	11.7	3.19906	414	lasso	0.498053	1.75e-47	3.27916	0.00104
sCCA1	ENSG00000186567	CEACAM19	20	33866714	33872788	0.6406	rs2075650	-12.4	rs714948	0.413	-11.25	-2.60387	423	enet	0.535	1.35e-52	3.27991	0.00104
sCCA1	ENSG00000203684	IBA57-DT	HG385_PATCH	34198510	34207812	0.0575	rs1188977	4.36	rs7539762	0.045809	-4.29	2.53353	325	enet	0.0547	2.2e-05	-3.27697	0.00105
sCCA2	ENSG00000116489	CAPZA1	17	47572655	47592379	0.1025	rs351370	4.37	rs910697	0.0743	6.01	2.97306	331	lasso	0.0855	1.18e-07	3.27564	0.00105
sCCA2	ENSG00000168610	STAT3	17	6354584	6459814	0.1159	rs12325861	-5.46	rs1053004	0.073163	-5.84	-2.96655	258	enet	0.0804	2.86e-07	3.27687	0.00105
sCCA2	ENSG00000171056	SOX7	1	200593024	200639097	0.0928	rs13278953	-4.52	rs7826189	0.021	4.5	2.83933	683	lasso	0.015455	0.0169	3.27544	0.00105
sCCA1	ENSG00000231064	THBS3-AS1	12	54673977	54680872	0.2135	rs4971100	-4.53	rs11264329	0.111925	-6.9	-2.94951	336	enet	0.119	3.34e-10	3.27484	0.00106
sCCA2	ENSG00000172795	DCP2	1	155225770	155232221	0.3207	rs6894219	-3.62	rs4705750	0.353	10.56	-3.19293	501	enet	0.364475	6.83e-32	-3.27357	0.00106
sCCA3	ENSG00000102967	DHODH	7	129074274	129128240	0.3688	rs9928413	-4.16	rs3213422	0.317383	9.9	3.5732	369	enet	0.282162	7.97e-24	3.27387	0.00106
sCCA1	ENSG00000177628	GBA1	16	85709804	85723679	0.291	rs4971100	-4.53	rs4043	0.44042	11.72	-3.07816	314	enet	0.449	2.25e-41	-3.27125	0.00107
sCCA2	ENSG00000272716	NA	14	24678789	24683075	0.1715	rs7562653	-4.47	rs13013695	0.0557	-5.55	-3.99514	270	enet	0.09938	1.1e-08	3.27	0.00107
sCCA1	ENSG00000178053	MLF1	20	30407111	30422492	0.4169	rs1730038	4.23	rs1836688	0.539958	12.84	3.24067	390	enet	0.540521	2.57e-53	3.26992	0.00108
sCCA1	ENSG00000179241	LDLRAD3	9	125677845	125693779	0.1318	rs10768203	-3.13	rs11033508	0.04151	4.73	-2.6333	618	enet	0.040618	0.000233	-3.26839	0.00108
sCCA1	ENSG00000068878	PSME4	1	15736391	15756839	0.1242	rs11898505	4.73	rs805375	0.1774	-8.12	3.04933	455	enet	0.158674	2.92e-13	-3.26583	0.00109
sCCA1	ENSG00000143437	ARNT	4	103648431	103651878	0.3063	rs6698495	4.77	rs12568757	0.467506	-12.02	3.2602	303	lasso	0.477	8.5e-45	-3.2661	0.00109
sCCA2	ENSG00000137842	TMEM62	11	64755415	64764517	0.0366	rs689797	4.63	rs2439831	0.016115	3.85	2.38155	297	lasso	0.012818	0.0269	3.2653	0.00109
sCCA2	ENSG00000175745	NR2F1	8	54879112	54935089	0.1579	rs10514370	3.4	rs959922	0.139	-6.67	3.20286	252	lasso	0.135877	1.8e-11	-3.26513	0.00109
sCCA3	ENSG00000250091	NA	7	99756867	99766373	0.455	rs1048497	4.72	rs4930726	0.471	12.08	3.2316	422	lasso	0.467	1.45e-43	3.26658	0.00109
sCCA1	ENSG00000184060	ADAP2	12	50031724	50101948	0.1767	rs999797	3.66	rs3816780	0.166	7.41	3.53603	274	lasso	0.16539	8.5e-14	3.26282	0.0011
sCCA3	ENSG00000117713	ARID1A	2	63271057	63275775	0.071	rs17163666	3.46	rs4659372	0.0168	3.8	-2.78143	324	enet	0.029925	0.00141	-3.26301	0.0011
sCCA3	ENSG00000196652	ZKSCAN5	2	131594489	131804836	0.2127	rs4646450	4.76	rs1581492	0.10477	-6.02	3.81346	314	enet	0.130285	4.88e-11	-3.26373	0.0011
sCCA3	ENSG00000234975	FTH1P2	11	66384097	66434153	0.0828	rs11800309	-3.8	rs1150906	0.089	5.95	-3.09706	421	lasso	0.071989	1.19e-06	-3.26247	0.0011
sCCA2	ENSG00000111412	SPRING1	1	26437664	26452034	0.2018	rs1875140	-3.56	rs7963698	-0.003296	-3.19	-0.1688	439	enet	0.04856	6.15e-05	-3.26194	0.00111
sCCA3	ENSG00000185585	OLFML2A	11	118955576	118964259	0.0541	rs633533	4.12	rs388704	0.082462	-5.48	3.25339	305	lasso	0.078148	4.18e-07	-3.26022	0.00111
sCCA3	ENSG00000279088	NA	1	155278539	155290457	0.1869	rs12247028	4.54	rs2894040	0.154	7.35	3.9704	245	enet	0.155869	4.87e-13	3.26191	0.00111
sCCA1	ENSG00000153560	UBP1	2	85822848	85824736	0.18	rs3851985	3.55	rs35468546	0.214966	-8.18	3.26207	362	lasso	0.20831	2.56e-17	-3.25816	0.00112
sCCA1	ENSG00000163029	SMC6	16	30454952	30457502	0.2314	rs300154	3.95	rs2615051	0.311621	-9.92	3.55025	478	enet	0.297462	2.97e-25	-3.25872	0.00112
sCCA1	ENSG00000163431	LMOD1	12	133707161	133736051	0.3392	rs903678	-3.81	rs2820315	0.376556	10.83	-3.32	478	lasso	0.371	1.28e-32	-3.25861	0.00112
sCCA2	ENSG00000137822	TUBGCP4	22	41855721	41864729	0.1006	rs689797	4.63	rs514438	0.107197	-6.08	3.24246	269	lasso	0.102105	6.85e-09	-3.258	0.00112
sCCA1	ENSG00000108788	MLX	13	45007655	45151283	0.1207	rs12325861	-5.46	rs7217821	0.0911	-6.47	3.43287	254	enet	0.08823	7.47e-08	-3.25634	0.00113
sCCA2	ENSG00000131931	THAP1	7	21467652	21554440	0.0722	rs6982753	3.25	rs1530847	-0.003	3.75	2.64931	230	enet	0.01626	0.0147	3.25604	0.00113
sCCA2	ENSG00000151893	CACUL1	12	49082247	49110681	0.3088	rs10886369	3.7	rs10787852	0.261837	-8.95	3.13417	508	enet	0.291461	1.09e-24	-3.25613	0.00113
sCCA1	ENSG00000110060	PUS3	17	17408877	17495022	0.263	rs521203	3.04	rs573327	0.17879	8.49	2.8663	559	enet	0.287792	2.39e-24	3.25302	0.00114
sCCA1	ENSG00000197114	ZGPAT	17	62224587	62340661	0.1323	rs6062541	4.99	rs3761124	0.100547	6.23	4.2893	437	enet	0.101	8.06e-09	3.25326	0.00114
sCCA2	ENSG00000156170	NDUFAF6	20	60697517	60710434	0.179	rs1000286	-4.56	rs6982086	0.0574	6.52	-3.45718	456	lasso	0.109528	1.89e-09	-3.25428	0.00114
sCCA2	ENSG00000181610	MRPS23	3	48481762	48488060	0.1607	rs8072935	-3.71	rs2240261	0.035975	4.89	-2.61082	546	enet	0.071	1.4e-06	-3.25447	0.00114
sCCA2	ENSG00000263142	LRRC37A17P	21	15857549	15955723	0.176	rs4144743	3.86	rs11871364	0.058038	-5.38	2.02584	296	enet	0.124	1.48e-10	-3.25472	0.00114
sCCA1	ENSG00000185829	ARL17A	19	49999622	50002946	0.547	rs11874	-3.78	rs199529	0.375	-10.91	2.48803	142	enet	0.5587	5.58e-56	-3.25224	0.00115
sCCA2	ENSG00000110060	PUS3	17	40465342	40540586	0.2777	rs521203	3.04	rs573327	0.231	8.55	2.86634	559	enet	0.230296	3.42e-19	3.25156	0.00115
sCCA2	ENSG00000136381	IREB2	2	202565277	202645912	0.2198	rs9788721	-7.01	rs2656073	0.15192	7.2	4.68861	390	enet	0.132208	3.47e-11	3.2508	0.00115
sCCA2	ENSG00000234608	MAPKAPK5-AS1	1	185014496	185071740	0.108	rs10774625	-7.04	rs7965040	0.146917	-7.85	3.77918	201	enet	0.211321	1.43e-17	-3.25075	0.00115
sCCA2	ENSG00000242372	EIF6	15	52121825	52239492	0.388	rs11906160	3.18	rs2275274	0.09234	-6.74	2.98854	344	lasso	0.140076	8.49e-12	-3.25138	0.00115
sCCA2	ENSG00000271503	CCL5	1	150768684	150780799	0.0841	rs1617347	-3.51	rs6505485	0.038742	3.9	3.26309	328	lasso	0.0195	0.00832	3.24997	0.00115
sCCA3	ENSG00000151006	PRSS53	2	86947296	87005164	0.2745	rs2884737	3.62	rs7197717	0.165927	8	-2.1651	238	lasso	0.252929	3.55e-21	-3.25056	0.00115
sCCA3	ENSG00000170290	SLN	1	151763280	151766878	0.0482	rs12224337	-4.06	rs968453	-0.001252	3.47	-0.81413	442	enet	-0.000924	0.397	-3.25157	0.00115
sCCA1	ENSG00000064300	NGFR	4	103648431	103651878	0.2114	rs1523136	5.55	rs10491195	0.0426	4.51	-0.75242	366	enet	0.11965	3.2e-10	-3.24906	0.00116
sCCA2	ENSG00000091622	PITPNM3	1	185140467	185140842	0.2355	rs16955976	-3.02	rs356054	0.003418	4.88	2.59972	580	enet	0.0721	1.18e-06	3.24776	0.00116
sCCA2	ENSG00000118197	DDX59	HG183_PATCH	62399863	62491136	0.4751	rs2808257	3.29	rs12126676	0.334	10.14	-2.87017	541	enet	0.485	9.96e-46	-3.24739	0.00116
sCCA3	ENSG00000135486	HNRNPA1	6	43139037	43149243	0.0866	rs1872635	3.33	rs17110109	0.0208	3.99	3.11068	433	lasso	0.0233	0.00437	3.24863	0.00116
sCCA1	ENSG00000116521	SCAMP3	6	150920999	151164799	0.058	rs4971100	-4.53	rs1076556	0.044258	-4.78	-3.19299	299	enet	0.0331	0.000831	3.24566	0.00117
sCCA1	ENSG00000131153	GINS2	2	220059959	220074373	0.3718	rs1974868	3.44	rs8571	0.327004	-10.35	3.39301	612	lasso	0.36882	2.4e-32	-3.24625	0.00117
sCCA3	ENSG00000128578	STRIP2	3	48488114	48507115	0.1385	rs2701316	3.96	rs613068	0.064664	5.09	-2.16592	330	enet	0.093381	3.09e-08	-3.24645	0.00117
sCCA3	ENSG00000254505	CHMP4A	3	48488114	48507115	0.1617	rs12896458	3.21	rs1242017	0.036	4.58	2.24668	500	enet	0.067358	2.6e-06	3.24536	0.00117
sCCA1	ENSG00000101306	MYLK2	19	7684411	7694451	0.548	rs1407013	6.07	rs6089096	0.421495	-11.5	-3.149	303	enet	0.434	1.32e-39	3.24338	0.00118
sCCA1	ENSG00000171448	ZBTB26	6	42896938	42907025	0.0528	rs1375862	3.15	rs7026688	0.062	-4.88	3.06991	408	enet	0.0538	2.53e-05	-3.24378	0.00118
sCCA2	ENSG00000142634	EFHD2	17	40731531	40762641	0.095	rs6668919	4.27	rs2861484	0.0782	-5.65	2.35333	519	lasso	0.0846	1.39e-07	-3.24201	0.00119
sCCA3	ENSG00000230069	LRRC37A15P	3	33537737	33759848	0.3386	rs7685399	4.32	rs223490	0.519544	12.6	2.94199	345	enet	0.564073	8.67e-57	3.24176	0.00119
sCCA1	ENSG00000187735	TCEA1	2	220462582	220481173	0.2079	rs7009781	3.3	rs4440612	0.148624	7.61	3.17294	419	lasso	0.15684	4.08e-13	3.23695	0.00121
sCCA2	ENSG00000168062	BATF2	17	44668035	44834830	0.0896	rs3825073	3.7	rs3825073	0.0324	4.31	3.69537	331	lasso	0.037564	0.00039	3.23711	0.00121
sCCA3	ENSG00000197093	GAL3ST4	14	75230069	75322244	0.0737	rs2687134	3.92	rs776746	-0.001369	3.96	2.58072	273	enet	0.026134	0.00269	3.23689	0.00121
sCCA1	ENSG00000161791	FMNL3	1	6845384	7829766	0.0765	rs17123764	5.46	rs8626	0.017096	-4.47	3.73041	341	lasso	0.046034	9.4e-05	-3.23403	0.00122
sCCA3	ENSG00000231609	EHBP1-AS1	17	40834631	40851832	0.1141	rs12470121	3.42	rs12470121	0.0647	5.12	3.41692	265	enet	0.049494	5.26e-05	3.23367	0.00122
sCCA1	ENSG00000136002	ARHGEF4	1	207925402	207968858	0.1225	rs1949977	-3.61	rs10928539	0.134459	-7.25	-3.03031	151	lasso	0.147612	2.18e-12	3.23168	0.00123
sCCA1	ENSG00000173933	RBM4	3	10289707	10322902	0.0711	rs479018	4.17	rs560577	0.01156	-3.96	2.4914	255	enet	0.029469	0.00153	-3.231	0.00123
sCCA1	ENSG00000175087	PDIK1L	1	24683489	24743424	0.2727	rs11247867	3.55	rs2783637	0.206572	8.77	2.95018	459	enet	0.269	1.28e-22	3.23226	0.00123
sCCA1	ENSG00000256269	HMBS	16	30968615	30996437	0.5978	rs6649	-2.74	rs7127212	0.5743	-13.45	-2.3193	376	enet	0.598547	3.2e-62	3.23297	0.00123
sCCA1	ENSG00000179918	SEPHS2	1	207925402	207968858	0.0635	rs11865086	3.66	rs4787645	0.001705	-3.87	1.76821	198	enet	0.00384	0.142	-3.22919	0.00124
sCCA3	ENSG00000160752	FDPS	3	48509197	48542259	0.077	rs4971100	-4.53	rs7549276	0.0352	3.95	-3.19918	272	lasso	0.019776	0.00798	-3.22869	0.00124
sCCA3	ENSG00000168894	RNF181	11	100558384	100862668	0.0778	rs6733190	3.44	rs6547636	0.0113	4.02	-2.03276	477	enet	0.031503	0.00108	-3.2292	0.00124
sCCA3	ENSG00000256223	ZNF10	1	46769303	46782448	0.3397	rs7953302	3.29	rs11147250	0.402	11.31	3.25005	163	lasso	0.437	6.86e-40	3.23056	0.00124
sCCA1	ENSG00000136478	TEX2	7	112063023	112121072	0.2556	rs2070783	3.33	rs1983464	0.258	-9.08	3.02632	257	lasso	0.26309	4.38e-22	-3.22481	0.00126
sCCA1	ENSG00000244380	NA	12	121078355	121105127	0.0588	rs6442119	3.47	rs6794875	0.05979	-4.82	3.40953	253	lasso	0.055009	2.08e-05	-3.22511	0.00126
sCCA1	ENSG00000280033	NA	16	4784273	4799397	0.0766	rs4037396	3.58	rs7218060	0.0632	5.14	2.50441	304	enet	0.0843	1.46e-07	3.22476	0.00126
sCCA2	ENSG00000100410	PHF5A	17	30334891	30380523	0.0334	rs2073167	3.84	rs139509	0.011933	-4.18	3.46001	284	enet	0.015198	0.0177	-3.22502	0.00126
sCCA2	ENSG00000105866	SP4	5	173472607	173670504	0.2994	rs2282888	-4.06	rs9639379	0.133	7.67	-3.72893	680	enet	0.195585	2.95e-16	-3.22452	0.00126
sCCA2	ENSG00000133027	PEMT	11	10533225	10562777	0.0537	rs1242504	-4.07	rs12449964	0.012215	3.82	3.35014	406	lasso	0.0298	0.00144	3.22488	0.00126
sCCA2	ENSG00000149657	LSM14B	22	42486935	42535286	0.0775	rs4925386	4.56	rs11204467	0.036057	4.16	-3.31766	545	lasso	0.046636	8.5e-05	-3.22493	0.00126
sCCA3	ENSG00000102804	TSC22D1	19	16628700	16653341	0.1382	rs9533783	4.45	rs9525927	0.112	-6.49	3.2341	436	lasso	0.110581	1.57e-09	-3.2245	0.00126
sCCA3	ENSG00000129315	CCNT1	2	131862420	132111282	0.0734	rs3751273	-3.89	rs1489110	0.00887	-4.08	-2.96622	355	enet	0.015	0.0184	3.22415	0.00126
sCCA3	ENSG00000155307	SAMSN1	1	68150744	68154021	0.1602	rs17274750	-3.62	rs1297112	0.044196	4.73	-2.41381	598	enet	0.070688	1.48e-06	-3.2233	0.001267
sCCA1	ENSG00000142534	RPS11	10	12237964	12292588	0.5201	rs1042122	-4.91	rs2073614	0.409	12.05	-3.16583	369	lasso	0.46	1.07e-42	-3.22174	0.00127
sCCA1	ENSG00000168610	STAT3	17	37820440	37822808	0.1706	rs12325861	-5.46	rs4796791	0.178	7.91	-3.6557	258	enet	0.16708	6.22e-14	-3.22231	0.00127
sCCA2	ENSG00000279873	LINC01126	2	162164549	162268228	0.1938	rs7590268	4.37	rs4608575	0.12	6.87	2.88884	495	enet	0.166948	6.37e-14	3.22	0.00127
sCCA1	ENSG00000143387	CTSK	17	40910465	40915059	0.2404	rs6698495	4.77	rs3754211	0.281534	-9.47	3.23684	295	enet	0.301	1.31e-25	-3.21961	0.00128
sCCA1	ENSG00000153561	RMND5A	15	52230222	52264003	0.0969	rs4832311	-3.18	rs2138397	0.077064	-5.44	-3.08808	250	lasso	0.063958	4.62e-06	3.22046	0.00128
sCCA1	ENSG00000230069	LRRC37A15P	9	133768815	133769225	0.3575	rs7685399	4.32	rs223490	0.559059	13.06	2.94199	345	enet	0.587675	1.85e-60	3.21953	0.00128
sCCA1	ENSG00000261371	PECAM1	16	30580667	30584055	0.0948	rs2070783	3.33	rs9303470	0.126	6.69	3.05739	222	enet	0.11953	3.27e-10	3.21997	0.00128
sCCA2	ENSG00000121481	RNF2	17	45331212	45421658	0.0666	rs12124929	-3.97	rs861620	0.0466	-5.27	-2.84387	415	lasso	0.0526	3.14e-05	3.22076	0.00128
sCCA2	ENSG00000203288	TDRKH-AS1	3	169512750	169514001	0.2664	rs12130368	4.06	rs3811414	0.295	-9.7	2.98327	334	enet	0.297	2.98e-25	-3.21989	0.00128
sCCA2	ENSG00000231084	NA	3	141205889	141334184	0.0425	rs12124929	-3.97	rs1061508	0.0348	-4.25	-2.77861	422	enet	0.0432	0.000153	3.22014	0.00128
sCCA3	ENSG00000003393	ALS2	17	40610862	40674629	0.3966	rs1035142	-4.11	rs10211223	0.416	11.28	2.94938	422	lasso	0.423114	2.71e-38	3.22113	0.00128
sCCA3	ENSG00000138594	TMOD3	17	38060848	38076107	0.0789	rs1811326	3.45	rs2014638	0.125	6.45	3.36869	392	lasso	0.104234	4.73e-09	3.21971	0.00128
sCCA1	ENSG00000112658	SRF	1	26158414	26185903	0.0667	rs7742789	-5.52	rs6901866	0.0253	-4.23	-5.23846	359	lasso	0.062023	6.4e-06	3.21915	0.00129
sCCA1	ENSG00000164053	ATRIP	7	6369040	6388612	0.709	rs6442119	3.47	rs3135941	0.42639	11.48	-3.33805	253	lasso	0.45222	1.03e-41	-3.21751	0.00129
sCCA2	ENSG00000158552	ZFAND2B	17	44594068	44657088	0.06	rs13026308	3.87	rs13404754	0.0691	-4.86	-3.25826	371	lasso	0.055652	1.87e-05	3.22	0.00129
sCCA3	ENSG00000120278	PLEKHG1	12	133613878	133639885	0.0785	rs17080069	4.63	rs7749222	0.0411	4.63	3.13987	738	lasso	0.0574	1.4e-05	3.21815	0.00129
sCCA3	ENSG00000164053	ATRIP	2	73683891	73686611	0.5128	rs6442119	3.47	rs3135941	0.263	9.13	-3.33805	253	lasso	0.250951	5.32e-21	-3.21823	0.00129
sCCA1	ENSG00000076924	XAB2	12	7052671	7053767	0.5232	rs11880337	-3.77	rs4134813	0.486	12.2	-3.60772	454	lasso	0.558	7.02e-56	-3.21649	0.0013
sCCA1	ENSG00000163539	CLASP2	11	93211638	93276674	0.0595	rs3851985	3.55	rs9849641	0.026695	4.42	3.39347	351	lasso	0.024643	0.00347	3.21699	0.0013
sCCA2	ENSG00000137161	CNPY3	14	103995521	104003410	0.0692	rs7742789	-5.52	rs3828758	0.002068	3.63	-2.52665	360	lasso	0.002927	0.17	-3.21556	0.0013
sCCA3	ENSG00000141699	RETREG3	7	77423045	77427897	0.1233	rs12325861	-5.46	rs7218653	0.0429	4.97	0.83196	272	lasso	0.0671	2.72e-06	3.21642	0.0013
sCCA2	ENSG00000144589	STK11IP	10	75504120	75531919	0.0692	rs13026308	3.87	rs13404754	0.043	4.04	-3.25826	487	lasso	0.034988	0.000602	-3.21	0.00131
sCCA1	ENSG00000073969	NSF	HG311_PATCH	118380352	118404649	0.267	rs11874	-3.78	rs17698176	0.0855	-6.57	-3.14022	146	lasso	0.20332	6.71e-17	3.21164	0.00132
sCCA1	ENSG00000119596	YLPM1	1	155305059	155532598	0.0985	rs2111705	4.39	rs12434356	0.010147	5.45	3.20271	332	enet	0.088839	6.73e-08	3.21225	0.00132
sCCA1	ENSG00000171735	CAMTA1	2	73481810	73511559	0.1868	rs12735232	3.26	rs12059518	0.08708	-5.41	2.7903	439	lasso	0.109	2.15e-09	-3.21055	0.00132
sCCA1	ENSG00000117335	CD46	15	41523037	41574043	0.3601	rs2745980	3.58	rs2724384	0.461561	12.12	2.61095	479	enet	0.516	6.47e-50	3.21026	0.00133
sCCA1	ENSG00000157014	TATDN2	1	235272651	235292251	0.2468	rs11928209	-3.45	rs164938	0.191621	-7.69	-3.14425	603	lasso	0.202564	7.76e-17	3.20932	0.00133
sCCA3	ENSG00000108797	CNTNAP1	12	123868320	123893905	0.294	rs17500235	-5.37	rs3817331	0.465	11.94	3.21717	265	lasso	0.464	4.19e-43	3.20975	0.00133
sCCA1	ENSG00000164054	SHISA5	20	62571186	62587769	0.1684	rs6442119	3.47	rs11797	0.167446	7.31	2.89615	251	lasso	0.142279	5.72e-12	3.20781	0.00134
sCCA1	ENSG00000165895	ARHGAP42	12	112277571	112280706	0.3529	rs10750592	-4.12	rs604723	0.29863	-10.21	3.7617	528	lasso	0.365779	4.99e-32	-3.20782	0.00134
sCCA1	ENSG00000173660	UQCRH	17	40701232	40707231	0.5756	rs946526	3.34	rs17102101	0.408917	11.17	-2.77834	350	enet	0.452	1.21e-41	-3.20642	0.00134
sCCA2	ENSG00000117335	CD46	2	44113647	44223144	0.2901	rs2745980	3.58	rs2724384	0.339	-10.75	2.61095	479	lasso	0.413	3.94e-37	-3.207	0.00134
sCCA3	ENSG00000001460	STPG1	7	128864864	129070052	0.3022	rs195729	2.98	rs2281188	0.0627	-5.75	1.97316	421	enet	0.180316	5.3e-15	-3.20679	0.00134
sCCA3	ENSG00000099381	SETD1A	1	205052258	205053645	0.0573	rs2884737	3.62	rs12597511	0.004923	-3.22	2.8755	232	enet	0.007554	0.0697	-3.20738	0.00134
sCCA1	ENSG00000166246	DNAAF8	15	44019116	44039292	0.1074	rs6500637	4.4	rs759988	0.087826	-5.81	3.06106	386	lasso	0.06561	3.49e-06	-3.20408	0.00135
sCCA2	ENSG00000006652	IFRD1	12	133707161	133736051	0.3978	rs10260793	-3.56	rs6967593	0.328	-10.56	-2.77061	403	lasso	0.403864	4.01e-36	3.20419	0.00135
sCCA2	ENSG00000185158	LRRC37B	8	144328991	144344875	0.1309	rs4037396	3.58	rs417156	-0.003166	3.2	1.13219	296	enet	4.24e-05	0.315	3.2052	0.00135
sCCA3	ENSG00000157782	CABP1	20	62571186	62587769	0.0919	rs2251468	-3.8	rs2393791	0.0269	4.7	-3.40876	419	enet	0.0299	0.00143	-3.20454	0.00135
sCCA3	ENSG00000281991	TMEM265	20	62258580	62260177	0.0488	rs2884737	3.62	rs749671	0.025711	4.22	2.7189	200	lasso	0.031703	0.00105	3.20611	0.00135
sCCA1	ENSG00000170091	NSG2	12	51441745	51454207	0.254	rs1905655	-4.95	rs17695092	0.179075	-7.52	3.69651	638	enet	0.192094	5.74e-16	-3.20446	0.001353
sCCA1	ENSG00000110315	RNF141	16	69458428	69500169	0.2315	rs10840446	-3.43	rs11042882	0.19744	8.34	-2.7999	525	enet	0.209254	2.13e-17	-3.20216	0.00136
sCCA2	ENSG00000237037	NDUFA6-DT	7	44915896	44924960	0.2452	rs7285782	-3.78	rs932376	0.230932	-8.81	3.51416	340	lasso	0.291078	1.18e-24	-3.2024	0.001363
sCCA1	ENSG00000115762	PLEKHB2	1	145586115	145589439	0.1054	rs1949977	-3.61	rs10928516	0.14248	-7.02	-3.38576	197	enet	0.123045	1.76e-10	3.20024	0.00137
sCCA1	ENSG00000173991	TCAP	17	40834631	40851832	0.0488	rs2302776	3.98	rs9972882	0.0404	-4.8	-3.12134	326	lasso	0.03519	0.000582	3.20029	0.00137
sCCA2	ENSG00000085872	CHERP	19	11670189	11729950	0.0657	rs4808047	2.91	rs4808047	0.0324	-4.87	2.91063	394	enet	0.051706	3.63e-05	-3.20166	0.00137
sCCA3	ENSG00000116717	GADD45A	12	124410971	124419531	0.0749	rs11581047	3.44	rs11583096	0.00469	4.06	2.96271	572	enet	0.008178	0.0621	3.20143	0.00137
sCCA3	ENSG00000151465	CDC123	2	20883788	21022882	0.1092	rs4747969	-3.49	rs17565905	0.0402	4.8	-3.44796	524	lasso	0.060299	8.55e-06	-3.20162	0.00137
sCCA1	ENSG00000270096	NA	5	148871760	148931007	0.1167	rs9878797	3.2	rs9878797	0.125549	6.28	3.19906	416	lasso	0.120663	2.68e-10	3.19841	0.00138
sCCA2	ENSG00000115233	PSMD14	17	17584787	17714767	0.117	rs1267068	3.64	rs7309	0.0325	-4.63	-3.08469	384	lasso	0.063744	4.78e-06	3.2	0.00138
sCCA2	ENSG00000188710	QRFP	17	61909444	61920425	0.1074	rs618962	3.17	rs475212	0.05631	5.15	3.0886	472	lasso	0.061458	7.04e-06	3.19928	0.00138
sCCA2	ENSG00000229809	ZNF688	1	179923873	180084015	0.1463	rs11865086	3.66	rs2285459	0.0851	-5.55	-3.0636	181	lasso	0.096067	1.94e-08	3.19788	0.00138
sCCA2	ENSG00000259207	ITGB3	11	66097713	66104311	0.336	rs4144743	3.86	rs4144743	0.2579	-8.95	3.85767	328	lasso	0.289	1.67e-24	-3.19794	0.00138
sCCA3	ENSG00000131477	RAMP2	15	44019116	44039292	0.1535	rs17405722	-5.09	rs17885629	0.00698	-3.84	-3.47371	257	enet	0.0451	0.00011	3.19781	0.00138
sCCA3	ENSG00000166477	LEO1	2	220040947	220050201	0.0437	rs1811326	3.45	rs689884	0.04	-4.32	3.0953	372	enet	0.024455	0.00358	-3.19859	0.00138
sCCA2	ENSG00000155903	RASA2	19	41725108	41767671	0.1629	rs9881266	-3.1	rs16852004	0.0799	-5.15	-2.13922	421	lasso	0.0767	5.37e-07	3.19615	0.00139
sCCA1	ENSG00000033627	ATP6V0A1	1	155579979	155718153	0.0825	rs12325861	-5.46	rs12602084	0.1	6.33	3.1423	251	lasso	0.08183	2.23e-07	3.1949	0.0014
sCCA1	ENSG00000178397	FAM220A	3	14153580	14166370	0.1795	rs2303361	3.69	rs836508	0.175564	-7.77	1.76	299	lasso	0.212489	1.14e-17	-3.19363	0.0014
sCCA1	ENSG00000198040	ZNF84	15	43699407	43802926	0.3391	rs7953302	3.29	rs905224	0.28625	9.43	3.09877	193	enet	0.339048	2.7e-29	3.19497	0.0014
sCCA1	ENSG00000230002	ALMS1-IT1	2	202565277	202645912	0.0809	rs7604588	-3.72	rs4852316	0.070813	-6.01	-2.91452	341	lasso	0.087729	8.14e-08	3.195	0.0014
sCCA2	ENSG00000073605	GSDMB	19	48684027	48759203	0.1392	rs2302776	3.98	rs869402	0.158214	7.51	-3.25515	290	enet	0.145	3.44e-12	-3.1939	0.0014
sCCA2	ENSG00000127423	AUNIP	1	205626979	205649587	0.1072	rs11247867	3.55	rs1932067	0.013	4.35	2.74261	400	lasso	0.0107	0.0392	3.19472	0.0014
sCCA2	ENSG00000185829	ARL17A	1	155629237	155658791	0.5149	rs11874	-3.78	rs17692129	0.337451	-10.27	-1.3213	142	lasso	0.453	7.83e-42	3.19386	0.0014
sCCA2	ENSG00000272173	NA	17	43100708	43138473	0.1163	rs7959658	-4.26	rs11064255	0.025607	-5.22	-3.05453	179	enet	0.047703	7.11e-05	3.19409	0.0014
sCCA2	ENSG00000166002	SMCO4	12	123745528	123756881	0.2038	rs1876602	4.81	rs1563445	0.219	8.76	2.90675	423	lasso	0.232364	2.27e-19	3.19225	0.00141
sCCA2	ENSG00000166166	TRMT61A	2	44395108	44471523	0.1645	rs17791722	-4.97	rs11623869	0.232147	8.53	3.26735	352	lasso	0.212888	1.05e-17	3.1932	0.00141
sCCA1	ENSG00000135211	TMEM60	19	50030875	50050219	0.3618	rs7801062	-3.5	rs7953	0.514503	-12.57	-2.89	518	enet	0.502186	4.98e-48	3.19066	0.00142
sCCA1	ENSG00000176986	SEC24C	15	91498100	91506349	0.165	rs12247028	4.54	rs7080350	0.201612	-8.16	3.5846	245	enet	0.200316	1.19e-16	-3.18968	0.00142
sCCA1	ENSG00000266200	PNLIPRP2	7	1570350	1582679	0.4782	rs7905887	4.08	rs4751995	0.484739	12.2	3.06703	469	enet	0.488344	3.22e-46	3.1915	0.00142
sCCA1	ENSG00000163013	FBXO41	1	155200766	155204116	0.2023	rs7604588	-3.72	rs546576	0.150014	7.13	-2.3225	292	enet	0.17472	1.51e-14	-3.18912	0.00143
sCCA3	ENSG00000116539	ASH1L	19	7701767	7712759	0.0379	rs4971100	-4.53	rs2048431	0.037	-4.05	-3.21217	223	lasso	0.020022	0.00764	3.18876	0.00143
sCCA3	ENSG00000187446	CHP1	16	28699879	28747051	0.1196	rs8042088	-5.54	rs11070327	0.0264	-5.15	3.11781	270	enet	0.06104	7.55e-06	-3.18922	0.00143
sCCA1	ENSG00000173726	TOMM20	17	43224684	43229468	0.1177	rs10925436	4.32	rs12095653	0.0972	-6.27	3.6779	434	lasso	0.106	3.34e-09	-3.18653	0.00144
sCCA2	ENSG00000183955	KMT5A	9	33104080	33167354	0.2864	rs10083067	-3.85	rs12368208	0.125123	6.76	-3.08077	339	lasso	0.188772	1.08e-15	-3.1865	0.00144
sCCA2	ENSG00000198276	UCKL1	17	4848947	4852356	0.2509	rs6062541	4.99	rs816925	0.048355	5.54	1.49116	381	lasso	0.126449	9.65e-11	3.18734	0.00144
sCCA3	ENSG00000234608	MAPKAPK5-AS1	4	139936943	139966906	0.1186	rs10774625	-7.04	rs1016078	0.148	7.85	1.89718	201	lasso	0.213	1.09e-17	3.18581	0.00144
sCCA1	ENSG00000158467	AHCYL2	3	153990335	154042286	0.1415	rs2701316	3.96	rs6980385	0.13621	7.32	-2.18	362	lasso	0.176946	9.95e-15	-3.18486	0.00145
sCCA2	ENSG00000108786	HSD17B1	12	112079950	112123790	0.2667	rs12325861	-5.46	rs2676531	0.19921	8.76	3.30954	250	enet	0.21	2.02e-17	3.1852	0.00145
sCCA2	ENSG00000174529	TMEM81	4	103715540	103790053	0.1754	rs6662930	3.76	rs6696846	0.132	-6.75	3.57601	606	lasso	0.127	8.06e-11	-3.18367	0.00145
sCCA3	ENSG00000138095	LRPPRC	2	9724101	9771143	0.4394	rs3764769	4.06	rs7594526	0.398	11.19	3.50724	506	lasso	0.466167	2.04e-43	3.18521	0.00145
sCCA2	ENSG00000205771	CATSPER2P1	4	120976763	120988229	0.5372	rs689797	4.63	rs1060939	0.128669	7.5	4.57677	256	lasso	0.266884	1.99e-22	3.1835	0.00146
sCCA2	ENSG00000256223	ZNF10	1	145586115	145589439	0.2328	rs7953302	3.29	rs905224	0.278092	-9.26	3.09877	163	lasso	0.273446	5.04e-23	-3.18276	0.00146
sCCA1	ENSG00000232442	MHENCR	14	24678789	24683075	0.2203	rs6062541	4.99	rs432717	0.115266	-6.65	1.6163	429	lasso	0.119	3.33e-10	-3.17995	0.00147
sCCA2	ENSG00000181638	ZFP41	2	20883788	21022882	0.2047	rs1799998	4.36	rs7819483	0.0714	5.85	0.19585	387	enet	0.148045	2.02e-12	3.18037	0.00147
sCCA2	ENSG00000275056	NA	20	60877149	60883918	0.0994	rs6500637	4.4	rs863980	0.0162	4.14	2.5085	398	enet	0.016291	0.0146	3.18045	0.00147
sCCA3	ENSG00000198276	UCKL1	1	150573327	150602088	0.1516	rs6062541	4.99	rs11554629	-0.003284	-4.1	2.4652	381	enet	0.015427	0.017	-3.18009	0.00147
sCCA1	ENSG00000050426	LETMD1	9	86553226	86571901	0.2827	rs10876138	-3.62	rs10876130	0.360448	10.51	-3.22626	390	lasso	0.346168	5.17e-30	-3.17804	0.00148
sCCA1	ENSG00000103018	CYB5B	1	145586115	145589439	0.176	rs4783722	4.43	rs4783708	0.079053	-5.23	-1.2969	307	enet	0.09228	3.73e-08	3.17928	0.00148
sCCA1	ENSG00000146676	PURB	2	207938861	208031991	0.0827	rs217355	2.88	rs2331138	0.007582	4.45	-2.6	434	enet	0.032978	0.000845	-3.17771	0.00148
sCCA3	ENSG00000186364	NUDT17	4	120415550	120550146	0.2181	rs9286836	3.2	rs9286836	0.255	9.1	3.2012	107	lasso	0.252122	4.19e-21	3.17822	0.00148
sCCA1	ENSG00000198551	ZNF627	12	1021243	1099219	0.2471	rs6511720	5.97	rs4545929	0.18	7.45	2.50197	377	lasso	0.196	2.62e-16	3.17634	0.00149
sCCA1	ENSG00000250091	NA	17	26721661	26734215	0.4232	rs1048497	4.72	rs4930726	0.523872	-12.81	3.2316	422	lasso	0.525483	3.42e-51	-3.17598	0.00149
sCCA2	ENSG00000108797	CNTNAP1	12	108079509	108106944	0.1774	rs17500235	-5.37	rs3817331	0.254405	-8.86	3.21717	265	lasso	0.248	8.98e-21	-3.17607	0.00149
sCCA2	ENSG00000118961	LDAH	17	66242770	66244079	0.4407	rs6743033	3.88	rs13385191	0.475	-12.04	-3.12692	530	lasso	0.475076	1.58e-44	3.18	0.0015
sCCA1	ENSG00000113712	CSNK1A1	17	74708919	74722866	0.135	rs10057083	-3.56	rs6886243	0.03118	4.47	2.92232	550	lasso	0.026404	0.00257	3.17374	0.001505
sCCA1	ENSG00000108557	RAI1	12	21679241	21690311	0.1123	rs1242504	-4.07	rs7224617	0.108	-6.95	3.06861	407	enet	0.13306	2.98e-11	-3.1727	0.00151
sCCA1	ENSG00000135837	CEP350	17	17410665	17411622	0.0736	rs3911332	-4.13	rs528350	0.065796	-5.68	2.84456	497	lasso	0.0655	3.54e-06	-3.17339	0.00151
sCCA1	ENSG00000174791	RIN1	8	25285366	25315992	0.3811	rs479018	4.17	rs948360	0.27584	9.67	3.073	306	lasso	0.299169	2.05e-25	3.17197	0.00151
sCCA1	ENSG00000205771	CATSPER2P1	19	46030685	46105470	0.5576	rs689797	4.63	rs1060939	0.130918	-7.5	4.57677	256	lasso	0.263539	3.99e-22	-3.1728	0.00151
sCCA2	ENSG00000108604	SMARCD2	12	51317255	51326300	0.0785	rs2070783	3.33	rs6504182	0.073879	5.8	2.79284	327	enet	0.0725	1.09e-06	3.17335	0.00151
sCCA1	ENSG00000144567	RETREG2	1	228337553	228347527	0.192	rs13026308	3.87	rs1043160	0.241931	8.74	-3.1596	370	lasso	0.239346	5.59e-20	-3.1716	0.00152
sCCA1	ENSG00000278730	NA	15	40978922	40987305	0.2483	rs7221651	-3.48	rs6504574	0.431	-11.47	-3.08292	321	lasso	0.43339	1.76e-39	3.17008	0.00152
sCCA3	ENSG00000167601	AXL	16	14927538	14990017	0.1245	rs12971430	3.97	rs11882467	0.0229	4.16	2.31425	391	lasso	0.0268	0.00241	3.17009	0.00152
sCCA1	ENSG00000125459	MSTO1	12	111065646	111142755	0.1849	rs4971100	-4.53	rs12724079	0.125898	7.01	-3.0985	219	lasso	0.132	3.57e-11	-3.16821	0.00153
sCCA3	ENSG00000163528	CHCHD4	11	105921825	105948492	0.0967	rs3796311	-3.74	rs9847221	0.0305	5.1	-2.99046	574	enet	0.047333	7.56e-05	-3.16836	0.00153
sCCA2	ENSG00000274341	NA	19	45312328	45324673	0.0841	rs4037396	3.58	rs2344312	0.061841	5.22	3.2975	248	enet	0.0667	2.92e-06	3.16681	0.00154
sCCA3	ENSG00000067369	TP53BP1	3	43731605	43775863	0.1201	rs689797	4.63	rs694985	0.13	7.27	2.79503	266	enet	0.178546	7.38e-15	3.16713	0.00154
sCCA1	ENSG00000158715	SLC45A3	12	111348623	111358526	0.2171	rs1341249	-3.28	rs3761919	0.075048	-6.24	-2.60465	466	enet	0.129	6.06e-11	3.16485	0.00155
sCCA1	ENSG00000163374	YY1AP1	17	28927814	28942998	0.0551	rs2075571	-4.49	rs10908463	0.07378	5.49	-3.12822	220	lasso	0.0639	4.68e-06	-3.16458	0.00155
sCCA1	ENSG00000172992	DCAKD	1	235490665	235507847	0.6336	rs6503422	-4.75	rs7225329	0.461	12.67	-2.45331	325	lasso	0.668	9.62e-75	-3.1656	0.00155
sCCA2	ENSG00000003393	ALS2	14	51441980	51562779	0.3504	rs1035142	-4.11	rs16838147	0.416	-11.45	2.92939	422	enet	0.424681	1.79e-38	-3.17	0.00155
sCCA3	ENSG00000105483	CARD8	7	129251555	129396922	0.3331	rs516246	-4.82	rs10500299	0.0395	-5.78	-1.56815	517	lasso	0.23	3.83e-19	3.16479	0.00155
sCCA1	ENSG00000236675	MTX1P1	14	75319736	75330537	0.1496	rs4971100	-4.53	rs9628662	0.160998	7.6	-2.90967	322	lasso	0.163	1.35e-13	-3.16281	0.00156
sCCA2	ENSG00000111328	CDK2AP1	17	43224684	43229468	0.2835	rs10083067	-3.85	rs1879380	0.343675	10.61	2.31541	340	lasso	0.392604	6.92e-35	3.16383	0.00156
sCCA2	ENSG00000166965	RCCD1	9	95607874	95640304	0.5528	rs1894401	-4.74	rs2290202	0.469677	-11.99	2.49953	487	enet	0.500633	8e-48	-3.1632	0.00156
sCCA2	ENSG00000198517	MAFK	19	49999622	50002946	0.178	rs11764590	5.04	rs10215442	0.124	-6.55	3.24013	364	enet	0.14931	1.61e-12	-3.16246	0.00156
sCCA3	ENSG00000138032	PPM1B	1	150782181	150849244	0.0723	rs12712900	3.99	rs6753050	0.064	4.69	-3.20434	500	lasso	0.043206	0.000151	-3.16411	0.00156
sCCA3	ENSG00000142552	RCN3	1	155867599	155881195	0.0738	rs1042122	-4.91	rs2878342	0.0198	-4.69	-1.6552	368	enet	0.046	9.49e-05	3.16372	0.00156
sCCA1	ENSG00000076944	STXBP2	1	19609052	19615744	0.4438	rs11880337	-3.77	rs4804756	0.423	11.61	-3.11879	451	enet	0.46	1.21e-42	-3.16132	0.00157
sCCA1	ENSG00000184110	EIF3C	15	43803156	43823818	0.1668	rs181206	-3.27	rs10499	0.163915	-7.32	-2.7092	202	enet	0.20995	1.86e-17	3.1613	0.00157
sCCA3	ENSG00000186834	HEXIM1	9	123555829	123561848	0.1502	rs6503422	-4.75	rs4986172	0.0775	-5.88	-4.31171	280	enet	0.147	2.31e-12	3.16159	0.00157
sCCA3	ENSG00000086062	B4GALT1	4	103715540	103790053	0.3096	rs7865934	-3.24	rs12379501	0.087945	-5.36	-0.057599	484	enet	0.117693	4.52e-10	-3.15871	0.00158
sCCA2	ENSG00000108518	PFN1	3	130745694	131069309	0.1521	rs238224	-3.12	rs10445262	0.006636	4.48	-2.1801	440	enet	0.0225	0.00496	-3.15767	0.00159
sCCA2	ENSG00000151014	NOCT	2	100016938	100106497	0.0822	rs12503968	3.38	rs4364209	0.07183	5.04	3.32386	372	lasso	0.070378	1.56e-06	3.15799	0.00159
sCCA2	ENSG00000174953	DHX36	15	83784320	83876770	0.2203	rs4680130	3.92	rs357504	0.255	9.15	1.92748	326	enet	0.262	5.26e-22	3.15762	0.00159
sCCA1	ENSG00000164109	MAD2L1	2	32390115	32390826	0.0989	rs2662760	-3.62	rs6855113	0.070199	-5.46	-2.72842	370	lasso	0.074403	7.89e-07	3.155	0.0016
sCCA2	ENSG00000109332	UBE2D3	10	81107225	81115093	0.0832	rs7685399	4.32	rs223438	0.078381	5.63	4.08141	326	lasso	0.090634	4.95e-08	3.15595	0.0016
sCCA2	ENSG00000134308	YWHAQ	11	66384053	66394818	0.2587	rs11901380	3.94	rs6708081	0.132	-7.12	2.97352	468	enet	0.16657	6.83e-14	-3.16	0.0016
sCCA2	ENSG00000186364	NUDT17	1	145726918	145764074	0.3899	rs9286836	3.2	rs2004659	0.408	11.72	3.13681	107	lasso	0.437	5.88e-40	3.15636	0.0016
sCCA2	ENSG00000254505	CHMP4A	6	160514114	160517244	0.0752	rs12896458	3.21	rs2025258	0.015628	-4.21	-2.27592	500	lasso	0.049186	5.54e-05	3.1553	0.0016
sCCA3	ENSG00000089234	BRAP	6	160514114	160517244	0.0537	rs10774625	-7.04	rs2238154	-0.00223	-3.57	3.88184	233	enet	0.00466	0.12	-3.15636	0.0016
sCCA1	ENSG00000118961	LDAH	2	45615819	45839304	0.6723	rs6743033	3.88	rs13385191	0.632553	13.88	-3.12692	530	enet	0.660538	2.8e-73	-3.15348	0.00161
sCCA1	ENSG00000130706	ADRM1	1	170631869	170708560	0.1704	rs4925386	4.56	rs8668	0.027268	4.51	3.2992	506	enet	0.0387	0.000325	3.15347	0.00161
sCCA1	ENSG00000186364	NUDT17	1	168664697	168698502	0.4152	rs9286836	3.2	rs2004659	0.413403	-11.76	3.13681	107	lasso	0.441	2.11e-40	-3.15237	0.00162
sCCA2	ENSG00000143420	ENSA	1	155584517	155630036	0.1225	rs6698495	4.77	rs2134688	0.0135	-4.52	1.53044	294	enet	0.0489	5.83e-05	-3.15151	0.00162
sCCA3	ENSG00000165118	C9orf64	1	205055270	205091143	0.1228	rs883431	3.68	rs4877815	0.089226	5.75	3.19788	538	lasso	0.068475	2.15e-06	3.15179	0.00162
sCCA2	ENSG00000118263	KLF7	6	42981951	42989036	0.0806	rs16839150	4.34	rs1920048	0.0713	5.34	-3.15015	487	lasso	0.063537	4.96e-06	-3.15	0.00163
sCCA2	ENSG00000138735	PDE5A	16	12021230	12070500	0.2603	rs4834827	-3.6	rs6812603	0.10908	6.45	-2.69974	375	enet	0.167213	6.07e-14	-3.15036	0.00163
sCCA1	ENSG00000002016	RAD52	12	133707161	133736051	0.4842	rs9804992	4.26	rs12816367	0.364529	10.58	3.97633	405	lasso	0.513764	1.39e-49	3.14846	0.00164
sCCA2	ENSG00000076351	SLC46A1	1	1981909	2116834	0.0855	rs8081659	-3.12	rs3809797	0.000451	3.13	1.14746	268	enet	0.0154	0.0171	3.14923	0.00164
sCCA2	ENSG00000136045	PWP1	17	40701232	40707231	0.1277	rs1895957	4.57	rs1896098	0.064585	5.46	2.58161	457	lasso	0.079389	3.38e-07	3.14794	0.00164
sCCA2	ENSG00000265100	NA	16	1203241	1271771	0.1038	rs7221651	-3.48	rs11870068	0.062529	5.03	-3.35246	355	lasso	0.0643	4.38e-06	-3.14855	0.00164
sCCA1	ENSG00000070495	JMJD6	5	38938021	39074510	0.177	rs11868472	4.31	rs2286585	0.174	7.37	-3.06408	528	lasso	0.14584	3.01e-12	-3.14636	0.00165
sCCA1	ENSG00000134548	SPX	11	65837834	66012218	0.361	rs1871395	3.69	rs759088	0.216971	-8.98	-3.47784	540	lasso	0.311304	1.43e-26	3.14644	0.00165
sCCA3	ENSG00000265511	NA	16	89884587	89937727	0.1019	rs1242504	-4.07	rs1242504	0.0192	-4.24	-4.06688	400	enet	0.0263	0.0026	3.1463	0.00165
sCCA1	ENSG00000104756	KCTD9	16	12021230	12070500	0.1825	rs11775903	-3.99	rs11996213	0.218244	-8.78	2.84113	493	enet	0.24498	1.79e-20	-3.1445	0.00166
sCCA1	ENSG00000125741	OPA3	4	90645250	90759466	0.2839	rs17356664	-4.8	rs10405576	0.165	-7.26	2.27997	377	enet	0.201	1.05e-16	-3.14472	0.00166
sCCA2	ENSG00000185432	METTL7A	11	66045661	66052772	0.071	rs10876138	-3.62	rs12809226	0.074399	5.03	-3.14582	356	lasso	0.060886	7.75e-06	-3.14582	0.00166
sCCA2	ENSG00000245849	RAD51-AS1	1	15943995	15995539	0.0636	rs8042088	-5.54	rs1869908	0.006806	-4	-3.14221	307	enet	0.018796	0.00945	3.1456	0.00166
sCCA3	ENSG00000198835	GJC2	19	45992035	46005768	0.0466	rs1188977	4.36	rs12134624	0.00266	-3.75	2.53098	327	enet	0.014131	0.0213	-3.14442	0.00166
sCCA1	ENSG00000187244	BCAM	12	6953957	6961230	0.1884	rs4420638	-12.34	rs12984266	0.000859	3.82	1.17134	424	enet	0.069	1.95e-06	3.14384	0.00167
sCCA2	ENSG00000103512	NOMO1	10	75463493	75473339	0.1135	rs2280017	-3.03	rs2941256	0.0151	4.27	-2.8289	121	lasso	0.041816	0.000191	-3.14421	0.00167
sCCA2	ENSG00000122986	HVCN1	20	30407111	30422492	0.0595	rs11065822	-5.45	rs11065766	0.004574	4.54	2.46928	204	enet	0.014617	0.0196	3.14349	0.00167
sCCA3	ENSG00000182359	KBTBD3	19	49223844	49243978	0.1328	rs1939810	3.12	rs1445617	0.003597	4.01	-1.44829	368	enet	0.044788	0.000116	-3.14256	0.00167
sCCA1	ENSG00000111245	MYL2	11	10533225	10562777	0.0802	rs11065822	-5.45	rs10849920	0.062071	-5.13	-4.35169	237	enet	0.072727	1.05e-06	3.14142	0.00168
sCCA1	ENSG00000248121	NA	7	77423045	77427897	0.2598	rs3110452	3.76	rs2129103	0.141	-6.69	-1.11885	292	lasso	0.217	4.72e-18	3.1418	0.00168
sCCA3	ENSG00000011198	ABHD5	19	48958766	48969367	0.1964	rs4082418	5.09	rs2109405	0.0364	4.97	0.155428	363	lasso	0.098912	1.19e-08	-3.14244	0.00168
sCCA3	ENSG00000152904	GGPS1	16	30546073	30548465	0.1422	rs10925436	4.32	rs10802286	0.0334	5.08	3.85229	358	lasso	0.109367	1.94e-09	3.13962	0.00169
sCCA3	ENSG00000100505	TRIM9	2	45615819	45839304	0.1373	rs7155175	3.56	rs7149337	0.0111	-4.4	-2.33297	611	lasso	0.037121	0.00042	3.13823	0.0017
sCCA1	ENSG00000119608	PROX2	14	35554673	35591723	0.1551	rs2111705	4.39	rs2241275	0.163592	7.64	-4.20651	373	lasso	0.198378	1.73e-16	-3.13646	0.00171
sCCA1	ENSG00000186834	HEXIM1	2	10085341	10142411	0.1675	rs6503422	-4.75	rs11657325	0.13	6.75	-3.089	280	enet	0.16731	5.96e-14	-3.13609	0.00171
sCCA2	ENSG00000106459	NRF1	2	39024871	39103075	0.0613	rs11556924	4.69	rs2056694	0.0237	3.95	-2.12763	337	enet	0.018033	0.0108	-3.13677	0.00171
sCCA1	ENSG00000143622	RIT1	1	35258599	35261348	0.3908	rs821551	-3.85	rs490498	0.556141	13.14	-3.1354	281	lasso	0.563	1.33e-56	-3.13523	0.00172
sCCA2	ENSG00000127081	ZNF484	12	108130332	108153745	0.1056	rs7873259	3.66	rs3739605	0.003486	4.69	-2.61092	420	enet	0.022946	0.00463	-3.13431	0.00172
sCCA2	ENSG00000142534	RPS11	19	39797208	39805976	0.3296	rs1042122	-4.91	rs2073614	0.289	9.68	-3.16583	369	lasso	0.281288	9.6e-24	-3.13556	0.00172
sCCA2	ENSG00000143437	ARNT	16	56395364	56459450	0.2347	rs6698495	4.77	rs12568757	0.297	9.61	3.2602	303	enet	0.313	9.14e-27	3.13478	0.00172
sCCA1	ENSG00000162482	AKR7A3	16	28857921	28885526	0.2229	rs10158092	3.51	rs12140547	0.210607	8.09	2.24623	496	lasso	0.233	2.03e-19	3.13294	0.00173
sCCA1	ENSG00000166963	MAP1A	1	155581011	155720105	0.0429	rs689797	4.63	rs527921	0.05595	-5.44	2.24584	266	lasso	0.081827	2.23e-07	-3.1328	0.00173
sCCA2	ENSG00000214654	B3GALT9	2	32390115	32390826	0.0812	rs7045519	4.17	rs4836840	0.020839	-4.69	-2.9625	348	enet	0.042123	0.000181	3.13124	0.00174
sCCA1	ENSG00000114670	NEK11	1	19578033	19586622	0.3809	rs6784576	-3.56	rs903046	0.477281	-12.43	-3.14	335	lasso	0.602786	6.38e-63	3.12991	0.00175
sCCA1	ENSG00000272716	NA	16	31072164	31085641	0.268	rs7562653	-4.47	rs410469	0.141893	8.15	-4.40143	270	enet	0.27347	5.01e-23	-3.12952	0.00175
sCCA2	ENSG00000135945	REV1	8	95962265	95963624	0.1752	rs13023088	5.38	rs11887574	0.303	9.88	3.34068	324	lasso	0.302367	1.02e-25	3.13	0.00175
sCCA2	ENSG00000166503	HDGFL3	1	201865580	201915715	0.2036	rs12593316	3.87	rs17158059	0.121349	-6.67	1.98624	351	lasso	0.181266	4.43e-15	-3.1301	0.00175
sCCA3	ENSG00000109332	UBE2D3	19	21541732	21562104	0.1412	rs7685399	4.32	rs3974604	0.164774	7.44	4.08846	326	lasso	0.183285	3.03e-15	3.1294	0.00175
sCCA1	ENSG00000239306	RBM14	1	84964008	84972248	0.0637	rs479018	4.17	rs519380	0.04413	4.68	2.1263	257	lasso	0.028397	0.00183	3.12822	0.00176
sCCA2	ENSG00000108179	PPIF	19	33182867	33204702	0.1194	rs942796	-3.69	rs697239	0.033597	5.14	3.09363	395	enet	0.07968	3.22e-07	3.12751	0.00176
sCCA1	ENSG00000174827	PDZK1	7	107220422	107269615	0.062	rs9286836	3.2	rs2004659	0.029935	-4.82	3.13681	107	lasso	0.0357	0.000538	-3.12671	0.00177
sCCA2	ENSG00000213073	NA	6	7107830	7252213	0.3144	rs16891156	-6.89	rs2282140	0.147232	-6.92	1.10017	547	lasso	0.20038	1.18e-16	-3.12554	0.00177
sCCA2	ENSG00000213073	NA	17	37617764	37721160	0.3144	rs16891156	-6.89	rs2282140	0.147232	-6.92	1.10017	547	lasso	0.20038	1.18e-16	-3.12554	0.00177
sCCA1	ENSG00000068784	SRBD1	10	31607424	31818742	0.3702	rs667747	3.35	rs4525744	0.347524	10.65	3.07322	673	enet	0.433153	1.88e-39	3.12537	0.00178
sCCA1	ENSG00000116132	PRRX1	15	41576188	41601901	0.2031	rs639652	-3.74	rs2022373	0.140532	-7.31	2.48724	450	enet	0.167	6.12e-14	-3.12456	0.00178
sCCA1	ENSG00000246203	NA	11	66511922	66610987	0.0555	rs4971100	-4.53	rs10908463	0.025369	4.55	-3.12822	222	enet	0.0293	0.00157	-3.12518	0.00178
sCCA2	ENSG00000143196	DPT	17	38278551	38293042	0.2432	rs7517394	-4.62	rs580360	0.0354	-4.59	-1.95129	581	enet	0.164	1.14e-13	3.12442	0.00178
sCCA1	ENSG00000117222	RBBP5	7	129074274	129128240	0.2889	rs6662930	3.76	rs2369526	0.133115	7.9	2.67776	598	lasso	0.221	2.13e-18	3.1213	0.0018
sCCA1	ENSG00000256223	ZNF10	6	109416313	109485135	0.3576	rs7953302	3.29	rs905224	0.405388	-11.31	3.09877	163	enet	0.440859	2.34e-40	-3.12215	0.0018
sCCA2	ENSG00000124702	KLHDC3	9	95571670	95650975	0.0899	rs7742789	-5.52	rs2841642	0.041021	-4.08	-4.24786	364	enet	0.038975	0.000308	3.12182	0.0018
sCCA2	ENSG00000234719	NPIPB2	22	41921808	41940610	0.7933	rs11639821	4.17	rs2869492	0.794	-15.56	-3.0479	454	lasso	0.790884	3.41e-105	3.12126	0.0018
sCCA1	ENSG00000067606	PRKCZ	14	103851729	103970168	0.1778	rs262680	3.21	rs3107145	0.119458	6.7	2.31192	366	enet	0.116	6.01e-10	3.12037	0.00181
sCCA1	ENSG00000108786	HSD17B1	7	12726481	12730559	0.4252	rs12325861	-5.46	rs2676531	0.349	-11	3.30954	250	enet	0.46284	5.25e-43	-3.11927	0.00181
sCCA3	ENSG00000196557	CACNA1H	7	32798494	32798965	0.3608	rs3752487	2.82	rs4984636	0.197912	7.92	-2.697	459	lasso	0.222376	1.64e-18	-3.11911	0.00181
sCCA2	ENSG00000164327	RICTOR	19	57999079	58006048	0.1273	rs9292733	-3.82	rs6451414	0.0673	5.57	-3.13553	472	lasso	0.063847	4.7e-06	-3.11885	0.00182
sCCA2	ENSG00000175115	PACS1	7	6485584	6523873	0.1453	rs479018	4.17	rs2298466	0.0875	6.67	-3.10784	362	lasso	0.127771	7.63e-11	-3.11767	0.00182
sCCA2	ENSG00000204991	SPIRE2	14	66974125	67648520	0.6134	rs1805007	-3.15	rs7195066	0.422	-11.47	2.8227	356	lasso	0.499254	1.22e-47	-3.11861	0.00182
sCCA3	ENSG00000234719	NPIPB2	16	89803957	89883065	0.7144	rs11639821	4.17	rs2869492	0.745671	15.06	-3.0479	454	lasso	0.740415	5.91e-91	-3.11761	0.00182
sCCA1	ENSG00000174871	CNIH2	7	99046098	99063954	0.0543	rs479018	4.17	rs472518	0.02762	-4.48	-2.5473	323	enet	0.028571	0.00178	3.11634	0.00183
sCCA2	ENSG00000145335	SNCA	2	64068074	64118696	0.1453	rs1812923	-3.18	rs7687945	0.210109	-8.09	-2.94687	381	enet	0.204453	5.39e-17	3.11678	0.00183
sCCA2	ENSG00000197312	DDI2	19	21541732	21562104	0.195	rs6668919	4.27	rs12564900	0.0779	6.05	-3.21953	478	lasso	0.118	4.58e-10	-3.11679	0.00183
sCCA3	ENSG00000213889	PPM1N	1	46769303	46782448	0.4452	rs17356664	-4.8	rs4625825	0.463	-11.91	-2.74665	369	enet	0.474	2.36e-44	3.11576	0.00183
sCCA2	ENSG00000111665	CDCA3	17	29158988	29222887	0.6441	rs7959658	-4.26	rs1047776	0.261678	9.04	1.55319	223	enet	0.287198	2.72e-24	3.11566	0.00184
sCCA3	ENSG00000272140	NA	17	57187312	57232630	0.0415	rs12247028	4.54	rs3740293	0.0337	-4.37	2.85517	254	lasso	0.017724	0.0114	-3.11465	0.00184
sCCA2	ENSG00000101306	MYLK2	2	198364718	198368181	0.3702	rs1407013	6.07	rs13041282	0.167067	-7.46	-3.3739	303	lasso	0.19711	2.21e-16	3.1111	0.00186
sCCA3	ENSG00000105538	RASIP1	17	79361930	79364056	0.1915	rs516246	-4.82	rs838143	0.0881	-5.75	2.24594	435	lasso	0.0666	2.96e-06	-3.11211	0.00186
sCCA2	ENSG00000135211	TMEM60	16	235747	236293	0.2277	rs7801062	-3.5	rs7953	0.211	8.8	-2.88658	518	enet	0.276584	2.6e-23	-3.11047	0.00187
sCCA2	ENSG00000182324	KCNJ14	5	56111401	56191979	0.1951	rs516246	-4.82	rs7257118	0.00812	-4.62	-0.70283	533	lasso	0.030054	0.00138	3.11008	0.00187
sCCA2	ENSG00000235560	ZNF747-DT	2	32288680	32382706	0.25	rs11865086	3.66	rs6565191	0.0232	4.46	-3.019	178	enet	0.123254	1.7e-10	-3.11091	0.00187
sCCA3	ENSG00000110315	RNF141	9	15464064	15511017	0.2527	rs10840446	-3.43	rs11042893	0.193318	-8.29	-3.01679	525	lasso	0.201175	1.01e-16	3.11086	0.00187
sCCA2	ENSG00000068784	SRBD1	4	57774075	57802010	0.1727	rs667747	3.35	rs2344658	0.154	-7.62	2.95338	673	lasso	0.154003	6.85e-13	-3.11	0.00188
sCCA2	ENSG00000092020	PPP2R3C	19	49316274	49339935	0.319	rs10162419	3.88	rs1056879	0.300544	9.65	2.51439	368	enet	0.343739	9.1e-30	3.1089	0.00188
sCCA2	ENSG00000134317	GRHL1	11	65360326	65363467	0.2073	rs11901380	3.94	rs2288644	0.104	6.36	-1.74758	542	lasso	0.142578	5.42e-12	-3.11	0.00188
sCCA2	ENSG00000163214	DHX57	12	48541571	48574996	0.3064	rs1562855	-4.27	rs373300	0.17	-7.44	-3.19653	320	lasso	0.178373	7.62e-15	3.11	0.00188
sCCA2	ENSG00000258136	PRDM4-AS1	10	75545340	75561551	0.1016	rs1895957	4.57	rs1814335	0.001449	-4.72	-2.82629	468	enet	0.015513	0.0167	3.10792	0.00188
sCCA3	ENSG00000187513	GJA4	1	155286654	155293967	0.1446	rs16837135	3.14	rs4652836	-0.00328	3.69	-2.488	379	enet	0.002009	0.205	-3.10863	0.00188
sCCA2	ENSG00000128011	LRFN1	20	60883011	60942368	0.0638	rs7259473	-3.03	rs3786950	0.0083	-3.58	2.0377	440	lasso	0.009134	0.0521	-3.10766	0.00189
sCCA2	ENSG00000178188	SH2B1	4	143854348	144106014	0.0706	rs181206	-3.27	rs7185232	0.0485	-5.24	-2.573	183	enet	0.06285	5.56e-06	3.10754	0.00189
sCCA2	ENSG00000203761	NA	22	51195376	51239737	0.2846	rs821551	-3.85	rs6657670	0.108	-7.5	-3.35778	236	enet	0.122	2.03e-10	3.10705	0.00189
sCCA3	ENSG00000159461	AMFR	16	31500792	31520630	0.2308	rs9937815	3.6	rs899228	0.038702	-5.31	-0.7184	452	enet	0.173612	1.85e-14	3.10622	0.00189
sCCA3	ENSG00000272716	NA	HG1292_PATCH	120975013	120976326	0.1923	rs7562653	-4.47	rs6743903	0.114	-7.32	-2.36382	270	enet	0.216146	5.57e-18	3.10633	0.00189
sCCA1	ENSG00000053372	MRTO4	1	1177826	1182102	0.3849	rs10158092	3.51	rs10917277	0.325796	10.04	3.04322	507	lasso	0.339	2.63e-29	3.10617	0.0019
sCCA1	ENSG00000167394	ZNF668	1	16010827	16061264	0.1504	rs2884737	3.62	rs881929	0.134495	-8.28	2.77263	241	lasso	0.23332	1.87e-19	-3.10556	0.0019
sCCA3	ENSG00000253878	NA	1	155657751	155708801	0.1088	rs1000286	-4.56	rs11786021	0.064862	-4.81	-3.17259	499	lasso	0.048603	6.11e-05	3.10306	0.00192
sCCA1	ENSG00000174021	GNG5	2	39024871	39103075	0.2481	rs11163981	3.23	rs1246254	0.180275	-8.13	3.02474	535	lasso	0.241	4.31e-20	-3.10024	0.00193
sCCA2	ENSG00000213965	NUDT19	6	43486918	43487462	0.3351	rs12610342	-3.78	rs2287882	0.314	-10.08	-2.94877	399	lasso	0.314235	7.44e-27	3.10107	0.00193
sCCA3	ENSG00000163431	LMOD1	1	180199421	180249380	0.2793	rs903678	-3.81	rs2820315	0.282	9.46	-3.32	478	enet	0.313127	9.52e-27	-3.10016	0.00193
sCCA3	ENSG00000172687	ZNF738	9	86451613	86536342	0.287	rs9749580	4.03	rs488125	0.25	9.46	2.1571	285	enet	0.29	1.42e-24	3.10046	0.00193
sCCA2	ENSG00000075790	BCAP29	15	44119161	44160617	0.1042	rs11769960	4.15	rs17429146	0.089	-6.12	3.22769	375	enet	0.117586	4.6e-10	-3.09896	0.00194
sCCA2	ENSG00000124782	RREB1	17	40834631	40851832	0.1637	rs7765375	-3.68	rs2714341	0.097341	5.6	-1.5685	615	enet	0.089854	5.66e-08	-3.09949	0.00194
sCCA2	ENSG00000167258	CDK12	19	45988547	46000319	0.0585	rs9635726	-3.98	rs2517955	0.004562	-3.96	-3.96638	328	enet	0.0442	0.000129	3.09951	0.00194
sCCA2	ENSG00000148516	ZEB1	9	127704887	127905785	0.1094	rs867993	3.35	rs2994630	0.078153	5.63	3.03505	352	lasso	0.079299	3.43e-07	3.09721	0.00195
sCCA2	ENSG00000247556	OIP5-AS1	11	66202546	66234209	0.4609	rs8042088	-5.54	rs8036498	0.529176	-12.76	-2.82493	267	lasso	0.555785	1.51e-55	3.0975	0.00195
sCCA2	ENSG00000188895	MSL1	16	67918708	67922758	0.3295	rs2302776	3.98	rs2715554	0.301703	-9.7	-2.33872	305	lasso	0.327	4.24e-28	3.09637	0.00196
sCCA3	ENSG00000173715	C11orf80	3	14186223	14189784	0.3	rs479018	4.17	rs566673	0.026755	4.16	-2.4031	253	enet	0.10201	6.96e-09	-3.09693	0.00196
sCCA1	ENSG00000128578	STRIP2	2	44113647	44223144	0.0944	rs2701316	3.96	rs753336	0.103384	6.25	3.08	330	lasso	0.081989	2.17e-07	3.09499	0.00197
sCCA1	ENSG00000183137	CEP57L1	11	66511922	66610987	0.0933	rs531111	4.71	rs1547325	0.066	5.05	2.79705	409	lasso	0.059307	1.01e-05	3.09468	0.00197
sCCA2	ENSG00000187984	ANKRD19P	17	29295803	29326929	0.1643	rs7873259	3.66	rs10821027	0.122646	6.27	3.01442	413	lasso	0.095858	2.02e-08	3.09531	0.00197
sCCA3	ENSG00000277662	NA	13	21877654	21922860	0.1631	rs7986015	3.34	rs9315837	0.0354	-4.89	3.0982	333	lasso	0.094532	2.53e-08	-3.0949	0.00197
sCCA2	ENSG00000100413	POLR3H	15	101087972	101090358	0.2021	rs2073167	3.84	rs738499	0.137266	6.7	-2.66341	297	enet	0.124585	1.34e-10	-3.09385	0.001976
sCCA2	ENSG00000075413	MARK3	9	111777432	111882225	0.143	rs17791722	-4.97	rs12879085	0.16589	8.17	3.08159	357	lasso	0.175867	1.22e-14	3.0926	0.00198
sCCA2	ENSG00000122644	ARL4A	2	65297835	65357240	0.1356	rs12699388	3.38	rs1034856	0.012	4.11	-1.5509	550	enet	0.009329	0.0503	-3.09326	0.00198
sCCA2	ENSG00000273014	NA	16	12021230	12070500	0.2588	rs215748	-4.85	rs17161398	0.252	-8.89	-3.02705	410	enet	0.279173	1.5e-23	3.09266	0.00198
sCCA3	ENSG00000279649	NA	1	11866207	11903201	0.0788	rs35316276	3.71	rs9888796	0.042293	5.2	3.14	312	enet	0.056426	1.64e-05	3.09355	0.00198
sCCA1	ENSG00000105136	ZNF419	19	2249308	2252072	0.4257	rs2051765	-2.91	rs6510082	0.413	-11.25	-2.80265	488	lasso	0.518	3.31e-50	3.0923	0.00199
sCCA2	ENSG00000171723	GPHN	2	27440258	27466811	0.1946	rs950197	-3.39	rs1434907	0.098392	6.13	-2.95641	352	lasso	0.108123	2.41e-09	-3.0914	0.00199
sCCA2	ENSG00000187741	FANCA	12	54624724	54673886	0.3924	rs1805007	-3.15	rs7195066	0.336	10.17	2.8227	357	lasso	0.352193	1.26e-30	3.09101	0.00199
sCCA2	ENSG00000241468	ATP5MF	2	73956231	73964527	0.1667	rs4646450	4.76	rs11976018	0.0839	5.57	4.27726	316	enet	0.100101	9.69e-09	3.0923	0.00199
sCCA3	ENSG00000136240	KDELR2	11	76152382	76155700	0.2555	rs2303361	3.69	rs17198191	0.129902	-6.59	-2.81668	305	lasso	0.127774	7.63e-11	3.09214	0.00199
sCCA2	ENSG00000169764	UGP2	15	83685174	83736106	0.0982	rs2422008	4.06	rs262501	0.0882	5.63	-2.77411	317	lasso	0.078455	3.96e-07	-3.09	0.002
sCCA2	ENSG00000172687	ZNF738	20	62329996	62339377	0.4637	rs9749580	4.03	rs488125	0.357	-10.59	2.1571	285	enet	0.449352	2.28e-41	-3.08964	0.002
sCCA2	ENSG00000176208	ATAD5	1	192981380	193029237	0.0798	rs7221691	3.66	rs3760318	0.008832	3.75	1.13836	279	lasso	0.0373	0.000411	3.0901	0.002
sCCA3	ENSG00000173660	UQCRH	1	145524891	145543868	0.5174	rs946526	3.34	rs17102101	0.371	10.61	-2.77834	350	enet	0.397253	2.15e-35	-3.09096	0.002
sCCA2	ENSG00000182628	SKA2	11	118477155	118528741	0.1744	rs11079372	3.77	rs9652856	0.265055	-9.05	-2.87989	291	lasso	0.257	1.39e-21	3.08829	0.00201
sCCA2	ENSG00000115541	HSPE1	3	50392180	50397041	0.0431	rs1518364	4.37	rs16823385	-0.00233	3.15	3.20709	316	enet	-0.002985	0.758	3.09	0.00202
sCCA2	ENSG00000262877	NA	3	53258723	53290068	0.4287	rs1468033	-3.76	rs11655604	0.303385	9.67	2.97488	359	lasso	0.337	3.87e-29	3.08666	0.00202
sCCA2	ENSG00000268836	NA	1	146649692	146651206	0.494	rs1802752	4.12	rs4141288	0.473	-12.21	-3.2527	300	enet	0.497442	2.11e-47	3.08716	0.00202
sCCA3	ENSG00000095015	MAP3K1	9	127624409	127640003	0.1459	rs16886556	-5.14	rs860580	0.0132	4.7	0.22128	511	enet	0.0316	0.00106	3.08616	0.002028
sCCA1	ENSG00000164985	PSIP1	2	201170604	201346986	0.084	rs475957	3.65	rs4740615	0.0456	-4.66	2.84575	432	lasso	0.0203	0.00733	-3.08564	0.00203
sCCA3	ENSG00000021574	SPAST	2	99235569	99347589	0.1763	rs7562653	-4.47	rs212736	0.045	6.14	-3.67391	270	enet	0.10971	1.83e-09	-3.0865	0.00203
sCCA1	ENSG00000084093	REST	2	201353675	201384507	0.202	rs6838948	3.17	rs7684253	0.105409	6.82	-2.81489	529	lasso	0.135782	1.83e-11	-3.08487	0.00204
sCCA1	ENSG00000087076	HSD17B14	15	41136216	41150405	0.5771	rs516246	-4.82	rs16982311	0.601	13.78	-3.10421	414	lasso	0.624	1.34e-66	-3.08434	0.00204
sCCA2	ENSG00000173338	KCNK7	1	200593024	200639097	0.084	rs642803	4.14	rs749112	0.0302	-4.14	2.85628	347	lasso	0.027463	0.00215	-3.08369	0.00204
sCCA2	ENSG00000214655	ZSWIM8	17	65373575	65693372	0.0967	rs12247028	4.54	rs12256103	0.052358	5.48	2.33789	242	enet	0.05306	2.89e-05	3.0841	0.00204
sCCA2	ENSG00000225855	RUSC1-AS1	9	125699902	125702612	0.1224	rs4971100	-4.53	rs11264359	0.21	-8.16	-3.00545	260	lasso	0.192	5.31e-16	3.08488	0.00204
sCCA3	ENSG00000177981	ASB8	12	112204691	112247782	0.2409	rs11168327	-4.92	rs10875746	0.222	8.44	-3.52055	516	lasso	0.227	6.36e-19	-3.08392	0.00204
sCCA1	ENSG00000130702	LAMA5	3	50357458	50365682	0.339	rs4925386	4.56	rs6061231	0.25508	9.09	2.6794	511	enet	0.3	1.67e-25	3.08337	0.00205
sCCA2	ENSG00000250326	LOC105377623	14	69658228	69709075	0.1454	rs300912	-4.76	rs13137565	0.065491	-6.05	-4.39885	293	enet	0.151601	1.06e-12	3.08228	0.00205
sCCA2	ENSG00000184319	RPL23AP7	11	66360292	66373490	0.5042	rs6010044	-3.28	rs2238837	0.139262	7.72	-2.12118	198	enet	0.289627	1.62e-24	-3.08277	0.002051
sCCA1	ENSG00000270392	PFN1P2	12	48448596	48449374	0.105	rs2453058	-5	rs6697258	0.024548	-3.37	-1.02324	24	enet	0.0285	0.0018	3.08039	0.00207
sCCA2	ENSG00000140688	RUSF1	11	118955576	118964259	0.06	rs2884737	3.62	rs2303222	0.0634	-4.82	3.0109	256	lasso	0.06366	4.85e-06	-3.08069	0.00207
sCCA1	ENSG00000184163	C1QTNF12	1	193065598	193075244	0.1292	rs12093154	-2.87	rs6697886	0.014324	5.03	-2.3304	234	enet	0.0625	5.92e-06	-3.07849	0.00208
sCCA1	ENSG00000132676	DAP3	7	2273866	2281840	0.1112	rs2075571	-4.49	rs1325908	0.069822	6.41	-2.82384	221	lasso	0.0819	2.2e-07	-3.07732	0.00209
sCCA1	ENSG00000271754	NA	12	123636867	123728561	0.2286	rs7742789	-5.52	rs7752104	0.039	-5.02	-2.87462	426	enet	0.123618	1.59e-10	3.07666	0.00209
sCCA3	ENSG00000116786	PLEKHM2	1	24018269	24022915	0.1431	rs6668919	4.27	rs1006147	0.0864	-5.59	-2.9759	482	lasso	0.064767	4.03e-06	3.0778	0.00209
sCCA3	ENSG00000163214	DHX57	1	120162045	120190396	0.2587	rs1562855	-4.27	rs373300	0.213	8.78	-3.19653	320	lasso	0.236413	1.01e-19	-3.07689	0.00209
sCCA1	ENSG00000121454	LHX4	12	111157485	111180744	0.4863	rs3911332	-4.13	rs7536561	0.211631	8.44	-2.61638	466	enet	0.32	2.27e-27	-3.07465	0.00211
sCCA3	ENSG00000165115	KIF27	22	51195376	51239737	0.1438	rs883431	3.68	rs11140482	0.000797	3.99	2.40231	559	enet	0.032905	0.000855	3.0736	0.00211
sCCA1	ENSG00000092470	WDR76	4	160025330	160281321	0.0445	rs689797	4.63	rs4997480	0.043944	-4.62	2.83321	242	lasso	0.045314	0.000106	-3.0733	0.00212
sCCA1	ENSG00000108797	CNTNAP1	3	131181056	131221827	0.2974	rs17500235	-5.37	rs4028634	0.477	12.07	2.96185	265	enet	0.47211	3.72e-44	3.07354	0.00212
sCCA1	ENSG00000125744	RTN2	7	2273866	2281840	0.2447	rs17356664	-4.8	rs4625825	0.137	6.9	-2.74665	372	enet	0.178	8.56e-15	-3.07303	0.00212
sCCA2	ENSG00000173611	SCAI	3	50392180	50397041	0.1856	rs3122938	-4.69	rs7024526	0.294173	-9.86	3.09228	306	lasso	0.295797	4.26e-25	-3.0721	0.00213
sCCA2	ENSG00000174547	MRPL11	17	38375556	38440388	0.0599	rs479018	4.17	rs2275998	0.047	4.38	3.49577	285	lasso	0.036247	0.000487	3.07184	0.00213
sCCA2	ENSG00000188038	NRN1L	15	41199009	41201540	0.1125	rs6979	-4.21	rs34607252	0.0452	-4.5	2.7735	252	lasso	0.03745	0.000398	-3.07093	0.00213
sCCA3	ENSG00000228242	NA	13	77618792	77901185	0.3065	rs3796311	-3.74	rs2733533	0.375	10.86	-2.88852	568	enet	0.376738	3.51e-33	-3.07089	0.00213
sCCA1	ENSG00000138095	LRPPRC	16	28699879	28747051	0.6595	rs3764769	4.06	rs4953032	0.561849	-13.13	3.92915	506	enet	0.658597	6.66e-73	-3.06996	0.00214
sCCA2	ENSG00000173715	C11orf80	1	201487831	201499602	0.1651	rs479018	4.17	rs17582367	0.0224	4.43	2.82161	253	enet	0.034958	0.000605	3.07057	0.00214
sCCA2	ENSG00000181481	RNF135	17	74541750	74553765	0.0547	rs999797	3.66	rs7342938	0.060524	4.79	2.92394	285	lasso	0.0642	4.47e-06	3.07009	0.00214
sCCA2	ENSG00000224429	LINC00539	15	43699407	43802926	0.3731	rs9509639	-3.17	rs9580074	0.143748	7.55	-2.39433	471	enet	0.236006	1.09e-19	-3.06994	0.00214
sCCA3	ENSG00000270127	NA	2	53759810	54087170	0.797	rs12439503	-3.74	rs12460	0.764	15.25	2.98231	589	enet	0.810358	1.25e-111	3.06958	0.00214
sCCA1	ENSG00000106771	TMEM245	3	122078438	122102078	0.4346	rs751712	-3.6	rs12686736	0.31	-9.91	2.98725	609	lasso	0.482	1.95e-45	-3.06867	0.00215
sCCA1	ENSG00000138069	RAB1A	6	139224630	139309398	0.215	rs7559813	4.78	rs1009358	0.100126	-6.32	3.53673	437	lasso	0.101307	7.86e-09	-3.06839	0.00215
sCCA1	ENSG00000234719	NPIPB2	14	104162690	104163500	0.7954	rs11639821	4.17	rs2869492	0.788039	-15.5	-3.04787	454	lasso	0.78566	1.44e-103	3.06806	0.00215
sCCA3	ENSG00000011021	CLCN6	22	31049864	31050801	0.2095	rs13306560	3.42	rs12567136	0.145	-7.07	3.06717	476	enet	0.18625	1.74e-15	-3.06483	0.00218
sCCA3	ENSG00000104899	AMH	1	200593024	200639097	0.6385	rs2269879	3.31	rs2074861	0.662	14.29	3.07355	412	enet	0.673	1.05e-75	3.06465	0.00218
sCCA1	ENSG00000144034	TPRKB	2	64119280	64246206	0.2993	rs7604588	-3.72	rs4852976	0.469012	12.28	-2.81983	357	enet	0.479858	3.92e-45	-3.06311	0.00219
sCCA1	ENSG00000255135	LOC124902718	22	43231418	43411151	0.239	rs7948288	-3.76	rs7938856	0.07547	5.99	-3.0833	464	enet	0.171578	2.7e-14	-3.06256	0.00219
sCCA2	ENSG00000084774	CAD	3	43120724	43147568	0.2137	rs7573066	-3.23	rs11126929	0.141	6.9	2.44704	307	enet	0.150088	1.39e-12	3.06	0.00219
sCCA2	ENSG00000094916	CBX5	17	40554470	40575535	0.0777	rs1872635	3.33	rs10219739	0.071811	-4.94	3.09591	433	lasso	0.058157	1.23e-05	-3.06273	0.00219
sCCA2	ENSG00000101246	ARFRP1	2	17935125	17966632	0.1399	rs6062541	4.99	rs2236508	0.02368	4.6	4.24256	437	enet	0.021576	0.00585	3.06159	0.0022
sCCA2	ENSG00000116750	UCHL5	8	73964413	73975296	0.0817	rs7542466	-3.49	rs12034095	0.0614	-5.37	-2.66141	374	enet	0.055	2.08e-05	3.06119	0.0022
sCCA3	ENSG00000064726	BTBD1	15	101093734	101099159	0.1045	rs12593316	4.19	rs17507300	0.0305	4.93	2.73935	337	lasso	0.090057	5.46e-08	3.06127	0.0022
sCCA3	ENSG00000143127	ITGA10	15	101093734	101099159	0.0836	rs9286836	3.2	rs12750384	0.0147	3.97	2.84492	107	lasso	0.042502	0.00017	3.06172	0.0022
sCCA1	ENSG00000126062	TMEM115	3	64005184	64005601	0.04	rs11713193	-5.56	rs1467914	0.038755	-4.08	-2.8774	331	enet	0.017937	0.011	3.05985	0.00221
sCCA2	ENSG00000019144	PHLDB1	16	56642111	56643409	0.1056	rs2187557	-3.3	rs10892234	0.0458	5.02	-1.6762	427	enet	0.054286	2.35e-05	-3.06015	0.00221
sCCA2	ENSG00000180867	NA	10	94353043	94415150	0.0612	rs2353987	4.25	rs1036852	0.0277	-4.56	1.90023	384	enet	0.0369	0.000433	-3.05947	0.00222
sCCA3	ENSG00000163931	TKT	15	36871812	37102449	0.1727	rs11709171	-3.88	rs3736151	0.15	6.81	-3.18631	404	lasso	0.154334	6.45e-13	-3.05954	0.00222
sCCA1	ENSG00000136950	ARPC5L	17	79361930	79364056	0.233	rs633533	4.12	rs10986471	0.344	-10.42	3.09529	284	lasso	0.351	1.53e-30	-3.05761	0.00223
sCCA2	ENSG00000196141	SPATS2L	15	41060067	41099675	0.1042	rs1000507	-4	rs295115	0.0416	5.64	2.22515	511	lasso	0.061493	6.99e-06	3.06	0.00223
sCCA3	ENSG00000071073	MGAT4A	1	150459887	150480078	0.1462	rs6733135	-5.21	rs6733135	0.0119	4.7	-5.21051	294	enet	0.063385	5.08e-06	-3.05693	0.00224
sCCA3	ENSG00000155729	KCTD18	11	64107695	64125006	0.0862	rs17446700	-3.79	rs11677204	0.0039	3.76	-1.37949	489	enet	0.031415	0.0011	-3.05699	0.00224
sCCA3	ENSG00000166145	SPINT1	1	15943995	15995539	0.2644	rs8042088	-5.54	rs690572	0.132	-6.62	-2.13964	292	enet	0.140528	7.83e-12	3.0564	0.00224
sCCA1	ENSG00000118197	DDX59	12	56360553	56366568	0.635	rs2808257	3.29	rs12126676	0.583746	13.33	-2.87017	541	enet	0.649	4.54e-71	-3.05538	0.00225
sCCA1	ENSG00000154217	PITPNC1	4	140036084	140036528	0.189	rs7221651	-3.48	rs7210770	0.139	6.91	3.18986	405	lasso	0.11248	1.13e-09	3.05446	0.00225
sCCA1	ENSG00000261094	NA	5	132387654	132442141	0.0642	rs1375862	3.15	rs624108	0.0812	5.37	3.05097	411	lasso	0.067	2.75e-06	3.05444	0.00225
sCCA1	ENSG00000114383	TUSC2	8	8640864	8751155	0.047	rs2271961	-5.93	rs1467913	0.050814	-4.76	-2.89875	335	lasso	0.035059	0.000595	3.05357	0.00226
sCCA2	ENSG00000111275	ALDH2	1	146644350	146683136	0.3544	rs10774625	-7.04	rs666951	0.370119	-11.4	1.9678	219	lasso	0.467007	1.6e-43	-3.05339	0.00226
sCCA1	ENSG00000081177	EXD2	11	66037303	66045996	0.123	rs4902699	3.22	rs1965449	0.165164	7.4	3.08466	507	lasso	0.151113	1.16e-12	3.05206	0.00227
sCCA1	ENSG00000173992	CCS	3	130745694	131069309	0.2616	rs479018	4.17	rs503250	0.15307	7.07	2.1908	257	lasso	0.132782	3.13e-11	3.05198	0.00227
sCCA3	ENSG00000240399	NA	15	101087972	101090358	0.1865	rs11168327	-4.92	rs2269935	0.188	-7.81	-3.21129	521	lasso	0.202	8.19e-17	3.05255	0.00227
sCCA3	ENSG00000256269	HMBS	10	103113820	103317078	0.581	rs6649	-2.74	rs7127212	0.572817	13.41	-2.31927	376	enet	0.585613	3.94e-60	-3.05198	0.00227
sCCA1	ENSG00000023572	GLRX2	7	99712837	99724762	0.1937	rs7542466	-3.49	rs7543029	0.1986	8.2	-2.68301	348	lasso	0.202	8.11e-17	-3.05144	0.00228
sCCA3	ENSG00000122687	MRM2	1	15853308	15918874	0.416	rs11764590	5.04	rs7787274	0.507942	-12.5	-2.82008	419	lasso	0.509498	5.25e-49	3.05073	0.00228
sCCA1	ENSG00000142676	RPL11	1	26143240	26146263	0.0813	rs7524076	2.84	rs7515510	0.051292	4.95	-2.79511	339	enet	0.0603	8.49e-06	-3.05015	0.00229
sCCA2	ENSG00000051825	MPHOSPH9	16	68279207	68294961	0.1184	rs10083067	-3.85	rs1790108	0.145397	7.32	2.35801	343	enet	0.13817	1.2e-11	3.0497	0.00229
sCCA2	ENSG00000143067	ZNF697	4	77172886	77232752	0.1061	rs2453058	-5	rs2493398	0.015	-4.49	-3.91705	377	lasso	0.031	0.00118	3.04971	0.00229
sCCA3	ENSG00000186298	PPP1CC	17	17876127	17920203	0.0926	rs11065822	-5.45	rs12311093	0.0915	-5.69	0.6792	218	enet	0.103	6.36e-09	-3.04964	0.00229
sCCA3	ENSG00000184319	RPL23AP7	15	85174682	85185695	0.5355	rs6010044	-3.28	rs3865766	0.211	8.85	-1.8113	198	enet	0.40088	8.57e-36	-3.0497	0.002291
sCCA1	ENSG00000122687	MRM2	1	154934301	154935099	0.4104	rs11764590	5.04	rs7787274	0.50956	-12.57	-2.82	419	lasso	0.517942	3.75e-50	3.04849	0.0023
sCCA1	ENSG00000171475	WIPF2	22	41625517	41636938	0.0914	rs2302776	3.98	rs3816470	0.00494	3.92	-3.05505	296	enet	0.00867	0.0567	-3.04909	0.0023
sCCA1	ENSG00000251161	NA	19	2249308	2252072	0.0708	rs8042088	-5.54	rs11630656	0.044695	5.15	-2.3333	277	lasso	0.063391	5.08e-06	-3.0487	0.0023
sCCA2	ENSG00000109756	RAPGEF2	17	18075939	18088067	0.0793	rs6856295	-3.59	rs6811571	0.091925	-5.51	3.07003	303	lasso	0.081458	2.38e-07	-3.0485	0.0023
sCCA2	ENSG00000114686	MRPL3	21	34931848	34961014	0.0878	rs6784576	-3.56	rs2199351	0.0755	-5.78	3.04273	451	lasso	0.063	5.43e-06	-3.04857	0.0023
sCCA2	ENSG00000126062	TMEM115	12	54519882	54526627	0.0567	rs11713193	-5.56	rs2352984	0.00994	-3.65	-4.55298	331	lasso	0.00947	0.049	3.04877	0.0023
sCCA1	ENSG00000267546	NA	1	243287730	243418650	0.1178	rs11868472	4.31	rs2240772	0.097	-5.58	3.36693	506	lasso	0.08937	6.15e-08	-3.04662	0.00231
sCCA2	ENSG00000005810	MYCBP2	20	62119366	62130505	0.1923	rs17067774	-2.72	rs9530664	0.033346	4.58	-0.85419	399	enet	0.102266	6.66e-09	-3.04709	0.00231
sCCA2	ENSG00000184110	EIF3C	2	60983365	61029220	0.1751	rs181206	-3.27	rs10499	0.0934	6.37	-2.7092	202	enet	0.163352	1.24e-13	-3.0475	0.00231
sCCA2	ENSG00000223396	NA	4	77172886	77232752	0.2691	rs903678	-3.81	rs1998920	0.214	8.21	-2.10923	671	lasso	0.245	1.91e-20	-3.04712	0.00231
sCCA1	ENSG00000067369	TP53BP1	4	164031225	164088073	0.1679	rs689797	4.63	rs527921	0.324954	10.19	2.24584	266	lasso	0.323237	9.91e-28	3.0459	0.00232
sCCA1	ENSG00000115239	ASB3	17	58029601	58042122	0.0871	rs11889094	-3.72	rs918357	0.10423	6.43	2.81912	474	enet	0.116162	5.91e-10	3.04652	0.00232
sCCA1	ENSG00000160124	MIX23	12	123745528	123756881	0.2596	rs17203397	-3.5	rs10934586	0.186206	-7.7	-2.65687	472	enet	0.258935	1.03e-21	3.04621	0.00232
sCCA1	ENSG00000135597	REPS1	9	127704887	127905785	0.1849	rs9389647	-3.09	rs6916561	0.183	7.56	2.76322	463	lasso	0.171008	3.01e-14	3.04448	0.00233
sCCA3	ENSG00000269958	NA	7	77286977	77325582	0.4369	rs17791722	-4.97	rs12884809	0.413	11.3	-4.33358	351	lasso	0.506261	1.43e-48	-3.04517	0.00233
sCCA2	ENSG00000250318	RPL13AP26	7	102277474	102312076	0.3347	rs5753149	-3.9	rs13053290	0.153282	-6.97	1.46331	452	lasso	0.253973	2.87e-21	-3.04444	0.002331
sCCA2	ENSG00000143952	VPS54	1	155867599	155881195	0.1841	rs2422008	4.06	rs17676818	0.162	-7.3	-2.33087	374	lasso	0.188934	1.04e-15	3.04	0.00234
sCCA3	ENSG00000118197	DDX59	10	128593978	129250781	0.6527	rs2808257	3.29	rs12126676	0.566	-13.13	-2.87017	541	enet	0.642389	7.6e-70	3.04322	0.00234
sCCA1	ENSG00000144647	POMGNT2	3	169511216	169530774	0.2658	rs13061707	3.25	rs4683356	0.285034	9.4	2.94711	371	lasso	0.297464	2.97e-25	3.04193	0.00235
sCCA1	ENSG00000178295	GEN1	11	33762485	33796089	0.7031	rs300154	3.95	rs6531052	0.584304	-13.34	3.57585	488	enet	0.73026	1.99e-88	-3.04182	0.00235
sCCA1	ENSG00000253636	NA	1	150782181	150849244	0.3402	rs9298225	4.16	rs2929580	0.279805	-9.4	3.42547	577	lasso	0.30701	3.68e-26	-3.04146	0.00235
sCCA2	ENSG00000177469	CAVIN1	12	6747241	6756626	0.056	rs12325861	-5.46	rs1905339	0.053002	-4.58	-3.2772	255	lasso	0.0212	0.00629	3.04227	0.00235
sCCA2	ENSG00000259205	NA	1	235530675	235612283	0.7353	rs12439503	-3.74	rs12460	0.736984	-14.97	2.98231	591	enet	0.773307	7.05e-100	-3.0425	0.00235
sCCA2	ENSG00000272181	NA	9	34551430	34590121	0.1198	rs11130957	-3.91	rs17069507	0.043	4.59	2.78274	569	lasso	0.0523	3.26e-05	3.04256	0.00235
sCCA3	ENSG00000100266	PACSIN2	17	30822554	30826351	0.131	rs5758951	-3.05	rs5758951	0.0501	5.35	-3.04672	541	lasso	0.05993	9.1e-06	-3.042	0.00235
sCCA3	ENSG00000259205	NA	14	99947506	100001381	0.7844	rs12439503	-3.74	rs12460	0.772	-15.33	2.98231	591	enet	0.815603	1.78e-113	-3.04248	0.00235
sCCA1	ENSG00000138160	KIF11	2	89156674	89157196	0.1104	rs7923866	3.23	rs10882101	0.097811	-5.81	3.15288	367	lasso	0.093263	3.15e-08	-3.0403	0.00236
sCCA2	ENSG00000125148	MT2A	19	33182867	33204702	0.0827	rs8056241	-3.75	rs4784650	0.0351	4.49	3.5743	517	lasso	0.021708	0.00572	3.04014	0.00236
sCCA2	ENSG00000281358	RASSF1-AS1	4	48499378	48782339	0.1246	rs2271961	-5.93	rs7642692	0.0832	-5.5	-1.44843	334	enet	0.115	6.85e-10	3.04057	0.00236
sCCA3	ENSG00000186073	CDIN1	5	142657496	142815077	0.1298	rs1816525	-3.34	rs12101796	0.0711	5.25	-2.82727	560	lasso	0.044211	0.000128	-3.04124	0.00236
sCCA3	ENSG00000262877	NA	1	68564142	68698803	0.5098	rs1468033	-3.76	rs11655604	0.363	10.58	2.97488	359	lasso	0.377	3.42e-33	3.04135	0.00236
sCCA1	ENSG00000168071	CCDC88B	19	50083903	50094272	0.3981	rs35169799	-4.45	rs694739	0.42782	11.6	2.9381	354	enet	0.431947	2.59e-39	3.03933	0.00237
sCCA1	ENSG00000278769	NA	16	87417601	87438385	0.3393	rs12594483	4.12	rs3742988	0.394458	-11.56	2.47929	274	enet	0.434693	1.24e-39	-3.0396	0.00237
sCCA2	ENSG00000104129	DNAJC17	12	133694740	133707059	0.2214	rs8042088	-5.54	rs1869907	0.005863	-4.38	-4.75595	294	enet	0.093808	2.87e-08	3.04	0.00237
sCCA2	ENSG00000143374	TARS2	16	72088491	72094954	0.2438	rs6698495	4.77	rs13294	0.0934	-6.4	2.31285	277	enet	0.165	9.25e-14	-3.03989	0.00237
sCCA3	ENSG00000197312	DDI2	9	95146249	95166978	0.1062	rs6668919	4.27	rs904910	0.056	-5.13	2.96563	478	lasso	0.051222	3.93e-05	-3.03988	0.00237
sCCA2	ENSG00000123374	CDK2	1	67390578	67454302	0.0689	rs2371494	3.4	rs773652	0.003068	4.07	3.30593	291	enet	0.026828	0.00239	3.03768	0.00238
sCCA2	ENSG00000179967	NA	1	109417972	109477167	0.0986	rs12503968	3.38	rs7688447	0.078254	5.38	-1.88416	364	lasso	0.066532	2.99e-06	-3.03819	0.00238
sCCA1	ENSG00000170606	HSPA4	17	43100708	43138473	0.2689	rs11742248	3.3	rs4574536	0.252604	-8.99	3.13338	408	enet	0.262339	5.12e-22	-3.03802	0.002381
sCCA2	ENSG00000245156	NA	1	205111632	205180727	0.083	rs479018	4.17	rs7946917	0.0348	4.62	-3.39261	325	enet	0.028856	0.00169	-3.03516	0.0024
sCCA3	ENSG00000147324	MFHAS1	8	17942377	17953903	0.2368	rs330094	4.3	rs6601729	0.15606	8.05	2.53294	703	lasso	0.217525	4.25e-18	3.03622	0.0024
sCCA3	ENSG00000237188	NA	17	40996617	41002724	0.2792	rs2353987	4.25	rs4950382	0.381	10.83	3.89872	380	lasso	0.420646	5.19e-38	3.03612	0.0024
sCCA2	ENSG00000270127	NA	16	31072164	31085641	0.7938	rs12439503	-3.74	rs12460	0.763106	15.24	2.98231	589	enet	0.816304	9.98e-114	3.035	0.00241
sCCA3	ENSG00000114670	NEK11	8	42981138	42981540	0.3096	rs6784576	-3.56	rs16835887	0.385	-11.03	-3.06027	335	lasso	0.472356	3.46e-44	3.03456	0.00241
sCCA2	ENSG00000166167	BTRC	2	208394461	208468155	0.2404	rs7901883	3.66	rs7090670	0.130363	-7.71	3.57786	365	enet	0.170066	3.58e-14	-3.03283	0.00242
sCCA3	ENSG00000242798	NA	3	14186223	14189784	0.06	rs4646450	4.76	rs1859690	0.00229	-3.98	2.73577	277	enet	0.02323	0.00441	-3.03367	0.00242
sCCA2	ENSG00000228172	NA	2	202565277	202645912	0.1336	rs11247867	3.55	rs3767876	0.143	-7.17	1.59998	374	enet	0.171	2.9e-14	-3.03161	0.00243
sCCA2	ENSG00000278434	NA	19	41860326	41870078	0.0938	rs6500637	4.4	rs859310	0.0384	4.15	3.8168	425	enet	0.030062	0.00138	3.03216	0.00243
sCCA3	ENSG00000116138	DNAJC16	3	49209044	49213917	0.092	rs6668919	4.27	rs4646092	0.0623	5.33	2.68134	505	lasso	0.048297	6.43e-05	3.03136	0.00243
sCCA1	ENSG00000103066	PLA2G15	17	45331212	45421658	0.1819	rs35316276	3.71	rs9888796	0.19428	-8.93	3.14004	309	lasso	0.24983	6.69e-21	-3.03114	0.00244
sCCA1	ENSG00000171962	DRC3	3	87276421	87304698	0.2059	rs4924892	-3.38	rs11078408	0.274	-9.25	-2.7798	383	lasso	0.26644	2.18e-22	3.03043	0.00244
sCCA2	ENSG00000118804	STBD1	1	193059996	193060686	0.2032	rs13106227	-3.63	rs1876534	0.248109	9.23	-3.12792	498	enet	0.268486	1.42e-22	-3.0311	0.00244
sCCA2	ENSG00000271380	NA	17	61678231	61685725	0.0969	rs4971100	-4.53	rs12145362	-0.000787	4	-2.66189	395	enet	0.00746	0.0709	-3.03097	0.00244
sCCA3	ENSG00000176700	NA	4	68337521	68411324	0.6944	rs1014543	-3.2	rs1374463	0.517	12.6	2.46591	338	enet	0.678709	6.64e-77	3.03016	0.00244
sCCA1	ENSG00000100399	CHADL	15	101093734	101099159	0.1033	rs2073167	3.84	rs139432	0.057722	-5.08	2.21642	249	lasso	0.049135	5.59e-05	-3.02958	0.00245
sCCA1	ENSG00000104899	AMH	9	98205262	98279339	0.6601	rs2269879	3.31	rs2074861	0.707	14.74	3.07355	412	enet	0.72	4.97e-86	3.02849	0.00246
sCCA1	ENSG00000266677	NA	19	19256377	19303400	0.0864	rs4496218	-3.25	rs854817	0.0613	5.48	-1.94799	304	lasso	0.0722	1.15e-06	-3.02778	0.00246
sCCA3	ENSG00000277369	NA	22	39516172	39548679	0.1582	rs11639821	4.17	rs12598646	0.008232	-4.61	1.4401	467	enet	0.074512	7.74e-07	-3.0283	0.00246
sCCA2	ENSG00000159147	DONSON	19	49340354	49371889	0.1103	rs2070386	3.09	rs2236757	0.003548	-3.65	-1.8847	445	enet	0.02449	0.00355	3.02728	0.002468
sCCA1	ENSG00000250742	LINC02381	21	45079429	45115958	0.3004	rs1872635	3.33	rs1872635	0.126947	-7.22	3.3339	439	lasso	0.221658	1.89e-18	-3.02697	0.00247
sCCA3	ENSG00000143702	CEP170	20	60962172	60963576	0.2746	rs6429422	-3.41	rs12741781	0.299	-9.81	-3.32989	287	lasso	0.309413	2.17e-26	3.02544	0.00248
sCCA1	ENSG00000118804	STBD1	9	117782806	117880536	0.449	rs13106227	-3.63	rs1876534	0.407842	11.71	-3.12792	498	lasso	0.496745	2.6e-47	-3.02452	0.00249
sCCA2	ENSG00000101210	EEF1A2	4	184020446	184241930	0.1662	rs6062541	4.99	rs6011040	0.012403	4.45	4.39047	437	enet	0.056972	1.5e-05	3.02407	0.00249
sCCA2	ENSG00000145414	NAF1	1	235272651	235292251	0.1982	rs2086242	-3.71	rs17609388	0.011748	4.33	-1.91933	371	enet	0.136055	1.75e-11	-3.02463	0.00249
sCCA3	ENSG00000115421	PAPOLG	15	41576188	41601901	0.1349	rs10189857	-4.41	rs13034020	-0.0032	-3.41	-1.24213	442	enet	-0.001216	0.428	3.02412	0.00249
sCCA3	ENSG00000189050	RNFT1	HG357_PATCH	107417708	107422630	0.2554	rs180515	-2.62	rs1292042	0.0362	5.67	-2.26877	244	enet	0.127	8.47e-11	-3.02412	0.00249
sCCA1	ENSG00000111328	CDK2AP1	17	40713485	40718295	0.4674	rs10083067	-3.85	rs1879380	0.696218	14.75	2.31541	340	enet	0.718811	1.09e-85	3.0236	0.0025
sCCA1	ENSG00000173611	SCAI	12	121078355	121105127	0.2919	rs3122938	-4.69	rs7872386	0.393	11.21	2.98552	306	enet	0.416	1.66e-37	3.02338	0.0025
sCCA1	ENSG00000214293	APTR	1	146644350	146683136	0.2881	rs7801062	-3.5	rs7801062	0.423724	-11.43	-3.5	513	enet	0.419605	6.82e-38	3.02333	0.0025
sCCA1	ENSG00000273576	NA	14	77893018	77924295	0.0505	rs2302776	3.98	rs8070695	0.0359	4.79	-2.74986	350	enet	0.02837	0.00184	-3.02366	0.0025
sCCA3	ENSG00000275484	NA	17	48450581	48458844	0.0674	rs3758938	3.45	rs11603033	0.068002	4.65	2.48435	260	enet	0.061956	6.47e-06	3.02384	0.0025
sCCA2	ENSG00000228049	POLR2J2	14	34901995	34931562	0.5811	rs2023407	-4.23	rs11981219	0.387	-10.87	2.2799	206	enet	0.451778	1.16e-41	-3.02232	0.00251
sCCA2	ENSG00000279196	NA	10	12207324	12238143	0.1326	rs2884737	3.62	rs2303222	0.123	6.53	3.0109	232	lasso	0.105596	3.74e-09	3.02162	0.00251
sCCA1	ENSG00000150760	DOCK1	2	220408385	220415317	0.3048	rs12414256	3.09	rs12414256	0.036929	-4.9	3.08753	625	enet	0.14025	8.23e-12	-3.02141	0.00252
sCCA2	ENSG00000143622	RIT1	22	29190543	29196585	0.2559	rs821551	-3.85	rs2993207	0.233	-8.49	-2.97712	281	lasso	0.217	4.54e-18	3.02054	0.00252
sCCA2	ENSG00000171757	LRRC34	1	16450832	16482582	0.1997	rs9878797	3.2	rs9878797	0.109	6.53	3.19906	414	lasso	0.122	1.98e-10	3.02132	0.00252
sCCA2	ENSG00000110429	FBXO3	1	26377795	26394927	0.129	rs10600	3.39	rs7119840	0.0176	4.14	1.70302	460	enet	0.0614	7.1e-06	3.01951	0.00253
sCCA3	ENSG00000143437	ARNT	11	75897369	75921780	0.3656	rs6698495	4.77	rs12568757	0.457	11.81	3.2602	303	lasso	0.495457	3.83e-47	3.01916	0.00253
sCCA1	ENSG00000116957	NA	1	243419320	243663394	0.4959	rs10925436	4.32	rs12405889	0.385202	-11	3.51585	351	enet	0.443	1.19e-40	-3.01853	0.00254
sCCA1	ENSG00000122756	CNTFR	3	124944405	125094198	0.1512	rs7041922	4.43	rs10972161	0.0827	6.06	2.50952	359	enet	0.0767	5.34e-07	3.01804	0.00254
sCCA2	ENSG00000111644	ACRBP	15	43803156	43823818	0.2257	rs7959658	-4.26	rs11064255	0.028018	4.15	-3.05453	295	enet	0.130031	5.11e-11	-3.01835	0.00254
sCCA2	ENSG00000266718	NA	1	150190717	150208504	0.0727	rs4037396	3.58	rs7209884	0.064784	-4.65	2.73764	293	lasso	0.0432	0.000151	-3.01837	0.00254
sCCA3	ENSG00000279529	NA	2	73956231	73964527	0.1062	rs4808047	2.91	rs4808047	0.0208	-4.56	2.91063	390	lasso	0.0244	0.0036	-3.01861	0.00254
sCCA1	ENSG00000090061	CCNK	14	77860364	77889860	0.19	rs3783324	-4.34	rs3918024	0.0533	4.89	-2.22038	537	enet	0.051724	3.62e-05	-3.01681	0.00255
sCCA1	ENSG00000211592	IGKC	8	8993765	9009084	0.0606	rs4449134	3.55	rs17838437	0.041989	4.75	3.03598	135	enet	0.037811	0.000374	3.01768	0.00255
sCCA3	ENSG00000213965	NUDT19	3	50712672	51421629	0.3123	rs12610342	-3.78	rs3892630	0.255	-8.87	-2.58182	399	enet	0.301	1.34e-25	3.01701	0.00255
sCCA1	ENSG00000075539	FRYL	15	52121825	52239492	0.0937	rs7674086	-4.04	rs7697851	0.053161	-5.46	-3.47622	227	enet	0.079588	3.27e-07	3.01611	0.00256
sCCA1	ENSG00000214029	ZNF891	4	77172886	77232752	0.2091	rs7953302	3.29	rs905224	0.188351	8.35	3.09877	163	lasso	0.23838	6.79e-20	3.01599	0.00256
sCCA1	ENSG00000257017	HP	14	74942895	74960880	0.2742	rs9928413	-4.16	rs9941087	0.270203	9.18	-2.77341	358	lasso	0.28338	6.15e-24	-3.01649	0.00256
sCCA2	ENSG00000113580	NR3C1	10	75012549	75014107	0.1016	rs864354	-3.31	rs3776338	-0.00103	3.82	2.34266	531	enet	0.009891	0.0454	3.01674	0.00256
sCCA2	ENSG00000116729	WLS	3	149235022	149454501	0.2035	rs11581047	3.42	rs4655580	0.141	-7.33	-2.41273	516	enet	0.153	8.1e-13	3.01608	0.00256
sCCA2	ENSG00000126460	PRRG2	19	2249308	2252072	0.0636	rs1042122	-4.91	rs1132990	-0.0033	3.46	-2.2316	363	enet	0.001542	0.226	-3.01586	0.00256
sCCA2	ENSG00000140941	MAP1LC3B	10	32556679	32667726	0.1518	rs4075226	-4.43	rs16943315	0.0112	4.42	0.6776	583	lasso	0.045183	0.000108	3.01669	0.00256
sCCA3	ENSG00000106809	OGN	17	43100708	43138473	0.1057	rs7873259	3.66	rs7020874	0.057425	-5.72	2.65615	382	enet	0.104375	4.62e-09	-3.01462	0.00257
sCCA3	ENSG00000198160	MIER1	11	1753640	1771821	0.0684	rs1325266	-4.83	rs6696812	0.0234	4.25	-2.47715	546	lasso	0.009773	0.0464	-3.01474	0.00257
sCCA3	ENSG00000121957	GPSM2	3	42774067	42788260	0.2704	rs4970834	5.32	rs616378	0.0494	-4.95	1.4488	369	enet	0.158556	2.98e-13	-3.01242	0.00259
sCCA3	ENSG00000172992	DCAKD	2	9696028	9696904	0.6278	rs6503422	-4.75	rs7213273	0.448	12.33	-3.30489	325	lasso	0.668	8.29e-75	-3.01315	0.00259
sCCA1	ENSG00000133059	DSTYK	22	42528550	42529005	0.3395	rs6662930	3.76	rs2836	0.440879	-11.68	2.89666	591	lasso	0.484	1.09e-45	-3.01181	0.0026
sCCA2	ENSG00000245281	ASAH1-AS1	11	66027038	66029305	0.1804	rs1495741	-4.14	rs13266001	0.0623	6	1.8054	870	lasso	0.101037	8.24e-09	3.011	0.0026
sCCA1	ENSG00000254198	NA	3	87276421	87304698	0.058	rs6982753	3.25	rs1052654	0.044215	-4.68	2.65211	192	lasso	0.03213	0.000975	-3.01079	0.00261
sCCA2	ENSG00000131480	AOC2	20	60963688	60982341	0.0529	rs17405722	-4.96	rs4028634	0.053048	-4.7	2.96185	234	lasso	0.0407	0.000232	-3.01055	0.00261
sCCA2	ENSG00000167394	ZNF668	20	62681189	62703700	0.1159	rs2884737	3.62	rs749767	0.138	-6.88	2.7609	241	lasso	0.127435	8.1e-11	-3.01054	0.00261
sCCA1	ENSG00000118260	CREB1	3	50126341	50156454	0.1202	rs16839150	4.34	rs2284928	0.085773	-5.75	-3.28084	410	lasso	0.085019	1.29e-07	3.00892	0.00262
sCCA1	ENSG00000228242	NA	4	156263810	156298122	0.3147	rs3796311	-3.74	rs2733533	0.414491	-11.39	-2.88852	568	enet	0.411444	5.71e-37	3.00884	0.00262
sCCA1	ENSG00000278535	DHRS11	3	48506445	48509044	0.3244	rs2285639	2.98	rs2306590	0.343	-10.31	2.81797	323	lasso	0.33489	7e-29	-3.00855	0.00262
sCCA1	ENSG00000003393	ALS2	17	40698782	40700724	0.4301	rs1035142	-4.11	rs10211223	0.565252	13.14	2.94938	422	lasso	0.564149	8.44e-57	3.00796	0.00263
sCCA1	ENSG00000259207	ITGB3	14	75548822	75594047	0.484	rs4144743	3.86	rs4144743	0.312	9.89	3.85767	328	lasso	0.384	5.89e-34	3.00704	0.00264
sCCA2	ENSG00000123810	B9D2	1	162601163	162757190	0.0631	rs8109627	3.62	rs11083616	0.0382	4.39	-2.82449	379	lasso	0.031265	0.00113	-3.00697	0.00264
sCCA3	ENSG00000185909	KLHDC8B	1	41326729	41328018	0.22	rs11709525	5.19	rs7617480	0.276	9.32	-3.19463	261	lasso	0.280599	1.11e-23	-3.0072	0.00264
sCCA1	ENSG00000083937	CHMP2B	14	69254377	69263190	0.4693	rs4527381	-3.53	rs3804602	0.401449	-11.16	-3.34609	339	enet	0.453605	7e-42	3.0059	0.00265
sCCA1	ENSG00000272579	NA	10	90973326	91174314	0.0874	rs7542466	-3.49	rs7543029	0.062335	5.9	-2.68301	359	enet	0.0597	9.38e-06	-3.00317	0.00267
sCCA1	ENSG00000136463	TACO1	17	38137050	38154213	0.0378	rs8081612	3.07	rs16947005	0.0352	4.5	3.00153	275	lasso	0.02821	0.00189	3.0018	0.00268
sCCA1	ENSG00000259205	NA	1	155867599	155881195	0.8126	rs12439503	-3.74	rs12460	0.798484	15.59	2.98231	591	enet	0.846061	2.31e-125	3.0024	0.00268
sCCA3	ENSG00000145241	CENPC	10	13359424	13390297	0.3418	rs10518021	-4.46	rs17625547	0.332134	-10.16	3.59114	407	lasso	0.435346	1.04e-39	-3.00248	0.00268
sCCA1	ENSG00000185920	PTCH1	9	127640646	127710771	0.3342	rs2282040	-3.49	rs10512249	0.254	-8.97	-3.46281	419	enet	0.266	2.22e-22	3.00097	0.00269
sCCA2	ENSG00000213999	BORCS8-MEF2B	12	112204691	112247782	0.1982	rs4808844	5.26	rs10418053	0.121	6.4	2.85859	327	enet	0.147423	2.26e-12	3.00064	0.00269
sCCA1	ENSG00000100307	CBX7	17	38077294	38083854	0.1372	rs139416	3.47	rs1003991	0.141956	6.82	2.71974	409	enet	0.149383	1.58e-12	3.00004	0.0027
sCCA3	ENSG00000105559	PLEKHA4	5	112312399	112356667	0.1784	rs516246	-4.82	rs4802516	0.142	-6.99	-2.86122	417	lasso	0.137	1.4e-11	3.00054	0.0027
sCCA1	ENSG00000160208	RRP1B	12	123745528	123756881	0.1797	rs9306160	3.31	rs2838344	0.22234	8.62	3.26138	283	enet	0.2239	1.22e-18	2.9996	0.002703
sCCA1	ENSG00000171858	RPS21	15	85174682	85185695	0.0888	rs4925386	4.56	rs6061231	0.071923	5.45	2.6794	507	enet	0.0943	2.62e-08	2.9986	0.00271
sCCA1	ENSG00000151718	WWC2	6	47445525	47594999	0.164	rs11730648	3.77	rs13126626	-0.003032	-3.53	-0.96253	475	enet	0.000536	0.282	2.99749	0.00272
sCCA1	ENSG00000272398	CD24	17	66121918	66148609	0.1319	rs6911321	2.87	rs311239	-0.000831	3.42	1.60686	431	enet	-0.000395	0.349	2.99807	0.00272
sCCA2	ENSG00000173726	TOMM20	1	147013182	147098017	0.0694	rs10925436	4.32	rs2273741	0.0655	-4.65	2.60924	434	lasso	0.0541	2.44e-05	-2.99824	0.00272
sCCA3	ENSG00000041982	TNC	12	112277571	112280706	0.0974	rs7037974	3.63	rs7040243	0.010865	-4.06	1.38295	628	enet	0.017192	0.0125	-2.99818	0.00272
sCCA3	ENSG00000247556	OIP5-AS1	20	60963688	60982341	0.5493	rs8042088	-5.54	rs7168307	0.661	14.32	-2.72386	267	lasso	0.715299	7.18e-85	-2.99828	0.00272
sCCA1	ENSG00000157782	CABP1	1	26377795	26394927	0.178	rs2251468	-3.8	rs693388	0.145204	7.2	-2.73665	419	lasso	0.16405	1.09e-13	-2.99646	0.00273
sCCA1	ENSG00000237188	NA	9	91933421	91974557	0.2794	rs2353987	4.25	rs4950382	0.347761	-10.81	3.89872	380	lasso	0.422	3.32e-38	-2.99632	0.00273
sCCA2	ENSG00000068120	COASY	3	48955221	48956818	0.0522	rs12325861	-5.46	rs2301647	0.04687	4.43	3.24849	252	lasso	0.0337	0.000753	2.99665	0.00273
sCCA1	ENSG00000151445	VIPAS39	8	67833919	67838633	0.329	rs6574343	-3.26	rs8005759	0.419382	11.57	-3.16665	594	enet	0.436973	6.7e-40	-2.99576	0.00274
sCCA1	ENSG00000154920	EME1	9	15163620	15307358	0.1458	rs2526535	3.46	rs271680	0.0465	-4.34	2.29592	486	lasso	0.08902	6.52e-08	-2.99553	0.00274
sCCA2	ENSG00000165609	NUDT5	14	75519924	75536186	0.2877	rs4747969	-3.49	rs2271804	0.173813	-8.34	-2.65594	524	enet	0.20415	5.71e-17	2.99513	0.00274
sCCA3	ENSG00000165389	SPTSSA	9	127640646	127710771	0.2643	rs17523212	3.88	rs12589576	0.0354	-5.38	1.98887	451	enet	0.132311	3.4e-11	-2.99547	0.00274
sCCA3	ENSG00000188760	TMEM198	3	49449639	49453908	0.1196	rs13026308	3.87	rs6436153	0.000963	-3.98	3.30966	485	enet	0.023092	0.00452	-2.99564	0.00274
sCCA1	ENSG00000273619	NA	16	28548606	28550495	0.5721	rs4925386	4.56	rs6121558	0.642662	14.04	2.7146	507	lasso	0.657	1.18e-72	2.99464	0.00275
sCCA1	ENSG00000100219	XBP1	5	148786252	148808241	0.1764	rs132531	-5.05	rs6005915	0.105352	6.39	-3.86948	326	enet	0.10273	6.15e-09	-2.99293	0.00276
sCCA2	ENSG00000158022	TRIM63	6	39760142	39872648	0.0953	rs11247867	3.55	rs2783637	0.0692	-5.2	2.95018	452	lasso	0.0467	8.47e-05	-2.99371	0.00276
sCCA3	ENSG00000142627	EPHA2	6	129204342	129837714	0.1046	rs6668919	4.27	rs7538966	0.139	7.01	2.56819	351	lasso	0.107895	2.51e-09	2.99274	0.00276
sCCA3	ENSG00000085741	WNT11	1	100810584	100985833	0.1404	rs7948288	-3.76	rs2155219	0.063582	4.73	-2.81182	448	lasso	0.032745	0.000878	-2.99224	0.00277
sCCA2	ENSG00000054282	SDCCAG8	14	73086004	73360809	0.427	rs6429422	-3.41	rs6662118	0.293	10.18	-2.84418	286	lasso	0.355	6.25e-31	-2.99071	0.00278
sCCA3	ENSG00000163848	ZNF148	11	64002010	64006259	0.1495	rs1868213	-3.17	rs4679258	0.019	4.17	1.06392	408	enet	0.020206	0.00741	2.99082	0.00278
sCCA2	ENSG00000166963	MAP1A	9	6834456	6835577	0.0462	rs689797	4.63	rs527921	0.043401	-5.4	2.24584	266	lasso	0.065882	3.34e-06	-2.9903	0.00279
sCCA1	ENSG00000143401	ANP32E	20	62328021	62330037	0.1322	rs6698495	4.77	rs16835254	0.027004	-4.52	-0.05809	231	enet	0.0826	1.97e-07	2.98862	0.0028
sCCA2	ENSG00000173281	PPP1R3B	12	111348623	111358526	0.0917	rs330094	4.3	rs2288671	0.0479	-5.86	-1.89683	667	enet	0.108709	2.17e-09	2.98762	0.00281
sCCA3	ENSG00000144034	TPRKB	3	49866034	49894007	0.2418	rs7604588	-3.72	rs4852976	0.43	-11.81	-2.81983	357	lasso	0.439264	3.6e-40	2.98742	0.00281
sCCA3	ENSG00000165555	NOXRED1	15	78459810	78538030	0.325	rs6574343	-3.26	rs17824034	0.347	10.45	-3.11933	573	enet	0.364719	6.44e-32	-2.98777	0.00281
sCCA1	ENSG00000088538	DOCK3	11	101981192	102104154	0.5483	rs12492113	-3.5	rs388483	0.336966	10.19	2.3378	311	lasso	0.406965	1.81e-36	2.98701	0.00282
sCCA1	ENSG00000138594	TMOD3	2	201170604	201346986	0.1439	rs1811326	3.45	rs2303443	0.222074	8.61	3.4392	392	enet	0.239176	5.79e-20	2.9865	0.00282
sCCA3	ENSG00000118804	STBD1	16	4295826	4303790	0.3508	rs13106227	-3.63	rs1876534	0.412555	-11.32	-3.12792	498	lasso	0.417343	1.23e-37	2.9858	0.00283
sCCA2	ENSG00000227540	DNAJC9-AS1	19	39818993	39833012	0.1352	rs12247028	4.54	rs7893781	0.022328	-3.55	2.71556	217	lasso	0.033951	0.000717	-2.98448	0.00284
sCCA2	ENSG00000277687	NA	3	12328867	12475855	0.1296	rs10886369	3.7	rs494469	0.01444	4.27	3.60263	509	enet	0.050674	4.31e-05	2.98487	0.00284
sCCA3	ENSG00000119655	NPC2	15	41576188	41601901	0.0904	rs2111705	4.39	rs10083386	0.042	-4.56	4.03592	362	enet	0.036303	0.000482	-2.98477	0.00284
sCCA1	ENSG00000244242	IFITM10	1	185087220	185126204	0.431	rs11021861	-3.27	rs3740627	0.15037	-6.99	2.3711	397	enet	0.253261	3.32e-21	-2.98324	0.00285
sCCA2	ENSG00000104899	AMH	9	127962821	127996437	0.6088	rs2269879	3.31	rs2074861	0.643	14.05	3.07355	412	lasso	0.64653	1.3e-70	2.98311	0.00285
sCCA2	ENSG00000120616	EPC1	12	106695707	106740793	0.0556	rs11592754	-3.01	rs11592754	0.005223	3.54	-3.00875	310	enet	0.029252	0.00158	-2.98299	0.00285
sCCA2	ENSG00000172992	DCAKD	20	4666882	4682236	0.5514	rs6503422	-4.75	rs7225329	0.456176	-12.04	-2.45331	325	lasso	0.62	8.25e-66	2.98355	0.00285
sCCA3	ENSG00000018408	WWTR1	11	66288108	66313709	0.0907	rs2007869	-3.37	rs2867808	0.00425	-3.85	-1.9619	479	lasso	0.021017	0.00644	2.98396	0.00285
sCCA1	ENSG00000271855	NA	5	127276118	127418864	0.432	rs11901380	3.94	rs11893688	0.058006	7.1	2.48295	476	enet	0.312023	1.22e-26	2.98267	0.00286
sCCA2	ENSG00000173811	CCDC13-AS1	3	130745694	131069309	0.1713	rs13061707	3.25	rs12635736	0.111	6.96	3.06751	453	enet	0.131	4.34e-11	2.98272	0.00286
sCCA2	ENSG00000227370	NA	17	56402811	56493127	0.2435	rs7285782	-3.78	rs4453786	0.240368	8.88	2.62231	350	enet	0.269962	1.05e-22	2.98203	0.002863
sCCA3	ENSG00000254461	NA	4	141541919	141677274	0.1054	rs479018	4.17	rs3814739	0.029409	4.24	0.8798	326	enet	0.065216	3.73e-06	-2.98182	0.00287
sCCA3	ENSG00000083937	CHMP2B	1	151170425	151222012	0.4613	rs4527381	-3.53	rs3804602	0.396	11.05	-3.34609	339	enet	0.463145	4.81e-43	-2.97966	0.00289
sCCA3	ENSG00000149679	CABLES2	1	16340523	16346089	0.6213	rs4925386	4.56	rs747949	0.597258	13.74	-2.29542	521	enet	0.681831	1.51e-77	-2.97893	0.00289
sCCA3	ENSG00000171703	TCEA2	19	18747775	18781309	0.3251	rs6062541	4.99	rs816953	0.118703	7.48	-2.61024	330	lasso	0.207074	3.25e-17	-2.97954	0.00289
sCCA3	ENSG00000003756	RBM5	11	612553	615999	0.0869	rs2271961	-5.93	rs12637870	0.00783	4.34	1.48984	354	enet	0.057807	1.3e-05	2.97846	0.0029
sCCA3	ENSG00000164114	MAP9	20	33866714	33872788	0.1936	rs7692387	3.08	rs3733390	0.14563	-6.74	-2.95542	449	lasso	0.144768	3.65e-12	2.97856	0.0029
sCCA3	ENSG00000213689	TREX1	19	11309971	11373157	0.2268	rs6442119	3.47	rs11797	0.286	9.44	2.89615	254	lasso	0.274142	4.35e-23	2.97862	0.0029
sCCA3	ENSG00000108785	NA	16	337440	402673	0.2905	rs12325861	-5.46	rs2676531	0.354	-10.9	3.30954	251	enet	0.372	1.25e-32	-2.9767	0.00291
sCCA1	ENSG00000119638	NEK9	19	10654571	10664094	0.1923	rs2111705	4.39	rs11159116	0.303464	9.95	2.99797	418	enet	0.30646	4.15e-26	2.97604	0.00292
sCCA1	ENSG00000162733	DDR2	12	93164413	93323107	0.1355	rs12022205	-2.98	rs7513132	0.022005	-4.5	-2.68499	617	enet	0.0455	0.000103	2.97605	0.00292
sCCA2	ENSG00000179862	CITED4	15	52015208	52043782	0.2585	rs12032282	3.66	rs913389	0.0863	-5.34	2.75585	412	enet	0.17	3.96e-14	-2.97583	0.00292
sCCA3	ENSG00000185650	ZFP36L1	14	73957644	73960105	0.1094	rs4902699	3.22	rs1465788	0.0093	-4.37	-1.26529	620	enet	0.014426	0.0202	2.97614	0.00292
sCCA2	ENSG00000107798	LIPA	1	207974863	208042495	0.3013	rs2243547	-3.42	rs1412444	0.191377	-8.2	-2.81094	563	lasso	0.231341	2.78e-19	2.97538	0.00293
sCCA3	ENSG00000108344	PSMD3	1	193065598	193075244	0.0709	rs2302776	3.98	rs4795388	0.0963	-5.62	-2.85639	301	lasso	0.0887	6.89e-08	2.9749	0.00293
sCCA3	ENSG00000143622	RIT1	17	40713485	40718295	0.2913	rs821551	-3.85	rs490498	0.416	-11.45	-3.13539	281	lasso	0.423517	2.44e-38	2.97465	0.00293
sCCA1	ENSG00000136935	GOLGA1	3	42695176	42709072	0.2802	rs3122938	-4.69	rs10819019	0.348	-10.47	3.05013	297	lasso	0.339	2.48e-29	-2.97375	0.00294
sCCA3	ENSG00000086475	SEPHS1	22	40742507	40786467	0.1441	rs943099	3.62	rs4748040	-0.0033	4.2	1.66249	685	lasso	0.000868	0.262	2.97433	0.00294
sCCA1	ENSG00000111275	ALDH2	3	48473574	48481866	0.3546	rs10774625	-7.04	rs441	0.369886	11.6	1.904	219	enet	0.483076	1.53e-45	2.97283	0.00295
sCCA1	ENSG00000172057	ORMDL3	2	63348518	64054977	0.2387	rs2302776	3.98	rs8067378	0.405	11.43	-2.95145	292	enet	0.41261	4.22e-37	-2.97299	0.00295
sCCA1	ENSG00000172795	DCP2	2	101008327	101034118	0.4554	rs6894219	-3.62	rs13445	0.543713	-12.88	2.72408	501	enet	0.548488	1.8e-54	-2.97201	0.002959
sCCA1	ENSG00000176700	NA	16	30613879	30635333	0.7016	rs1014543	-3.2	rs1374463	0.559939	-13.17	2.46591	338	enet	0.700603	1.49e-81	-2.9723	0.00296
sCCA1	ENSG00000198087	CD2AP	17	56634039	56769416	0.201	rs1884042	-3.41	rs9395285	0.11	-6.59	-2.59424	520	lasso	0.14855	1.84e-12	2.97236	0.00296
sCCA1	ENSG00000267023	NA	22	43231418	43411151	0.204	rs7221651	-3.48	rs6504574	0.225	-8.53	-3.08292	321	lasso	0.23351	1.8e-19	2.97139	0.00296
sCCA1	ENSG00000277476	NA	2	10085341	10142411	0.1888	rs7221651	-3.48	rs6504574	0.236	-8.66	-3.08292	323	lasso	0.20965	1.97e-17	2.9721	0.00296
sCCA3	ENSG00000111328	CDK2AP1	7	99704693	99717464	0.3777	rs10083067	-3.85	rs1879380	0.529	12.88	2.31541	340	lasso	0.567	3.69e-57	2.97156	0.00296
sCCA1	ENSG00000234608	MAPKAPK5-AS1	3	157823644	158263519	0.117	rs10774625	-7.04	rs1016078	0.155239	-8.04	1.89718	201	enet	0.214303	7.98e-18	-2.97106	0.00297
sCCA3	ENSG00000116128	BCL9	4	128886461	128960866	0.0849	rs2353987	4.25	rs1899484	0.00634	3.95	-2.3402	482	enet	0.019238	0.00875	-2.97087	0.00297
sCCA1	ENSG00000149679	CABLES2	11	67374323	67380006	0.6398	rs4925386	4.56	rs747949	0.644589	14.02	-2.2954	521	enet	0.699	3.97e-81	-2.96957	0.00298
sCCA1	ENSG00000158022	TRIM63	1	155099936	155107333	0.3299	rs11247867	3.55	rs2783637	0.337488	10.51	2.95018	452	lasso	0.328	3.4e-28	2.96888	0.00299
sCCA1	ENSG00000187742	SECISBP2	7	102277474	102312076	0.1516	rs2480490	4.31	rs10752652	0.0462	-4.97	3.40068	499	enet	0.0613	7.25e-06	-2.96892	0.00299
sCCA2	ENSG00000221883	NA	1	155180942	155183610	0.1137	rs6779524	5	rs4858795	0.0794	-5.49	2.60786	262	lasso	0.0819	2.19e-07	-2.96861	0.00299
sCCA3	ENSG00000245910	NA	5	218356	256815	0.1196	rs7012901	3.02	rs2719007	0.064066	-4.84	2.57695	191	enet	0.052593	3.13e-05	-2.96906	0.00299
sCCA2	ENSG00000155158	TTC39B	17	17713713	17740325	0.0612	rs475957	3.65	rs9650677	0.051586	-4.47	2.97655	465	lasso	0.029061	0.00164	-2.96723	0.003
sCCA3	ENSG00000279541	NA	16	4295826	4303790	0.1169	rs2051765	-2.91	rs2066936	0.0363	-4.89	2.59478	502	lasso	0.0494	5.33e-05	-2.96734	0.003
sCCA1	ENSG00000119640	ACYP1	6	42952237	42980080	0.0676	rs2111705	4.39	rs7303	0.055051	-4.7	2.96592	421	lasso	0.023829	0.00398	-2.96592	0.00302
sCCA2	ENSG00000136935	GOLGA1	1	205055270	205091143	0.1645	rs3122938	-4.69	rs10819019	0.20279	8.23	3.05013	297	lasso	0.188301	1.18e-15	2.966	0.00302
sCCA3	ENSG00000145022	TCTA	9	139256355	139268133	0.0952	rs2271961	-5.93	rs974495	0.0551	5.11	-2.25511	286	enet	0.063686	4.83e-06	-2.96535	0.00302
sCCA1	ENSG00000176046	NUPR1	1	100810584	100985833	0.2672	rs181206	-3.27	rs1074631	0.188966	8.11	-2.06275	208	lasso	0.22234	1.65e-18	-2.96513	0.00303
sCCA1	ENSG00000249669	NA	3	50712672	51421629	0.0572	rs10057083	-3.56	rs2116756	0.044991	4.07	2.22352	570	enet	0.021217	0.00623	2.96414	0.003035
sCCA1	ENSG00000196569	LAMA2	1	15898848	15911605	0.0719	rs4076090	3.38	rs9388686	0.0529	-4.66	2.59935	389	lasso	0.050662	4.32e-05	-2.96386	0.00304
sCCA3	ENSG00000146122	DAAM2	1	10532345	10690815	0.0888	rs9462589	-4.4	rs847757	0.0613	5.06	2.96461	521	lasso	0.0571	1.47e-05	2.9638	0.00304
sCCA3	ENSG00000079335	CDC14A	8	42752075	42885682	0.1497	rs10875290	-3.24	rs17420882	0.164	7.21	-2.85942	408	lasso	0.150598	1.27e-12	-2.96261	0.00305
sCCA3	ENSG00000205683	DPF3	2	88856259	88927094	0.2253	rs10136726	-4.27	rs1007934	0.031	5.1	2.13275	472	enet	0.074954	7.18e-07	2.96303	0.00305
sCCA2	ENSG00000173511	VEGFB	5	121297656	121411265	0.1306	rs35169799	-4.45	rs1860368	0.0729	-5.33	1.92525	344	lasso	0.124683	1.32e-10	-2.962	0.00306
sCCA2	ENSG00000230581	ACTG1P14	6	80624529	80657297	0.0732	rs10125313	-3.26	rs2169283	0.018036	4.6	-2.70151	660	enet	0.036645	0.000455	-2.96159	0.00306
sCCA2	ENSG00000243509	TNFRSF6B	19	30302805	30315215	0.1741	rs6062541	4.99	rs2297441	0.090622	-6.5	4.43659	430	enet	0.172648	2.22e-14	-2.9616	0.00306
sCCA1	ENSG00000183763	TRAIP	10	12110971	12165224	0.0517	rs2271961	-5.93	rs1799845	0.036185	-4.37	-3.16556	336	enet	0.039298	0.000291	2.96046	0.00307
sCCA2	ENSG00000111245	MYL2	14	77924213	77935817	0.0438	rs11065822	-5.45	rs4766553	0.050833	-4.42	2.74743	237	lasso	0.034682	0.000634	-2.96046	0.00307
sCCA1	ENSG00000196141	SPATS2L	1	154897210	154909467	0.2404	rs1000507	-4	rs10931897	0.332904	-10.12	-3.16271	511	lasso	0.335944	5.51e-29	2.95998	0.00308
sCCA2	ENSG00000137693	YAP1	7	64295658	64297260	0.0778	rs10791545	3.46	rs1470196	-0.0033	-3.14	2.12116	432	enet	0.003556	0.15	-2.95976	0.00308
sCCA2	ENSG00000262468	NA	14	24678789	24683075	0.327	rs859310	3.82	rs757462	0.176	7.43	-3.0013	380	lasso	0.17533	1.35e-14	-2.95988	0.00308
sCCA3	ENSG00000103740	ACSBG1	8	74884672	74895018	0.0925	rs9788721	-7.01	rs4886921	0.00136	-3.53	-0.77796	407	lasso	0.00961	0.0478	2.95983	0.00308
sCCA3	ENSG00000130755	GMFG	6	43474707	43478424	0.0792	rs7259473	-3.03	rs650027	0.00446	3.91	2.71233	443	enet	0.00337	0.155	2.95872	0.00309
sCCA3	ENSG00000132170	PPARG	15	66679155	66784650	0.1336	rs4684859	-3.95	rs307594	0.0801	5.18	-2.95874	486	lasso	0.049846	4.96e-05	-2.959	0.00309
sCCA1	ENSG00000247556	OIP5-AS1	14	75745477	75748933	0.5305	rs8042088	-5.54	rs7168307	0.66888	-14.4	-2.72386	267	lasso	0.725468	2.88e-87	2.9581	0.0031
sCCA1	ENSG00000273611	ZNHIT3	14	73957644	73960105	0.3712	rs2285639	2.98	rs4796224	0.484	-12.38	-2.73012	357	lasso	0.54403	8e-54	2.95724	0.0031
sCCA3	ENSG00000121486	TRMT1L	4	154265801	154336270	0.0717	rs12124929	-3.97	rs591890	0.0311	-4.3	2.30516	424	enet	0.027878	0.002	-2.95627	0.00311
sCCA3	ENSG00000136933	RABEPK	1	228395831	228566577	0.2922	rs3122938	-4.69	rs656322	0.151042	6.87	2.99836	322	enet	0.170109	3.55e-14	2.95712	0.00311
sCCA3	ENSG00000166046	TCP11L2	16	71498453	71598992	0.2849	rs1215768	-2.96	rs10861578	0.234	-8.76	-2.5564	533	lasso	0.296	3.9e-25	2.95641	0.00311
sCCA2	ENSG00000171867	PRNP	11	61066923	61110068	0.3374	rs6139515	3.1	rs1799990	0.176344	7.66	-2.42776	645	enet	0.224252	1.13e-18	-2.95553	0.00312
sCCA2	ENSG00000174165	ZDHHC24	10	126307861	126432838	0.0585	rs479018	4.17	rs519380	0.0138	4.19	2.12625	262	enet	0.012169	0.0302	2.95595	0.00312
sCCA2	ENSG00000245937	SLC12A2-DT	12	82752276	82873015	0.5511	rs7721941	-3.47	rs17764730	0.527	-12.7	2.66068	377	enet	0.528421	1.33e-51	-2.95576	0.00312
sCCA2	ENSG00000114670	NEK11	5	176938578	176944470	0.2388	rs6784576	-3.56	rs16835887	0.288	9.73	-3.06027	335	lasso	0.409	1.07e-36	-2.95423	0.00313
sCCA3	ENSG00000265148	TSPOAP1-AS1	1	155200766	155204116	0.1376	rs302868	-3.27	rs2680701	0.154	-7.31	-1.97662	350	enet	0.159	2.98e-13	2.95435	0.00313
sCCA2	ENSG00000109436	TBC1D9	1	15783223	15798586	0.1891	rs11732682	3.81	rs12500209	0.033479	-4.61	-1.21279	453	lasso	0.048936	5.78e-05	2.95367	0.00314
sCCA3	ENSG00000143398	PIP5K1A	10	69720459	69721221	0.1778	rs6694531	-4.18	rs4970934	0.0243	5	2.59925	307	lasso	0.085978	1.1e-07	2.95233	0.00315
sCCA3	ENSG00000173641	HSPB7	13	45914174	45915318	0.2683	rs6668919	4.27	rs945416	0.251	-9.34	2.99222	384	lasso	0.268008	1.57e-22	-2.95303	0.00315
sCCA1	ENSG00000167487	KLHL26	7	32798494	32798965	0.2284	rs4808844	5.26	rs1473116	0.155	-7.06	-2.17742	375	lasso	0.18	5.24e-15	2.95189	0.00316
sCCA3	ENSG00000185507	IRF7	7	106809406	106842974	0.1141	rs1056812	3.03	rs1056812	0.048128	-4.41	3.02515	463	lasso	0.038799	0.000317	-2.95205	0.00316
sCCA3	ENSG00000242372	EIF6	1	43212006	43232755	0.5709	rs11906160	3.18	rs2425050	0.120474	7.22	1.77368	344	enet	0.234463	1.49e-19	2.95093	0.00317
sCCA1	ENSG00000130158	DOCK6	8	22993101	23021543	0.3713	rs6511720	5.97	rs2116876	0.329	-10.09	-2.73345	383	enet	0.363	1.03e-31	2.94994	0.00318
sCCA3	ENSG00000103126	AXIN1	17	40713485	40718295	0.1205	rs1802752	4.12	rs1203974	0.022881	-4.46	-3.3601	373	enet	0.026834	0.00239	2.94895	0.00319
sCCA3	ENSG00000130734	ATG4D	2	73441350	73454365	0.1122	rs4804554	3.32	rs280501	0.0101	-3.68	-1.01359	362	lasso	0.00207	0.202	2.94886	0.00319
sCCA1	ENSG00000140280	LYSMD2	15	40986972	41024354	0.1969	rs1811326	3.45	rs1902430	0.338556	10.22	2.95282	433	lasso	0.334678	7.36e-29	2.9483	0.0032
sCCA1	ENSG00000170468	RIOX1	14	104162690	104163500	0.2535	rs10136726	-4.27	rs4899468	0.134119	-7.36	2.0977	366	enet	0.218004	3.87e-18	-2.94757	0.0032
sCCA3	ENSG00000102189	EEA1	1	68167149	68299150	0.1255	rs1135400	-3.68	rs4761705	0.0222	4.73	-2.34746	436	lasso	0.0506	4.4e-05	-2.94788	0.0032
sCCA3	ENSG00000203709	NA	10	133781578	133795435	0.1219	rs2745980	3.58	rs2785630	0.0309	4.82	2.18293	505	lasso	0.091084	4.58e-08	2.94762	0.0032
sCCA1	ENSG00000068120	COASY	3	93781760	93847389	0.1323	rs12325861	-5.46	rs12602084	0.145	6.92	3.1423	252	lasso	0.15098	1.19e-12	2.94732	0.00321
sCCA1	ENSG00000114853	ZBTB47	1	183441351	183567381	0.1519	rs13061707	3.25	rs12635736	0.059894	5.67	3.06751	465	enet	0.11575	6.35e-10	2.94688	0.00321
sCCA3	ENSG00000023572	GLRX2	15	101087972	101090358	0.0908	rs7542466	-3.49	rs1890397	0.0351	4.29	-2.1695	348	lasso	0.050718	4.28e-05	-2.94695	0.00321
sCCA3	ENSG00000239900	ADSL	2	198669426	199437305	0.1461	rs713898	-3.03	rs8135371	0.15	-7.05	-2.4377	299	enet	0.17421	1.66e-14	2.9465	0.003214
sCCA1	ENSG00000164051	CCDC51	3	50297735	50300790	0.1444	rs6442119	3.47	rs9826195	0.118939	-6.52	3.44265	255	enet	0.123049	1.76e-10	-2.9457	0.00322
sCCA1	ENSG00000143951	WDPCP	3	130732719	130746493	0.3265	rs2422008	4.06	rs2292795	0.297093	-9.91	-1.8153	312	enet	0.372871	9e-33	2.94493	0.00323
sCCA2	ENSG00000156853	ZNF689	1	243287730	243418650	0.0692	rs2884737	3.62	rs9924308	0.032	4.8	-2.92	191	lasso	0.027202	0.00224	-2.94399	0.00324
sCCA3	ENSG00000115526	CHST10	11	58346584	58388515	0.1045	rs13023088	5.38	rs7609376	0.0751	-5.84	-3.32862	485	lasso	0.081822	2.23e-07	2.94354	0.00324
sCCA3	ENSG00000121101	TEX14	5	112312399	112356667	0.3065	rs12949138	-3.29	rs2013182	0.408	-11.3	-3.04529	303	enet	0.416	1.9e-37	2.94304	0.00325
sCCA3	ENSG00000277959	NA	5	218356	256815	0.0908	rs2890337	-3.99	rs10870284	0.037	4.85	2.82663	516	enet	0.055415	1.95e-05	2.94348	0.00325
sCCA1	ENSG00000100266	PACSIN2	17	48541857	48546327	0.1768	rs5758951	-3.05	rs1569507	0.153407	7.75	2.44479	541	lasso	0.171313	2.84e-14	2.94239	0.00326
sCCA1	ENSG00000134317	GRHL1	1	154934774	154946871	0.3475	rs11901380	3.94	rs7575106	0.281157	-9.42	-1.99868	542	lasso	0.326296	4.97e-28	2.94175	0.00326
sCCA3	ENSG00000106290	TAF6	22	19318221	19435224	0.2246	rs4646450	4.76	rs2272338	0.211268	8.37	1.64754	275	enet	0.258725	1.08e-21	2.94072	0.00327
sCCA3	ENSG00000174891	RSRC1	1	173832386	173833079	0.3209	rs1730038	4.23	rs17684859	0.282	9.58	-0.961246	318	enet	0.351054	1.65e-30	-2.94142	0.00327
sCCA1	ENSG00000169242	EFNA1	6	88117701	88174183	0.1337	rs4971100	-4.53	rs9297	0.107992	6.54	-2.44923	353	enet	0.141	7.28e-12	-2.94053	0.00328
sCCA2	ENSG00000167792	NDUFV1	7	5659678	5821370	0.2778	rs3758938	3.45	rs4148959	0.312	-9.81	2.58982	257	lasso	0.309378	2.18e-26	-2.94031	0.00328
sCCA3	ENSG00000164074	ABHD18	16	56995762	57017757	0.2475	rs17012484	3.16	rs17012525	0.068049	5.02	2.06719	258	lasso	0.088883	6.68e-08	2.94064	0.00328
sCCA3	ENSG00000228049	POLR2J2	1	155584517	155630036	0.6395	rs2023407	-4.23	rs11981219	0.467588	11.94	2.2799	206	enet	0.513666	1.44e-49	2.94018	0.00328
sCCA3	ENSG00000236263	NA	1	3569084	3652765	0.0986	rs4971100	-4.53	rs11804928	0.0499	-4.23	1.67017	332	enet	0.055183	2.02e-05	-2.94031	0.00328
sCCA1	ENSG00000073578	SDHA	14	35390064	35451738	0.3359	rs10079760	-3.01	rs10056628	0.382893	-11.05	-2.90516	290	lasso	0.369652	1.96e-32	2.93972	0.003285
sCCA1	ENSG00000072310	SREBF1	11	67056018	67069956	0.1794	rs1242504	-4.07	rs4925129	0.215	-8.4	-2.82894	429	lasso	0.20438	5.46e-17	2.93844	0.0033
sCCA1	ENSG00000262468	NA	1	117057157	117113661	0.4662	rs859310	3.82	rs9932974	0.242444	8.67	-3.07482	380	enet	0.28338	6.14e-24	-2.93846	0.0033
sCCA2	ENSG00000117222	RBBP5	7	107203929	107218906	0.107	rs6662930	3.76	rs3903399	0.113	-6.06	-2.73258	598	lasso	0.101	8.58e-09	2.93745	0.00331
sCCA2	ENSG00000187796	CARD9	19	50058968	50093519	0.3311	rs3812604	-4.68	rs13301342	0.172422	7.76	3.25307	370	lasso	0.172531	2.27e-14	2.93756	0.00331
sCCA3	ENSG00000112640	PPP2R5D	11	57319129	57335757	0.0701	rs7742789	-5.52	rs2756184	0.043	-4.68	-3.46247	368	lasso	0.0734	9.37e-07	2.93781	0.00331
sCCA1	ENSG00000079335	CDC14A	18	21032787	21066567	0.5375	rs10875290	-3.24	rs17420882	0.408583	11.17	-2.85942	408	lasso	0.411	6.21e-37	-2.93652	0.00332
sCCA2	ENSG00000088538	DOCK3	18	74534563	74682683	0.7017	rs12492113	-3.5	rs388483	0.452	-11.77	2.3378	311	lasso	0.508	9.54e-49	-2.93678	0.00332
sCCA2	ENSG00000116771	AGMAT	17	38077294	38083854	0.1761	rs6668919	4.27	rs1980607	0.12	6.92	3.63008	496	lasso	0.135	2.21e-11	2.93625	0.00332
sCCA2	ENSG00000168172	HOOK3	21	35885440	35987441	0.0961	rs6982753	3.25	rs11987893	0.0609	-5.33	2.47955	216	lasso	0.066441	3.04e-06	-2.93673	0.00332
sCCA2	ENSG00000172071	EIF2AK3	12	95611522	95696566	0.1926	rs4449134	3.55	rs4449134	0.0511	-5.39	3.54833	229	lasso	0.075097	7.01e-07	-2.94	0.00332
sCCA3	ENSG00000142655	PEX14	12	108126643	108155049	0.1303	rs880315	-4.66	rs604814	0.0602	-5.45	2.79739	402	lasso	0.093897	2.82e-08	-2.93675	0.00332
sCCA1	ENSG00000151304	SRFBP1	10	75391412	75401515	0.094	rs6877009	-4	rs7722155	0.004655	4.97	-2.06292	362	enet	0.043629	0.000141	-2.93629	0.003322
sCCA1	ENSG00000118402	ELOVL4	14	67853700	67878917	0.2654	rs1321847	3.36	rs239585	0.324	-10.07	-3.07227	471	lasso	0.343951	8.66e-30	2.93576	0.00333
sCCA1	ENSG00000105173	CCNE1	7	129710350	129775560	0.5026	rs17513752	-3.07	rs3218036	0.449	11.78	-2.81294	475	lasso	0.537	8.24e-53	-2.93441	0.00334
sCCA3	ENSG00000181192	DHTKD1	2	73481810	73511559	0.1025	rs4747969	-3.49	rs10906104	0.0729	5.1	-3.32303	497	lasso	0.046634	8.5e-05	-2.93363	0.00335
sCCA1	ENSG00000100591	AHSA1	1	151009046	151020076	0.2979	rs4396457	-3.24	rs11159261	0.331437	10.12	3.14373	593	enet	0.321826	1.36e-27	2.93186	0.00337
sCCA1	ENSG00000254505	CHMP4A	8	94870035	94938294	0.1521	rs12896458	3.21	rs2295978	0.058844	-5.61	-2.01114	500	enet	0.119252	3.44e-10	2.93206	0.00337
sCCA2	ENSG00000163344	PMVK	11	100862811	100864663	0.0668	rs4971100	-4.53	rs1052177	0.0429	-5.09	-3.34514	398	enet	0.0439	0.000134	2.93182	0.00337
sCCA2	ENSG00000234338	NA	22	17660194	17702879	0.395	rs17139597	2.98	rs6964405	0.14	-7.51	2.57255	274	enet	0.204628	5.21e-17	-2.932	0.00337
sCCA2	ENSG00000175606	TMEM70	7	73097355	73119491	0.0696	rs10086512	-3.52	rs7013120	0.0109	-4.18	1.88349	413	enet	0.030947	0.00119	-2.93105	0.00338
sCCA2	ENSG00000204052	LRRC73	10	25137536	25241533	0.1148	rs7742789	-5.52	rs2104142	0.00529	4.37	-3.69789	424	enet	0.02029	0.0073	-2.93111	0.00338
sCCA1	ENSG00000170345	FOS	1	51752930	51810788	0.0368	rs2111705	4.39	rs7156590	0.003846	4.1	-1.77692	433	enet	-0.001543	0.466	-2.92967	0.00339
sCCA3	ENSG00000169032	MAP2K1	4	144257915	144395721	0.1781	rs2119264	-3.58	rs8039508	0.0433	-5.49	-1.73859	521	lasso	0.171476	2.76e-14	2.92995	0.00339
sCCA2	ENSG00000170468	RIOX1	19	11309971	11373157	0.0948	rs10136726	-4.27	rs2041073	0.026363	-4.64	-3.33917	366	enet	0.08346	1.69e-07	2.9286	0.0034
sCCA1	ENSG00000121211	MND1	19	54693789	54697585	0.2451	rs17029903	3.13	rs10014978	0.057404	5.77	3.10057	479	enet	0.14377	4.37e-12	2.92822	0.00341
sCCA1	ENSG00000157429	ZNF19	17	61699775	61773663	0.1523	rs9940507	4.28	rs7203606	0.041607	-5.68	-0.39163	372	enet	0.08296	1.84e-07	2.92806	0.00341
sCCA1	ENSG00000167986	DDB1	16	68279207	68294961	0.0617	rs174534	4.99	rs968567	0.00601	3.47	2.4375	362	lasso	-0.001652	0.481	2.92776	0.00341
sCCA2	ENSG00000189319	FAM53B	11	82904781	82971736	0.2081	rs11245450	4.17	rs10794178	0.078294	-5.9	1.8589	582	enet	0.112554	1.11e-09	-2.92827	0.00341
sCCA3	ENSG00000154358	OBSCN	6	160514114	160517244	0.0828	rs1188977	4.36	rs287606	0.0385	-5.23	-3.55264	329	lasso	0.053361	2.75e-05	2.92827	0.00341
sCCA3	ENSG00000127720	METTL25	6	160514114	160517244	0.164	rs11115195	2.51	rs10778889	0.00236	-3.84	-2.06716	354	enet	0.0585	1.15e-05	2.92754	0.00342
sCCA3	ENSG00000183258	DDX41	7	132854174	132855272	0.0844	rs6870999	2.84	rs2731670	0.016	-3.91	1.95117	260	enet	0.0197	0.00813	-2.92648	0.003428
sCCA2	ENSG00000236675	MTX1P1	19	7701767	7712759	0.0647	rs4971100	-4.53	rs2990245	0.0244	3.95	3.43213	322	enet	0.00895	0.0539	2.92661	0.00343
sCCA1	ENSG00000142615	CELA2A	19	12778885	12782170	0.0885	rs6668919	4.27	rs11580170	0.067742	-4.67	2.98545	513	lasso	0.0425	0.00017	-2.9256	0.00344
sCCA3	ENSG00000226318	RPS3AP38	1	46769303	46782448	0.069	rs12414903	-3.49	rs7091132	0.027	-4.06	-2.06521	365	lasso	0.022049	0.0054	2.9256	0.00344
sCCA3	ENSG00000273149	NA	13	73282495	73301825	0.1401	rs12874411	3.44	rs1886191	0.105	-5.85	2.9538	444	lasso	0.107558	2.66e-09	-2.925	0.00344
sCCA1	ENSG00000273014	NA	9	125871773	125877756	0.2379	rs215748	-4.85	rs6974642	0.256393	8.96	2.65	410	lasso	0.28153	9.12e-24	2.92325	0.00346
sCCA2	ENSG00000117385	P3H1	22	20228938	20270769	0.1059	rs17386017	-3.08	rs17386017	0.0818	-5.78	-3.08185	414	lasso	0.0773	4.82e-07	2.92311	0.00347
sCCA2	ENSG00000173530	TNFRSF10D	1	210501596	210849638	0.1292	rs10095543	3.29	rs1133782	0.0527	-4.59	-2.27797	620	enet	0.056805	1.54e-05	2.92237	0.00347
sCCA2	ENSG00000274605	PCCA-DT	2	128193783	128284462	0.1127	rs9585276	-4.17	rs4771338	0.053765	-4.27	-2.17044	406	lasso	0.060038	8.94e-06	2.92262	0.00347
sCCA3	ENSG00000105856	HBP1	7	72300004	72307909	0.0629	rs12705390	-4.8	rs7794915	0.06313	4.91	2.46865	336	enet	0.049363	5.38e-05	2.92227	0.00347
sCCA3	ENSG00000068120	COASY	3	10000401	10004223	0.0599	rs12325861	-5.46	rs2301647	0.0273	-4.3	3.24849	252	enet	0.0133	0.0249	-2.92221	0.00348
sCCA3	ENSG00000135632	SMYD5	12	122242086	122270562	0.0338	rs7604588	-3.72	rs7598660	0.0404	-4.25	-2.802	279	lasso	0.031032	0.00117	2.9222	0.00348
sCCA1	ENSG00000269958	NA	19	7985201	7988135	0.4542	rs17791722	-4.97	rs12884809	0.439174	-11.6	-4.33358	351	lasso	0.550735	8.43e-55	2.92119	0.00349
sCCA2	ENSG00000051180	RAD51	3	48506445	48509044	0.0958	rs8042088	-5.54	rs7161938	0.038744	-4.72	4.09661	307	lasso	0.059905	9.14e-06	-2.9205	0.00349
sCCA1	ENSG00000172380	GNG12	19	45250962	45263301	0.2579	rs11581047	3.45	rs1317227	0.232547	-8.77	2.99593	575	lasso	0.23	3.34e-19	-2.91995	0.0035
sCCA1	ENSG00000178694	NSUN3	4	103649903	103651328	0.0605	rs1948183	-2.96	rs9290290	0.070098	4.88	-2.9201	199	lasso	0.05778	1.31e-05	-2.92005	0.0035
sCCA2	ENSG00000176171	BNIP3	14	75530873	75545126	0.1039	rs2890337	-3.99	rs11592559	0.077876	5.86	-2.69289	519	lasso	0.085697	1.15e-07	-2.9198	0.0035
sCCA3	ENSG00000273611	ZNHIT3	4	6717842	6719387	0.3667	rs2285639	2.98	rs4796224	0.502	12.47	-2.73012	357	lasso	0.537	9.43e-53	-2.9196	0.0035
sCCA1	ENSG00000116698	SMG7	17	61627822	61671639	0.4376	rs7535835	-3.25	rs12753665	0.179348	8.95	-2.95539	511	enet	0.386	3.45e-34	-2.91898	0.00351
sCCA1	ENSG00000270127	NA	3	156527340	156528521	0.8249	rs12439503	-3.74	rs12460	0.823749	15.83	2.98231	589	enet	0.875706	1.91e-139	2.9191	0.00351
sCCA2	ENSG00000230454	NA	22	45551420	45551892	0.0892	rs2271961	-5.93	rs7642692	0.0761	5.57	-1.44843	334	enet	0.0974	1.53e-08	-2.91795	0.00352
sCCA3	ENSG00000115896	PLCL1	19	46498339	46524576	0.1757	rs7587251	4.43	rs7604700	0.223	-8.41	1.86698	309	lasso	0.211258	1.44e-17	-2.91834	0.00352
sCCA1	ENSG00000034533	ASTE1	20	34236847	34252878	0.3277	rs6784576	-3.56	rs1061483	0.391848	11.48	-3.14859	335	enet	0.418993	8.01e-38	-2.91729	0.00353
sCCA1	ENSG00000143702	CEP170	10	103113820	103317078	0.2964	rs6429422	-3.41	rs12741781	0.356409	-10.58	-3.32989	287	lasso	0.357	3.64e-31	2.91736	0.00353
sCCA2	ENSG00000186660	ZFP91	5	131705444	131731306	0.099	rs4938893	3.83	rs7945889	0.031	4.88	-1.67529	430	lasso	0.055546	1.9e-05	-2.91717	0.00353
sCCA2	ENSG00000273619	NA	2	99235569	99347589	0.5262	rs4925386	4.56	rs6121558	0.608236	13.73	2.71463	507	lasso	0.614271	7.42e-65	2.91744	0.00353
sCCA3	ENSG00000172795	DCP2	7	23145353	23217533	0.4104	rs6894219	-3.62	rs13445	0.357	10.61	2.72408	501	enet	0.381	1.38e-33	2.91671	0.003537
sCCA3	ENSG00000073578	SDHA	11	130029457	130080271	0.1575	rs10079760	-3.01	rs9312960	0.0854	-5.85	-1.70205	290	lasso	0.108	2.48e-09	2.91578	0.003548
sCCA1	ENSG00000136457	CHAD	16	15153879	15188174	0.1587	rs2526535	3.46	rs6504658	0.127	6.32	-2.81659	482	lasso	0.11559	6.53e-10	-2.91523	0.00355
sCCA2	ENSG00000160691	SHC1	16	70147529	70195203	0.0544	rs4971100	-4.53	rs2075566	0.0193	4.01	-2.92849	390	lasso	0.0287	0.00174	-2.91479	0.00356
sCCA2	ENSG00000100084	HIRA	19	30414551	30506611	0.069	rs5993549	3.11	rs756648	0.009484	3.64	1.77755	536	lasso	0.020972	0.00649	2.91422	0.003566
sCCA1	ENSG00000270084	NA	16	29984962	30003582	0.1407	rs10798301	-3.27	rs5878	0.142028	7.35	2.98276	268	lasso	0.148	2.07e-12	2.9136	0.00357
sCCA3	ENSG00000272514	CFAP206	4	113709239	113710034	0.3123	rs1041058	4.17	rs12528249	0.154	7.5	-3.43569	424	enet	0.207	3.34e-17	-2.91421	0.00357
sCCA2	ENSG00000246203	NA	15	41624892	41673248	0.0387	rs4971100	-4.53	rs2993207	0.0137	-3.79	-2.97712	222	lasso	0.00765	0.0685	2.91279	0.00358
sCCA3	ENSG00000011275	RNF216	1	100810584	100985833	0.2478	rs4720643	-2.93	rs2008425	0.024555	-4.91	-2.55383	338	enet	0.073555	9.11e-07	2.91339	0.00358
sCCA3	ENSG00000087237	CETP	6	36935917	36954074	0.1054	rs8056241	-3.75	rs7186799	0.018856	4.86	-0.1946	526	lasso	0.056895	1.52e-05	-2.91326	0.00358
sCCA1	ENSG00000078900	TP73	1	117910071	118071494	0.201	rs17822581	-2.72	rs12128253	0.030824	4.42	0.17457	541	enet	0.0236	0.00416	2.91253	0.00359
sCCA1	ENSG00000258704	NA	2	73956231	73964527	0.2482	rs10162419	3.88	rs17456102	0.197934	-7.84	2.35902	380	lasso	0.267743	1.66e-22	-2.91175	0.00359
sCCA2	ENSG00000278535	DHRS11	20	61826781	61847586	0.189	rs2285639	2.98	rs2306590	0.217562	-8.5	2.81797	323	lasso	0.203	7.44e-17	-2.91198	0.00359
sCCA2	ENSG00000172932	ANKRD13D	8	143953772	143961262	0.2344	rs3758938	3.45	rs1138272	0.121	6.57	2.61224	271	lasso	0.131048	4.26e-11	2.91148	0.0036
sCCA1	ENSG00000116815	CD58	1	155216996	155225274	0.0993	rs798037	-3.33	rs798044	0.015866	-3.91	-3.12244	420	enet	0.039	0.000307	2.91057	0.00361
sCCA1	ENSG00000278311	GGNBP2	1	155216996	155225274	0.3594	rs2285639	2.98	rs12941866	0.547	-13.15	2.51288	334	lasso	0.57899	4.39e-59	-2.90914	0.00362
sCCA1	ENSG00000142546	NOSIP	1	151129105	151132225	0.2246	rs1042122	-4.91	rs9304689	0.23	-8.83	-2.46405	361	enet	0.223	1.47e-18	2.90823	0.00363
sCCA2	ENSG00000105865	DUS4L	7	100486346	100487339	0.0653	rs11769960	4.15	rs2107319	0.007	4.2	3.21829	373	lasso	0.01562	0.0164	2.9083	0.00363
sCCA2	ENSG00000156587	UBE2L6	16	3432085	3451065	0.0685	rs6591424	-3.3	rs7933797	0.013	-4.11	2.6299	377	enet	0.038193	0.000351	-2.90824	0.00363
sCCA1	ENSG00000101782	RIOK3	12	133694740	133707059	0.0803	rs1788783	4.69	rs12373286	0.015957	4.04	-0.96982	346	lasso	0.0258	0.00285	-2.9078	0.00364
sCCA2	ENSG00000130856	ZNF236	7	100486346	100487339	0.183	rs4588071	3.54	rs537945	0.212	8.45	-3.0033	658	enet	0.20709	3.24e-17	-2.9082	0.00364
sCCA3	ENSG00000172057	ORMDL3	17	40731531	40762641	0.0717	rs2302776	3.98	rs12948906	0.0263	4.8	-2.72019	292	enet	0.0372	0.000412	-2.90803	0.00364
sCCA2	ENSG00000159200	RCAN1	1	155290687	155300905	0.0986	rs2834512	3.44	rs2834524	0.054412	4.35	3.0151	485	enet	0.04995	4.87e-05	2.90771	0.003641
sCCA1	ENSG00000028203	VEZT	1	78409740	78444794	0.3211	rs11107928	5.03	rs7135194	0.13201	6.96	2.40466	609	lasso	0.288474	2.07e-24	2.90734	0.00365
sCCA1	ENSG00000177791	MYOZ1	22	23412540	23467224	0.2284	rs12247028	4.54	rs2177843	0.199309	-8.06	3.0616	248	lasso	0.214457	7.75e-18	-2.90707	0.00365
sCCA2	ENSG00000110851	PRDM4	16	68298433	68335722	0.2481	rs1895957	4.57	rs4964613	0.153476	-7.46	-2.88396	467	lasso	0.151433	1.09e-12	2.90688	0.00365
sCCA1	ENSG00000100558	PLEK2	19	49298319	49314286	0.3212	rs7149221	-2.92	rs7158228	0.336626	-10.47	-2.52615	400	enet	0.322863	1.08e-27	2.90598	0.00366
sCCA2	ENSG00000128607	KLHDC10	1	114420790	114430169	0.1259	rs11556924	4.69	rs10224467	-0.000959	4.06	-1.76315	377	enet	0.052797	3.02e-05	-2.90564	0.00366
sCCA2	ENSG00000163013	FBXO41	1	46713360	46744145	0.4183	rs7604588	-3.72	rs6737648	0.145	7.33	-2.33314	292	lasso	0.210481	1.68e-17	-2.91	0.00366
sCCA2	ENSG00000163141	BNIPL	17	38710021	38721724	0.0927	rs6698495	4.77	rs7532312	0.0251	4.95	-0.55085	310	enet	0.0962	1.9e-08	-2.90602	0.00366
sCCA1	ENSG00000170647	NA	15	41785591	41795747	0.4483	rs10750592	-4.12	rs604723	0.27835	-9.44	3.7617	538	lasso	0.353871	8.49e-31	-2.9048	0.00367
sCCA2	ENSG00000273611	ZNHIT3	19	11455360	11465620	0.1614	rs2285639	2.98	rs2306590	0.189357	-7.88	2.81797	357	lasso	0.179	6.54e-15	-2.90561	0.00367
sCCA3	ENSG00000164951	PDP1	17	17713713	17740325	0.141	rs10504931	3.57	rs7842358	0.099445	5.78	-2.82685	429	lasso	0.11751	4.67e-10	-2.90504	0.00367
sCCA3	ENSG00000093072	ADA2	15	73976307	74006859	0.902	rs5992761	2.82	rs17807317	0.821	15.8	-2.81318	532	enet	0.8408	3.76e-123	-2.9037	0.003688
sCCA1	ENSG00000071462	BUD23	19	45992035	46005768	0.2283	rs7778762	2.81	rs941297	0.163004	-7.26	2.61	268	lasso	0.168256	5e-14	-2.90312	0.00369
sCCA3	ENSG00000099256	PRTFDC1	14	103991347	103995409	0.0868	rs4747500	-4.18	rs2148269	0.007	-4.16	1.88629	413	enet	0.035806	0.000524	-2.90325	0.00369
sCCA1	ENSG00000109458	GAB1	17	37356536	37360980	0.066	rs300912	-4.76	rs1397527	0.051324	4.15	-4.02993	286	enet	0.050991	4.09e-05	-2.90229	0.0037
sCCA2	ENSG00000085831	TTC39A	18	74534563	74682683	0.1735	rs12139552	3.39	rs4073099	0.0204	5.12	-1.77267	188	enet	0.0493	5.42e-05	-2.90291	0.0037
sCCA2	ENSG00000130158	DOCK6	22	51112843	51171726	0.5136	rs6511720	5.97	rs2116877	0.217	9.02	-3.41838	383	enet	0.298708	2.27e-25	-2.90286	0.0037
sCCA2	ENSG00000198909	MAP3K3	19	41082757	41097305	0.182	rs8081612	3.07	rs9891018	0.259628	-9.35	2.84608	274	enet	0.262	5.39e-22	-2.90175	0.00371
sCCA3	ENSG00000170892	TSEN34	15	55702723	55800432	0.4239	rs11666543	3.98	rs17305311	0.15	8.31	-1.97946	481	lasso	0.378	2.54e-33	-2.90145	0.00371
sCCA1	ENSG00000213073	NA	17	21187984	21218552	0.4551	rs16891156	-6.89	rs2282140	0.241	8.69	1.10017	547	lasso	0.36818	2.8e-32	2.90061	0.00372
sCCA1	ENSG00000213073	NA	19	10828755	10944164	0.4551	rs16891156	-6.89	rs2282140	0.241	8.69	1.10017	547	lasso	0.36818	2.8e-32	2.90061	0.00372
sCCA1	ENSG00000237821	NA	14	67853700	67878917	0.1959	rs17598544	3.58	rs6980297	0.089508	-5.61	2.72	316	lasso	0.103273	5.59e-09	-2.90104	0.00372
sCCA1	ENSG00000275807	NA	1	6650784	6674667	0.0681	rs181206	-3.27	rs2411453	0.071178	5.23	-2.91705	182	lasso	0.05858	1.14e-05	-2.90105	0.00372
sCCA2	ENSG00000137494	ANKRD42	19	58111253	58124090	0.1522	rs666845	5.04	rs565674	0.183	7.82	-2.18763	403	lasso	0.185607	1.96e-15	-2.90069	0.00372
sCCA3	ENSG00000103066	PLA2G15	4	143854348	144106014	0.1237	rs35316276	3.71	rs3961283	0.104728	6.23	2.1498	309	enet	0.101111	8.14e-09	2.90087	0.00372
sCCA1	ENSG00000105583	WDR83OS	1	51752930	51810788	0.1158	rs8101688	-2.81	rs12979795	0.0263	4.57	-2.03632	297	enet	0.0994	1.09e-08	-2.90016	0.00373
sCCA2	ENSG00000173660	UQCRH	12	109991542	110011679	0.4192	rs946526	3.34	rs17102101	0.323	9.92	-2.77834	350	lasso	0.307	3.63e-26	-2.9003	0.00373
sCCA3	ENSG00000076944	STXBP2	1	98011257	98012514	0.2189	rs11880337	-3.77	rs7359905	0.119	6.25	-3.20405	451	lasso	0.139	1.07e-11	-2.89987	0.00373
sCCA3	ENSG00000204899	MZT1	2	100021680	100022305	0.1899	rs7322168	-3.58	rs1465895	0.135	-6.53	-2.8832	514	lasso	0.118419	3.98e-10	2.9005	0.00373
sCCA3	ENSG00000236901	MIR600HG	19	11200038	11244492	0.0486	rs1375862	3.15	rs700080	-0.002004	-3.39	2.84713	343	lasso	-0.002666	0.662	-2.8991	0.00374
sCCA3	ENSG00000040608	RTN4R	19	32836500	32878573	0.1368	rs661440	3.17	rs9617857	0.00154	3.59	2.8647	563	enet	0.00186	0.212	2.899	0.003743
sCCA2	ENSG00000054392	HHAT	1	115125469	115213043	0.1481	rs12739243	4.33	rs3819985	0.104	6.3	-2.97209	544	lasso	0.0877	8.13e-08	-2.89826	0.00375
sCCA2	ENSG00000163166	IWS1	18	48494410	48611415	0.2347	rs10803586	-3.25	rs2176595	0.0733	-6.62	-2.91726	415	lasso	0.144587	3.77e-12	2.9	0.00375
sCCA1	ENSG00000269982	NA	3	136560568	136580896	0.17	rs12492242	-3.18	rs164938	-0.000692	-3.83	-3.14425	495	lasso	0.020319	0.00726	2.89796	0.00376
sCCA2	ENSG00000225648	SBDSP1	2	86441116	86565206	0.1482	rs9770309	2.11	rs7780310	0.0198	4.48	2.01693	106	enet	0.063963	4.61e-06	2.89782	0.00376
sCCA2	ENSG00000139718	SETD1B	15	42190950	42264776	0.1005	rs1795963	-3.19	rs1449562	0.069576	5.1	2.94966	347	lasso	0.05677	1.55e-05	2.89719	0.00377
sCCA1	ENSG00000104976	SNAPC2	14	77801364	77843452	0.1578	rs8107330	3.87	rs3786619	0.00928	-4.1	-1.33737	449	enet	0.0281	0.00194	2.89584	0.00378
sCCA1	ENSG00000213689	TREX1	1	155247374	155259639	0.4094	rs6442119	3.47	rs11797	0.498802	12.38	2.89615	254	lasso	0.497166	2.29e-47	2.89615	0.00378
sCCA1	ENSG00000069399	BCL3	11	86013253	86056969	0.148	rs4420638	-12.37	rs10416720	0.0481	-4.7	2.77787	430	lasso	0.00952	0.0486	-2.89489	0.00379
sCCA2	ENSG00000248971	KRT8P46	22	29901868	29951205	0.1745	rs7685399	4.32	rs223490	0.294281	-9.57	2.94199	348	lasso	0.295549	4.5e-25	-2.89478	0.00379
sCCA1	ENSG00000119703	ZC2HC1C	19	49316274	49339935	0.1021	rs2111705	4.39	rs10136948	0.13807	-7.12	2.98753	420	lasso	0.15322	7.9e-13	-2.89435	0.0038
sCCA1	ENSG00000186222	BLOC1S4	4	81105033	81125483	0.1387	rs4543114	3.03	rs1046317	0.001844	3.94	2.67102	553	enet	0.027779	0.00203	2.89433	0.0038
sCCA1	ENSG00000136485	DCAF7	1	193091147	193223031	0.2719	rs8081612	3.07	rs6504165	0.139	-7.63	2.80603	271	enet	0.19039	7.93e-16	-2.89376	0.00381
sCCA1	ENSG00000279331	RBM12B-AS1	2	3622795	3628509	0.0717	rs10504931	3.57	rs4236818	0.059855	5.32	-2.9134	436	lasso	0.09241	3.65e-08	-2.89377	0.00381
sCCA2	ENSG00000230457	NA	16	89884587	89937727	0.1495	rs4680339	-3.94	rs4680326	0.0435	-5.02	2.76945	450	lasso	0.0455	0.000102	-2.89309	0.00381
sCCA2	ENSG00000273243	NA	1	192778169	192781403	0.1012	rs2013581	-3.17	rs11704481	0.045823	5.19	2.69801	664	enet	0.080361	2.86e-07	2.89278	0.003818
sCCA1	ENSG00000244462	RBM12	6	2988221	3019996	0.0489	rs867186	3.15	rs11167280	0.022461	-4.34	-1.9506	302	enet	0.0417	0.000194	2.89295	0.00382
sCCA2	ENSG00000104983	CCDC61	8	28747911	28922281	0.2221	rs758761	3.18	rs10421258	0.12	-6.22	1.93461	412	lasso	0.174772	1.49e-14	-2.89232	0.00382
sCCA3	ENSG00000166167	BTRC	22	51112843	51171726	0.1787	rs7901883	3.66	rs7090670	0.146	-6.84	3.57786	365	enet	0.143126	4.91e-12	-2.89143	0.00383
sCCA3	ENSG00000197375	SLC22A5	6	2832566	2842240	0.3863	rs156031	-3.11	rs2631360	0.312	-9.91	2.63696	419	lasso	0.411	5.68e-37	-2.89127	0.003837
sCCA1	ENSG00000071073	MGAT4A	17	61678231	61685725	0.1198	rs6733135	-5.21	rs6542839	0.007984	-4.45	0.053329	294	enet	0.038288	0.000345	2.89011	0.00385
sCCA2	ENSG00000122550	KLHL7	22	29901868	29951205	0.1778	rs6954897	3.61	rs10256996	0.215	8.19	2.56271	431	lasso	0.215268	6.61e-18	2.8904	0.00385
sCCA3	ENSG00000149418	ST14	1	184759858	184943682	0.3204	rs4937514	-3.01	rs17667603	0.057842	-5.99	1.76309	493	enet	0.178813	7.02e-15	-2.89036	0.00385
sCCA1	ENSG00000085721	RRN3	6	158402888	158520208	0.2378	rs2280017	-3.03	rs2280018	0.319073	-9.99	-3.00791	102	lasso	0.30574	4.87e-26	2.88937	0.00386
sCCA1	ENSG00000105176	URI1	16	30886543	30906541	0.1361	rs17513752	-3.07	rs3218069	0.0735	-6.16	-2.23774	445	lasso	0.0909	4.72e-08	2.88922	0.00386
sCCA1	ENSG00000149930	TAOK2	15	55700746	55710962	0.0698	rs11865086	3.66	rs35105141	0.019092	4.28	-1.92173	191	enet	0.02391	0.00392	-2.8896	0.00386
sCCA3	ENSG00000090857	PDPR	6	79645584	79787953	0.0469	rs244415	4.33	rs1808417	0.025115	-4.09	-1.8317	192	lasso	0.031382	0.00111	2.88932	0.00386
sCCA3	ENSG00000241741	RPL7AP30	17	17761583	17762295	0.1433	rs7694057	4.18	rs1532878	0.024593	-4.18	0.19746	500	enet	0.042391	0.000173	2.88909	0.00386
sCCA3	ENSG00000137804	NUSAP1	13	41885341	41951166	0.2556	rs8042088	-5.54	rs17730589	0.29	9.58	-2.20632	276	lasso	0.329875	2.2e-28	-2.88737	0.00388
sCCA1	ENSG00000137409	MTCH1	7	98475556	98610866	0.1194	rs2284922	-3.53	rs7745567	0.0244	4.34	2.14557	541	lasso	0.031097	0.00116	2.88701	0.00389
sCCA1	ENSG00000198162	MAN1A2	4	4349867	4420785	0.4226	rs1290539	3.68	rs6676578	0.341466	10.32	3.55072	485	lasso	0.434	1.47e-39	2.88712	0.00389
sCCA2	ENSG00000079335	CDC14A	16	30389454	30407312	0.2066	rs10875290	-3.24	rs7543453	0.065	-5.3	-1.46528	408	lasso	0.132	3.42e-11	2.88689	0.00389
sCCA2	ENSG00000144034	TPRKB	12	104140093	104162636	0.0966	rs7604588	-3.72	rs4852976	0.114	-6.2	-2.81983	357	lasso	0.092624	3.52e-08	2.89	0.0039
sCCA2	ENSG00000149658	YTHDF1	3	50392180	50397041	0.1324	rs6089953	4.46	rs879471	0.026848	4.6	2.48708	497	lasso	0.028526	0.00179	2.88621	0.0039
sCCA2	ENSG00000160882	CYP11B1	1	173832386	173833079	0.0462	rs1799998	4.36	rs6410	0.0168	-4.13	-2.8861	410	lasso	0.01854	0.00987	2.8861	0.0039
sCCA2	ENSG00000160767	ENTREP3	19	45582546	45808541	0.0537	rs4971100	-4.53	rs2075566	0.0375	4.17	-2.92849	300	lasso	0.0212	0.0062	-2.88532	0.00391
sCCA2	ENSG00000163154	TNFAIP8L2	2	73989311	74007284	0.1282	rs11204695	-4.18	rs2864700	0.0344	-4.2	-2.25994	313	enet	0.0246	0.00351	2.88544	0.00391
sCCA2	ENSG00000176125	UFSP1	14	77860364	77889860	0.3111	rs7783457	-2.96	rs7783457	0.346	10.56	-2.96129	357	enet	0.409525	9.37e-37	-2.88549	0.00391
sCCA3	ENSG00000160767	ENTREP3	17	37560538	37607539	0.0373	rs4971100	-4.53	rs2075566	0.0106	4.15	-2.92849	300	lasso	0.005637	0.0999	-2.88555	0.00391
sCCA3	ENSG00000140987	ZSCAN32	15	55473004	55489265	0.1207	rs224215	2.84	rs17611827	0.020127	4.52	2.8131	357	lasso	0.02884	0.0017	2.88474	0.00392
sCCA3	ENSG00000214029	ZNF891	2	27530268	27531313	0.2113	rs7953302	3.29	rs7972415	0.169	-7.98	-2.05351	163	lasso	0.208	2.74e-17	2.88433	0.00392
sCCA1	ENSG00000176125	UFSP1	7	106809406	106842974	0.3142	rs7783457	-2.96	rs7783457	0.349464	10.57	-2.96	357	enet	0.406201	2.2e-36	-2.88359	0.00393
sCCA1	ENSG00000160753	RUSC1	11	66052051	66056641	0.097	rs4971100	-4.53	rs3768566	0.060655	4.57	-3.0765	260	lasso	0.0278	0.00204	-2.88297	0.00394
sCCA2	ENSG00000141699	RETREG3	14	24674903	24677568	0.101	rs12325861	-5.46	rs799912	0.011707	5.11	-0.48859	272	enet	0.0508	4.2e-05	-2.88307	0.00394
sCCA2	ENSG00000162613	FUBP1	15	85198360	85201794	0.3391	rs12093263	4.24	rs17391694	0.177	7.47	-3.25339	332	enet	0.213	1.1e-17	-2.88314	0.00394
sCCA3	ENSG00000128266	GNAZ	12	56374216	56374819	0.1417	rs3788337	2.68	rs3788337	0.0352	4.87	2.68272	367	lasso	0.05374	2.58e-05	2.8827	0.003943
sCCA1	ENSG00000103064	SLC7A6	19	54693789	54697585	0.2287	rs35316276	3.71	rs10852440	0.301436	10.21	2.20248	307	lasso	0.35198	1.33e-30	2.8822	0.00395
sCCA1	ENSG00000188761	BCL2L15	9	86553226	86571901	0.169	rs1230666	-6.72	rs1539438	0.175712	-7.62	2.93125	473	lasso	0.165	8.35e-14	-2.88243	0.00395
sCCA2	ENSG00000105552	BCAT2	15	85198360	85201794	0.1196	rs516246	-4.82	rs17206686	0.0926	-6.04	-3.00516	416	lasso	0.101612	7.46e-09	2.88208	0.00395
sCCA1	ENSG00000137825	ITPKA	1	235530675	235612283	0.1313	rs8042088	-5.54	rs316617	0.119006	-6.45	-2.49575	327	lasso	0.091099	4.57e-08	2.8814	0.00396
sCCA1	ENSG00000183401	CCDC159	14	73945189	74025651	0.1798	rs6511720	5.97	rs3816864	0.0612	4.72	0.3728	391	enet	0.0506	4.34e-05	2.88139	0.00396
sCCA2	ENSG00000126353	CCR7	19	49977464	49989488	0.1095	rs2314338	-3.86	rs2023906	0.061264	5.45	2.47102	391	lasso	0.0998	1.02e-08	2.88147	0.00396
sCCA3	ENSG00000085999	RAD54L	11	92877341	92931130	0.1503	rs946526	3.34	rs3863641	0.107	-5.77	-2.58475	349	lasso	0.088058	7.7e-08	2.88118	0.00396
sCCA1	ENSG00000213889	PPM1N	19	41324626	41332677	0.5159	rs17356664	-4.8	rs4625825	0.559	-13.06	-2.74665	369	lasso	0.561	2.19e-56	2.88073	0.00397
sCCA2	ENSG00000103855	CD276	4	25378835	25420120	0.0802	rs5742915	3.15	rs4993000	0.027827	4.23	-2.19849	361	enet	0.020334	0.00725	-2.8807	0.00397
sCCA2	ENSG00000281332	NA	22	41641615	41682255	0.204	rs215748	-4.85	rs6462393	0.243	-8.81	2.72888	407	lasso	0.226295	7.57e-19	-2.88036	0.00397
sCCA3	ENSG00000072310	SREBF1	12	124410971	124419531	0.0362	rs1242504	-4.07	rs12941039	0.0346	4.04	-2.83196	429	lasso	0.0289	0.00167	-2.88059	0.00397
sCCA3	ENSG00000260285	NA	4	38665817	38702663	0.1373	rs17791722	-4.97	rs4906321	0.109	6.23	2.99939	352	enet	0.115346	6.82e-10	2.88058	0.00397
sCCA1	ENSG00000108298	RPL19	7	2273866	2281840	0.0807	rs2517955	-3.97	rs4239222	0.0143	-4.14	-2.78139	377	lasso	0.01738	0.0121	2.87991	0.00398
sCCA1	ENSG00000130856	ZNF236	17	57059999	57184282	0.2972	rs4588071	3.54	rs9973056	0.351921	10.81	-2.77808	658	enet	0.37576	4.45e-33	-2.8786	0.00399
sCCA1	ENSG00000251322	SHANK3	5	64920543	64962060	0.3305	rs6010044	-3.28	rs9616810	0.263834	-9.05	-2.88783	235	lasso	0.251469	4.79e-21	2.87921	0.00399
sCCA2	ENSG00000160410	SHKBP1	2	202484907	202508293	0.0809	rs4803365	2.73	rs934426	-0.00328	-3.32	0.643442	413	enet	-0.001291	0.436	-2.87837	0.004
sCCA3	ENSG00000256061	DNAAF4	10	70939988	70968855	0.1457	rs8040756	3.05	rs3743204	0.0474	-5.16	2.68738	424	enet	0.060619	8.1e-06	-2.87792	0.004
sCCA2	ENSG00000034152	MAP2K3	3	156465135	156534851	0.0984	rs7213608	-4.46	rs4986003	0.056344	5.44	-1.75069	202	enet	0.0786	3.88e-07	-2.87699	0.00401
sCCA3	ENSG00000079805	DNM2	12	112204691	112247782	0.0728	rs6511720	5.97	rs4804544	0.0031	-3.91	2.56392	378	enet	0.00594	0.0943	-2.87738	0.00401
sCCA2	ENSG00000100558	PLEK2	22	29901868	29951205	0.1636	rs7149221	-2.92	rs9743912	0.030346	5.23	-2.3454	400	lasso	0.125654	1.11e-10	-2.8765	0.00402
sCCA3	ENSG00000162413	KLHL21	17	56634039	56769416	0.0803	rs3789504	-3.26	rs7554077	0.0516	-5	-2.24721	441	enet	0.04927	5.46e-05	2.87649	0.00402
sCCA3	ENSG00000183647	ZNF530	1	19609052	19615744	0.0717	rs2051765	-2.91	rs2074061	0.0178	4.06	-2.87409	476	lasso	0.00392	0.139	-2.87653	0.00402
sCCA3	ENSG00000250326	LOC105377623	19	40490041	40523514	0.1519	rs300912	-4.76	rs12502464	0.105092	6.06	-2.93252	293	enet	0.137468	1.36e-11	-2.87606	0.00403
sCCA1	ENSG00000139428	MMAB	19	7598890	7626650	0.2198	rs10850379	-3.3	rs12314392	0.191578	8.34	-3.04531	439	enet	0.256899	1.57e-21	-2.87478	0.00404
sCCA1	ENSG00000228057	SEC63P1	14	74181825	74256988	0.0773	rs11165920	-4.29	rs6663670	0.056565	-5.5	-2.46297	536	enet	0.0704	1.55e-06	2.87489	0.00404
sCCA2	ENSG00000273306	NA	15	78276378	78370066	0.0886	rs4850918	4.94	rs2242037	0.0986	5.74	3.44324	325	lasso	0.089403	6.11e-08	2.87	0.00404
sCCA3	ENSG00000085831	TTC39A	16	30934376	30960104	0.1077	rs12139552	3.39	rs6698809	0.065	-4.7	-1.05425	188	enet	0.059514	9.76e-06	2.87504	0.00404
sCCA1	ENSG00000168813	ZNF507	19	6729925	6737614	0.4676	rs12610342	-3.78	rs8104048	0.612	-13.65	2.619	408	lasso	0.618	1.55e-65	-2.87396	0.00405
sCCA1	ENSG00000175984	DENND2C	21	38640085	38640785	0.2036	rs209857	-2.92	rs6537825	0.100353	-5.73	2.69167	411	enet	0.113	1.1e-09	-2.87425	0.00405
sCCA2	ENSG00000130164	LDLR	3	48601506	48632700	0.1603	rs6511720	5.97	rs4804579	0.00121	3.89	-0.675267	385	enet	0.058279	1.2e-05	-2.87454	0.00405
sCCA3	ENSG00000141646	SMAD4	17	45277812	45301045	0.0796	rs16953013	-3.75	rs36047858	0.011162	-3.89	-2.704	429	lasso	0.0169	0.0131	2.87336	0.004061
sCCA1	ENSG00000239213	NA	19	8367011	8373240	0.2548	rs1145106	4.85	rs9682106	0.194477	8.23	4.06043	334	enet	0.229581	3.94e-19	2.87159	0.00408
sCCA3	ENSG00000068615	REEP1	2	227596033	227664475	0.3103	rs4832311	-3.18	rs13401223	0.144	8.15	2.81609	418	enet	0.279245	1.48e-23	2.87101	0.00409
sCCA1	ENSG00000103966	EHD4	3	10055932	10068049	0.2957	rs316622	-4.15	rs1113333	0.141196	7.17	-1.68782	430	lasso	0.198277	1.76e-16	-2.8704	0.0041
sCCA1	ENSG00000100580	TMED8	18	74534563	74682683	0.5013	rs6574343	-3.26	rs10130481	0.395257	-11.59	1.85947	544	enet	0.5434	9.87e-54	-2.86855	0.00412
sCCA2	ENSG00000143630	HCN3	17	38060848	38076107	0.0571	rs4971100	-4.53	rs10908463	0.0423	5.07	-3.12822	296	lasso	0.0298	0.00144	-2.86882	0.00412
sCCA2	ENSG00000149196	HIKESHI	17	65821640	65980494	0.1447	rs3741007	-3.63	rs10792839	0.0921	6.11	2.46661	546	lasso	0.132984	3.02e-11	2.8692	0.00412
sCCA2	ENSG00000100296	THOC5	1	68167149	68299150	0.5939	rs131184	-3.13	rs2302141	0.672983	-14.37	-2.81818	404	lasso	0.730958	1.35e-88	2.8684	0.004125
sCCA2	ENSG00000087076	HSD17B14	12	104140093	104162636	0.5283	rs516246	-4.82	rs16982311	0.5	-12.74	-3.10421	414	lasso	0.51592	7.09e-50	2.86832	0.00413
sCCA2	ENSG00000152784	PRDM8	18	74069644	74207146	0.4143	rs1458038	-3.74	rs3755912	0.16002	7.04	2.96758	364	lasso	0.198188	1.8e-16	2.86703	0.00414
sCCA1	ENSG00000134371	CDC73	19	19144384	19170563	0.1433	rs7542466	-3.49	rs10921309	0.051136	-6.28	2.02725	343	lasso	0.106	3.48e-09	-2.86658	0.00415
sCCA1	ENSG00000171863	RPS7	1	151763280	151766878	0.298	rs12711988	3.49	rs4850068	0.112234	-6.29	1.7809	575	enet	0.15884	2.83e-13	-2.86688	0.00415
sCCA1	ENSG00000204991	SPIRE2	18	21572737	21715574	0.641	rs1805007	-3.15	rs7195066	0.590351	-13.45	2.82266	356	enet	0.66239	1.22e-73	-2.86542	0.00416
sCCA1	ENSG00000116741	RGS2	4	25378835	25420120	0.2254	rs7542466	-3.49	rs1890397	0.257601	9.01	-2.1695	358	enet	0.277	2.3e-23	-2.86475	0.00417
sCCA1	ENSG00000147421	HMBOX1	21	45225639	45232448	0.0682	rs187094	4.34	rs7831728	-0.003172	-3.2	2.52217	372	enet	-0.00211	0.549	-2.86317	0.00419
sCCA2	ENSG00000124588	NQO2	19	49468558	49470135	0.7499	rs7771891	3.89	rs4149360	0.50771	-12.53	2.87284	680	enet	0.678518	7.27e-77	-2.86328	0.00419
sCCA3	ENSG00000251322	SHANK3	8	1922044	1955102	0.1024	rs6010044	-3.28	rs9616810	0.0887	-5.75	-2.88783	235	lasso	0.07833	4.05e-07	2.863	0.004197
sCCA1	ENSG00000021355	SERPINB1	5	138727635	138730885	0.2975	rs7771891	3.89	rs408265	0.158	-7.52	-2.24045	657	lasso	0.194789	3.44e-16	2.86244	0.0042
sCCA1	ENSG00000283440	LINC01260	19	41768401	41813503	0.7175	rs13043176	-4.53	rs912914	0.539383	-12.9	-3.4781	430	enet	0.608	8.88e-64	2.86256	0.0042
sCCA3	ENSG00000136463	TACO1	1	155216996	155225274	0.062	rs8081612	3.07	rs7212556	0.0137	-3.74	-1.88923	275	lasso	0.00963	0.0476	2.86308	0.0042
sCCA3	ENSG00000100296	THOC5	22	45064593	45133561	0.5292	rs131184	-3.13	rs2302141	0.576	13.23	-2.81818	404	lasso	0.66487	4e-74	-2.8623	0.004205
sCCA1	ENSG00000135842	NIBAN1	1	16450832	16482582	0.1773	rs12124929	-3.97	rs555206	0.252381	8.9	-2.69136	401	enet	0.245	1.73e-20	-2.86235	0.00421
sCCA1	ENSG00000261652	PIERCE2	3	14186647	14220283	0.2967	rs8040756	3.05	rs11732	0.288096	-9.93	2.88535	424	lasso	0.304755	6.04e-26	-2.861	0.00422
sCCA2	ENSG00000078269	SYNJ2	19	39109735	39127595	0.2692	rs7772395	-3.57	rs6904665	0.132539	-6.45	-2.85566	565	lasso	0.192026	5.81e-16	2.8615	0.00422
sCCA2	ENSG00000260083	MIR762HG	1	161576081	161578007	0.0726	rs2884737	3.62	rs7206511	0.00694	3.69	-2.1535	230	enet	0.016542	0.014	-2.86136	0.00422
sCCA2	ENSG00000197815	NA	19	49843852	49865714	0.0781	rs1242504	-4.07	rs7219320	0.101327	5.94	-2.90103	423	lasso	0.0843	1.47e-07	-2.85979	0.00424
sCCA3	ENSG00000146247	PHIP	9	127962821	127996437	0.0694	rs9350792	-3.6	rs9359354	0.107	5.98	-2.909	410	lasso	0.105	3.8e-09	-2.85994	0.00424
sCCA1	ENSG00000172766	NAA16	7	19735085	19748710	0.14	rs7986015	3.34	rs4942031	0.152575	7.18	2.4101	337	lasso	0.169881	3.7e-14	2.85925	0.004247
sCCA2	ENSG00000196367	TRRAP	5	138727635	138730885	0.0554	rs10270917	4.09	rs11972017	0.0321	-4.08	2.80791	326	lasso	0.042804	0.000162	-2.85878	0.00425
sCCA1	ENSG00000168824	NSG1	9	33166973	33179981	0.4699	rs4555567	-3.28	rs7670059	0.254876	-9.48	2.56554	409	enet	0.433734	1.6e-39	-2.85811	0.00426
sCCA1	ENSG00000257681	NA	4	186125391	186291339	0.6701	rs10861097	3.35	rs9132	0.679205	-14.54	3.29559	617	enet	0.745274	3.37e-92	-2.85805	0.00426
sCCA3	ENSG00000180096	SEPTIN1	19	1876809	1885546	0.1622	rs11865086	3.66	rs4787643	0.201921	8.41	-2.5824	199	enet	0.192098	5.73e-16	-2.85847	0.00426
sCCA2	ENSG00000270084	NA	16	47188298	47498060	0.1328	rs10798301	-3.27	rs5878	0.17	7.53	2.98276	268	lasso	0.161	1.87e-13	2.85773	0.00427
sCCA3	ENSG00000126062	TMEM115	3	10327438	10335133	0.0617	rs11713193	-5.56	rs9813644	0.00018	3.3	-1.92737	331	enet	0.011124	0.0363	-2.85724	0.00427
sCCA1	ENSG00000144048	DUSP11	17	17584787	17714767	0.0942	rs7604588	-3.72	rs7608328	0.088088	-6.04	-2.6242	368	lasso	0.091146	4.53e-08	2.85703	0.00428
sCCA1	ENSG00000165555	NOXRED1	19	53471504	53541151	0.3929	rs6574343	-3.26	rs11844594	0.491254	12.35	2.93193	573	enet	0.51153	2.8e-49	2.85692	0.00428
sCCA3	ENSG00000007047	MARK4	5	133737778	133747589	0.163	rs4420638	-12.83	rs4884	0.0931	5.88	1.88624	352	lasso	0.148	2.07e-12	2.85656	0.00428
sCCA1	ENSG00000125686	MED1	5	42799982	42887494	0.1314	rs9635726	-3.98	rs4390625	0.0945	5.79	-2.82514	327	lasso	0.07788	4.37e-07	-2.85602	0.00429
sCCA1	ENSG00000163794	UCN	2	58386378	58468507	0.0868	rs7573066	-3.23	rs13404327	0.061757	5.25	2.86504	301	lasso	0.063716	4.81e-06	2.85572	0.00429
sCCA3	ENSG00000137876	RSL24D1	1	205052258	205053645	0.4504	rs8040756	3.05	rs9300	0.302	10.92	1.19452	439	enet	0.440114	2.86e-40	2.85564	0.00429
sCCA2	ENSG00000105856	HBP1	12	108126643	108155049	0.0744	rs12705390	-4.8	rs7794915	0.0253	-4.73	2.46865	336	lasso	0.044705	0.000118	-2.85517	0.0043
sCCA2	ENSG00000174851	YIF1A	6	43597277	43608689	0.1567	rs479018	4.17	rs3132851	0.0168	-5.65	-3.71708	318	lasso	0.037577	0.000389	2.85553	0.0043
sCCA1	ENSG00000197696	NMB	8	94870035	94938294	0.395	rs1014543	-3.2	rs1051168	0.592713	13.54	-2.85394	348	lasso	0.593168	2.41e-61	-2.8544	0.00431
sCCA1	ENSG00000237493	NA	5	108083523	108532542	0.0915	rs2371494	3.4	rs3213122	0.009451	4.19	0.62645	288	lasso	0.046874	8.17e-05	2.85425	0.00431
sCCA3	ENSG00000139908	TSSK4	6	10671651	10695030	0.2467	rs12896458	3.21	rs941504	0.0603	-6.16	2.25625	498	lasso	0.10791	2.5e-09	-2.85435	0.00431
sCCA1	ENSG00000170892	TSEN34	17	61699775	61773663	0.5387	rs11666543	3.98	rs17305311	0.364	-10.58	-1.97946	481	lasso	0.475	1.81e-44	2.85385	0.00432
sCCA2	ENSG00000165118	C9orf64	1	2481359	2488470	0.1403	rs883431	3.68	rs1572030	0.07255	-6.16	3.08642	538	lasso	0.121406	2.35e-10	-2.85274	0.00433
sCCA3	ENSG00000197696	NMB	11	2629558	2721224	0.3859	rs1014543	-3.2	rs1051168	0.586	-13.47	-2.85394	348	lasso	0.591713	4.15e-61	2.85302	0.00433
sCCA1	ENSG00000275854	NA	2	54197975	54532437	0.065	rs261900	3.71	rs4635166	-0.002449	-3.78	3.23113	494	enet	0.01962	0.00819	-2.85215	0.00434
sCCA3	ENSG00000116957	NA	22	51195376	51239737	0.4445	rs10925436	4.32	rs12405889	0.327	10.26	3.51585	351	enet	0.366002	4.73e-32	2.85233	0.00434
sCCA3	ENSG00000187105	HEATR4	17	44588877	44633016	0.0974	rs10136726	-4.27	rs8012614	0.0069	4.42	1.68692	360	enet	0.013933	0.0221	2.85261	0.00434
sCCA1	ENSG00000090554	FLT3LG	19	33177995	33182656	0.074	rs1042122	-4.91	rs2073614	0.0285	-4.74	-3.16583	363	enet	0.0432	0.000152	2.85176	0.00435
sCCA1	ENSG00000237118	NA	1	26758773	26797785	0.0967	rs8109627	3.62	rs2607416	0.0054	3.65	2.09307	429	lasso	0.00549	0.103	2.8517	0.00435
sCCA3	ENSG00000180773	SLC36A4	16	58741035	58768261	0.3468	rs1876602	4.81	rs935447	0.207145	-8.11	-3.65425	444	lasso	0.311901	1.25e-26	2.85178	0.00435
sCCA3	ENSG00000053900	ANAPC4	7	5229819	5273457	0.5361	rs2271954	-3.28	rs7684466	0.673579	14.31	-2.66102	541	enet	0.676925	1.54e-76	-2.85067	0.00436
sCCA3	ENSG00000100401	RANGAP1	22	40742507	40786467	0.1074	rs2073167	3.84	rs5751072	0.0982	-6.07	-2.19591	255	lasso	0.11383	8.9e-10	2.8505	0.004365
sCCA2	ENSG00000250091	NA	14	77893018	77924295	0.3938	rs1048497	4.72	rs9971695	0.314246	-9.99	3.10946	422	lasso	0.320513	1.83e-27	-2.84994	0.00437
sCCA1	ENSG00000274756	RPS2P50	9	127912932	127913868	0.0613	rs8081458	3.35	rs1005551	0.0486	4.96	2.94076	328	enet	0.06111	7.46e-06	2.8491	0.00438
sCCA2	ENSG00000122687	MRM2	2	73612886	73837920	0.3749	rs11764590	5.04	rs7787274	0.432	-11.51	-2.82008	419	lasso	0.425505	1.44e-38	2.84913	0.00438
sCCA3	ENSG00000109787	KLF3	2	89442057	89442643	0.146	rs12506270	-5.48	rs16994483	0.078886	-5.33	-2.22538	576	lasso	0.075624	6.41e-07	2.84958	0.00438
sCCA1	ENSG00000240875	LINC00886	18	20777108	21017925	0.689	rs4680339	-3.94	rs1430410	0.711087	-14.71	2.43747	446	enet	0.748698	4.32e-93	-2.84839	0.00439
sCCA2	ENSG00000108395	TRIM37	19	21541732	21562104	0.1778	rs11079372	3.77	rs2877926	0.30399	9.78	-2.96288	286	lasso	0.297	3.43e-25	-2.84839	0.00439
sCCA2	ENSG00000113597	TRAPPC13	17	20318860	20334321	0.2288	rs6449780	-3.99	rs17240981	0.0949	-6.4	-3.29802	391	lasso	0.159495	2.51e-13	2.8486	0.00439
sCCA2	ENSG00000155755	TMEM237	22	43192508	43254112	0.0702	rs3769823	-4.17	rs193607	0.0612	-5.05	2.84884	440	lasso	0.039677	0.000273	-2.85	0.00439
sCCA2	ENSG00000156502	SUPV3L1	2	61165339	61165739	0.2424	rs2805915	3.16	rs5018859	0.14532	6.92	1.95711	530	lasso	0.19586	2.8e-16	2.84842	0.00439
sCCA3	ENSG00000111275	ALDH2	22	17660194	17702879	0.319	rs10774625	-7.04	rs666951	0.412	11.41	1.9678	219	lasso	0.445	8.01e-41	2.84782	0.0044
sCCA1	ENSG00000100296	THOC5	1	183441351	183567381	0.7095	rs131184	-3.13	rs2302141	0.736055	15	-2.81818	404	enet	0.793883	3.82e-106	-2.84746	0.00441
sCCA1	ENSG00000121101	TEX14	5	176830205	176869902	0.2977	rs12949138	-3.29	rs2013182	0.415	-11.3	-3.04529	303	enet	0.4256	1.41e-38	2.84732	0.00441
sCCA3	ENSG00000162482	AKR7A3	15	44069285	44094787	0.1658	rs10158092	3.51	rs7529705	0.0942	5.98	1.21046	496	lasso	0.144091	4.12e-12	2.84719	0.00441
sCCA3	ENSG00000187187	ZNF546	16	30585061	30597092	0.0924	rs337789	2.46	rs1836011	-0.00312	-3.46	-1.1965	399	enet	-0.000921	0.397	2.84706	0.00441
sCCA1	ENSG00000156030	MIDEAS	1	151030234	151040970	0.3112	rs10136726	-4.27	rs7182	0.200215	-8.57	1.95604	387	lasso	0.253233	3.34e-21	-2.84624	0.00442
sCCA3	ENSG00000032444	PNPLA6	12	117581146	117628336	0.2464	rs11880337	-3.77	rs6791	0.0635	5.33	1.21798	421	enet	0.112	1.18e-09	2.84682	0.00442
sCCA3	ENSG00000167202	TBC1D2B	14	69517598	69619867	0.3334	rs9788721	-7.01	rs2044099	0.277	-9.71	-2.47509	415	enet	0.352829	1.09e-30	2.84641	0.00442
sCCA1	ENSG00000099364	FBXL19	1	145524891	145543868	0.0501	rs2884737	3.62	rs732172	0.049308	4.74	-2.73531	233	enet	0.0338	0.000736	-2.8451	0.00444
sCCA2	ENSG00000125734	GPR108	12	93799449	93836038	0.629	rs7246454	2.9	rs340141	0.524	-12.77	2.5409	473	enet	0.577911	6.46e-59	-2.84508	0.00444
sCCA1	ENSG00000272948	NA	1	150547032	150552066	0.1158	rs12483205	4.65	rs2835552	0.02389	4.24	0.9776	462	lasso	0.05455	2.25e-05	2.84481	0.004444
sCCA1	ENSG00000198336	MYL4	1	19609052	19615744	0.3222	rs4144743	3.86	rs16941635	0.303	-9.68	-2.43728	337	lasso	0.31058	1.67e-26	2.84423	0.00445
sCCA3	ENSG00000114270	COL7A1	7	64295658	64297260	0.0617	rs6442119	3.47	rs2362452	0.023	-4.08	3.37291	248	enet	0.030076	0.00138	-2.84438	0.00445
sCCA1	ENSG00000167775	CD320	18	74506688	74534251	0.4168	rs8107330	3.87	rs9426	0.158	7.63	3.61323	372	lasso	0.295	4.99e-25	2.84344	0.00446
sCCA3	ENSG00000169047	IRS1	12	32943679	33049774	0.2164	rs2713552	4.31	rs13425767	0.0759	-5.86	-1.61136	456	lasso	0.100413	9.18e-09	2.84329	0.00446
sCCA3	ENSG00000186162	CIDECP1	14	77860364	77889860	0.1202	rs11928209	-3.45	rs6442147	0.0304	4.7	-1.57555	524	enet	0.010535	0.0404	-2.84333	0.00446
sCCA3	ENSG00000130856	ZNF236	12	21621845	21654603	0.2911	rs4588071	3.54	rs9973056	0.375074	10.8	-2.7781	658	enet	0.374	6.83e-33	-2.84318	0.004467
sCCA1	ENSG00000171634	BPTF	1	19578033	19586622	0.0913	rs7221651	-3.48	rs9891146	0.0922	5.86	-2.84229	318	lasso	0.06899	1.97e-06	-2.84218	0.00448
sCCA2	ENSG00000257681	NA	13	73302061	73330336	0.5438	rs10861097	3.35	rs751448	0.47222	-12.03	3.29238	617	enet	0.522344	9.31e-51	-2.84205	0.00448
sCCA3	ENSG00000073605	GSDMB	12	106695707	106740793	0.1708	rs2302776	3.98	rs11557467	0.174	-7.75	-3.07324	290	lasso	0.176	1.3e-14	2.84197	0.00448
sCCA3	ENSG00000172380	GNG12	15	91498100	91506349	0.1179	rs11581047	3.45	rs269350	0.00554	4.38	-1.81885	575	enet	0.024527	0.00353	-2.84202	0.00448
sCCA3	ENSG00000101493	ZNF516	16	30234230	30346695	0.0748	rs4588071	3.32	rs2658747	0.033276	-4.51	-2.9683	584	lasso	0.0365	0.000464	2.84207	0.004482
sCCA1	ENSG00000203288	TDRKH-AS1	11	66037303	66045996	0.3104	rs12130368	4.06	rs3811414	0.310749	10.03	2.98327	334	lasso	0.334	7.89e-29	2.8417	0.00449
sCCA3	ENSG00000105676	ARMC6	16	31129399	31130068	0.0625	rs4808844	5.26	rs2011503	0.0133	3.59	2.21981	331	lasso	0.0109	0.0378	2.8413	0.00449
sCCA3	ENSG00000168234	TTC39C	2	99757948	99767950	0.2042	rs1788783	4.69	rs5026773	0.038317	-5.78	0.5039	413	enet	0.0807	2.72e-07	-2.84127	0.004493
sCCA2	ENSG00000053900	ANAPC4	1	8412457	8877702	0.5993	rs2271954	-3.28	rs7684466	0.712959	14.74	-2.66102	541	enet	0.705831	1.03e-82	-2.84061	0.0045
sCCA2	ENSG00000215458	AATBC	11	86085778	86134151	0.0782	rs9306160	3.31	rs2838326	0.054276	4.99	2.5692	291	lasso	0.05268	3.08e-05	2.84064	0.004502
sCCA1	ENSG00000087086	FTL	2	54080050	54087126	0.0901	rs516246	-4.82	rs11667351	-0.00281	3.78	-0.04602	423	enet	0.00441	0.127	2.83987	0.00451
sCCA3	ENSG00000176595	KBTBD11	11	74202757	74204778	0.2911	rs7014327	4.5	rs9650491	-0.000536	-4.21	-1.2768	628	enet	0.089228	6.3e-08	2.83998	0.00451
sCCA1	ENSG00000228672	PROB1	16	89884587	89937727	0.3867	rs260727	-2.87	rs11242465	0.417575	11.58	2.68438	272	lasso	0.448388	2.97e-41	2.83943	0.004519
sCCA1	ENSG00000105323	HNRNPUL1	17	38060848	38076107	0.1378	rs12971430	4.17	rs12974420	0.0649	-5.33	2.99058	386	lasso	0.0698	1.72e-06	-2.83949	0.00452
sCCA1	ENSG00000160767	ENTREP3	3	50337320	50349812	0.1006	rs4971100	-4.53	rs2075566	0.125083	-6.45	-2.92849	300	lasso	0.112	1.14e-09	2.83882	0.00453
sCCA3	ENSG00000278311	GGNBP2	1	184659365	184724047	0.3418	rs2285639	2.98	rs12941866	0.547	-12.95	2.51288	334	lasso	0.561	2.85e-56	-2.83871	0.00453
sCCA3	ENSG00000186654	PRR5	7	23145353	23217533	0.2178	rs2013581	-3.17	rs6007260	0.0551	-5.08	-2.19803	739	lasso	0.09635	1.85e-08	2.8378	0.004543
sCCA1	ENSG00000142627	EPHA2	16	81478775	81745367	0.2017	rs6668919	4.27	rs7538966	0.215771	8.43	2.56819	351	lasso	0.207	3.38e-17	2.83748	0.00455
sCCA1	ENSG00000225217	HSPA7	8	104152938	104242533	0.4653	rs12731669	-3.54	rs2099684	0.143787	7.14	-3.05386	446	enet	0.244	2.01e-20	-2.836	0.00457
sCCA3	ENSG00000154767	XPC	11	67056018	67069956	0.2704	rs3796311	-3.74	rs2228001	0.17	8.25	2.24693	584	lasso	0.182534	3.49e-15	2.83612	0.00457
sCCA3	ENSG00000178982	EIF3K	6	145822719	146057160	0.1384	rs7259473	-3.03	rs2232997	0.0258	4.78	1.6586	408	enet	0.0647	4.1e-06	2.8362	0.00457
sCCA2	ENSG00000136933	RABEPK	17	61773262	61778532	0.135	rs3122938	-4.69	rs656322	0.029279	-4.87	2.99836	322	enet	0.045435	0.000104	-2.83528	0.00458
sCCA3	ENSG00000074219	TEAD2	16	68258616	68261637	0.1318	rs1042122	-4.91	rs892149	0.0125	-4.33	-2.73877	374	enet	0.067	2.74e-06	2.83485	0.00458
sCCA2	ENSG00000105849	POLR1F	10	75541805	75543410	0.1856	rs2192477	3.55	rs2285928	0.128	-6.54	1.65014	537	enet	0.196305	2.57e-16	-2.83453	0.00459
sCCA2	ENSG00000228672	PROB1	11	64107695	64125006	0.2765	rs260727	-2.87	rs11242465	0.332	10.12	2.68438	272	lasso	0.346105	5.25e-30	2.83356	0.0046
sCCA1	ENSG00000233554	NA	16	9185505	9215497	0.1471	rs7865934	-3.24	rs10971438	0.132	6.89	2.3264	481	enet	0.142	5.77e-12	2.83292	0.00461
sCCA1	ENSG00000277744	NA	3	158414681	158450485	0.1233	rs8109627	3.62	rs284663	0.111	6.21	-2.47824	386	lasso	0.112	1.25e-09	-2.83316	0.00461
sCCA3	ENSG00000109762	SNX25	15	68112042	68126899	0.0853	rs11728538	2.92	rs4519834	0.007352	-4.08	-2.8408	518	lasso	0.004264	0.13	2.83252	0.00462
sCCA2	ENSG00000129968	ABHD17A	8	95962265	95963624	0.1479	rs7249187	3.72	rs12977033	-0.00329	-3.72	2.66194	371	enet	0.000941	0.258	-2.83171	0.00463
sCCA3	ENSG00000129636	ITFG1	14	104160897	104161507	0.1475	rs11865790	3.55	rs17811434	0.055208	5.15	-1.9819	182	enet	0.082614	1.95e-07	-2.83092	0.00464
sCCA3	ENSG00000240288	GHRLOS	3	57741177	57914895	0.6714	rs11928209	-3.45	rs164938	0.481	-12.15	-3.14425	612	lasso	0.577127	8.57e-59	2.83116	0.00464
sCCA2	ENSG00000108557	RAI1	16	68318406	68344849	0.1468	rs1242504	-4.07	rs3760188	0.059548	4.94	2.36774	407	enet	0.0607	8.04e-06	2.83015	0.00465
sCCA3	ENSG00000242779	ZNF702P	19	12203658	12251222	0.2892	rs8112908	3.48	rs182775	0.0639	5.37	1.77881	475	enet	0.0959	2e-08	2.83051	0.00465
sCCA3	ENSG00000237190	CDKN2AIPNL	4	103649903	103651328	0.1144	rs2546357	3.21	rs10036684	0.0296	4.33	2.65043	289	enet	0.0415	0.000201	2.8301	0.004653
sCCA3	ENSG00000250722	SELENOP	17	61688132	61688544	0.0856	rs4129472	2.81	rs2972756	0.00246	3.77	0.15175	321	enet	0.0439	0.000134	2.82903	0.004669
sCCA2	ENSG00000115392	FANCL	1	146674857	146676513	0.0394	rs4672240	3.13	rs2717036	0.0318	-4.36	2.83915	340	lasso	0.027817	0.00202	-2.83	0.00467
sCCA3	ENSG00000174529	TMEM81	20	35624752	35724398	0.2592	rs6662930	3.76	rs7520752	0.263	9.19	3.13823	606	lasso	0.285612	3.82e-24	2.82826	0.00468
sCCA3	ENSG00000110851	PRDM4	20	54967427	54979518	0.162	rs1895957	4.57	rs1814335	0.128	6.56	-2.82629	467	lasso	0.124	1.47e-10	-2.82757	0.00469
sCCA3	ENSG00000124688	MAD2L1BP	2	240323130	240324058	0.0788	rs7742789	-5.52	rs4714684	0.0322	4.05	4.02331	429	enet	0.0415	0.000202	2.82737	0.00469
sCCA1	ENSG00000164951	PDP1	17	57697219	57773671	0.2421	rs10504931	3.57	rs7842358	0.29162	-9.49	-2.82685	429	lasso	0.28797	2.31e-24	2.82685	0.0047
sCCA3	ENSG00000151422	FER	3	48332283	48332865	0.2375	rs6861718	-3.34	rs6882107	0.013	4.6	1.4912	317	enet	0.104	5.05e-09	2.82647	0.004706
sCCA3	ENSG00000137434	C6orf52	9	95146249	95166978	0.1079	rs9358532	-3.69	rs4712827	0.0323	-4.34	1.83624	469	enet	0.0308	0.00122	-2.82615	0.00471
sCCA1	ENSG00000198909	MAP3K3	7	102277474	102312076	0.3283	rs8081612	3.07	rs9891018	0.495	-12.45	2.84608	274	lasso	0.49491	4.52e-47	-2.8257	0.00472
sCCA2	ENSG00000238164	NA	19	41816094	41830788	0.0755	rs262680	3.21	rs6603813	0.0208	4.28	2.48952	367	enet	0.02	0.00772	2.82545	0.00472
sCCA3	ENSG00000269821	KCNQ1OT1	6	159057506	159065771	0.1924	rs4929971	-3.44	rs12278063	-0.002618	3.9	-0.74312	513	enet	0.014889	0.0186	-2.82549	0.00472
sCCA1	ENSG00000170634	ACYP2	10	75390314	75391248	0.4119	rs11898505	4.73	rs1421622	0.530047	-12.84	3.14676	455	enet	0.540475	2.6e-53	-2.82463	0.00473
sCCA1	ENSG00000184319	RPL23AP7	1	26503894	26516377	0.6094	rs6010044	-3.28	rs3865766	0.285711	9.54	-1.8113	198	enet	0.448657	2.76e-41	-2.82485	0.00473
sCCA1	ENSG00000238083	LRRC37A2	15	79603404	79704334	0.6145	rs11874	-3.78	rs169201	0.689	-14.56	2.37329	135	enet	0.70308	4.22e-82	-2.82474	0.00473
sCCA1	ENSG00000267475	NA	11	76155967	76264069	0.4447	rs12610342	-3.78	rs881273	0.323	-10.4	1.40388	399	lasso	0.472	3.49e-44	-2.82511	0.00473
sCCA1	ENSG00000117682	DHDDS	4	139949266	140098372	0.4078	rs11247867	3.55	rs3811461	0.369138	10.76	2.88052	371	lasso	0.375	5.76e-33	2.82212	0.00477
sCCA1	ENSG00000239900	ADSL	22	43192508	43254112	0.1256	rs713898	-3.03	rs139921	0.059116	-5.5	-1.66719	299	enet	0.113808	8.93e-10	2.82173	0.00478
sCCA2	ENSG00000157954	WIPI2	14	69340860	69446157	0.1862	rs13223581	-3.22	rs6955907	0.163	7.3	-2.64895	361	lasso	0.157134	3.87e-13	-2.82155	0.00478
sCCA2	ENSG00000277476	NA	4	140188034	140223705	0.0935	rs7221651	-3.48	rs6504574	0.055117	5.31	-3.08292	323	lasso	0.0774	4.77e-07	-2.82162	0.00478
sCCA3	ENSG00000125166	GOT2	18	46570039	46987717	0.445	rs7187598	3.85	rs863944	0.346441	-10.31	-1.5101	459	lasso	0.46332	4.58e-43	2.82117	0.00478
sCCA1	ENSG00000232630	NA	9	86595626	86618985	0.2557	rs3122938	-4.69	rs465689	0.445	-11.91	2.36563	312	enet	0.457	3e-42	-2.82095	0.00479
sCCA2	ENSG00000151445	VIPAS39	12	104140093	104162636	0.2074	rs6574343	-3.26	rs12435136	0.180403	7.6	3.00593	594	lasso	0.154655	6.08e-13	2.8206	0.00479
sCCA1	ENSG00000239951	IGKV3-20	3	123616152	123680564	0.0279	rs17838437	3.04	rs6547793	0.009338	3.78	2.89096	46	enet	0.013783	0.0227	2.82036	0.0048
sCCA2	ENSG00000116127	ALMS1	19	4969125	5153606	0.25	rs7604588	-3.72	rs12465867	0.18	7.61	-3.50868	299	lasso	0.23407	1.61e-19	-2.82	0.0048
sCCA3	ENSG00000134490	TMEM241	1	168664697	168698502	0.2057	rs1788783	4.69	rs11082402	0.190802	7.74	1.8697	344	lasso	0.194	4.23e-16	2.81984	0.004805
sCCA1	ENSG00000172687	ZNF738	7	95034175	95064510	0.3632	rs9749580	4.03	rs488125	0.458	11.93	2.1571	285	enet	0.488	3.33e-46	2.81909	0.00482
sCCA3	ENSG00000189423	NA	19	54677107	54693733	0.1678	rs11870381	3.66	rs16941857	0.0818	-7.49	-2.59817	177	enet	0.2	1.17e-16	2.8185	0.00482
sCCA3	ENSG00000242247	ARFGAP3	22	43192508	43254112	0.1734	rs5758951	-3.05	rs9607955	0.263	-9.28	-2.886	525	lasso	0.25523	2.22e-21	2.8168	0.00485
sCCA1	ENSG00000232713	NA	16	28505970	28510291	0.1358	rs10189857	-4.41	rs17539290	0.029424	5.82	2.29459	350	lasso	0.091993	3.92e-08	2.81591	0.00486
sCCA2	ENSG00000093072	ADA2	6	80624529	80657297	0.8457	rs5992761	2.82	rs17807317	0.767428	15.28	-2.81318	532	enet	0.788589	1.79e-104	-2.81565	0.004868
sCCA1	ENSG00000279198	NA	8	74903587	74941322	0.1319	rs10419282	3.02	rs4808324	0.0295	4.61	1.44047	558	enet	0.0673	2.62e-06	2.81561	0.00487
sCCA2	ENSG00000198055	GRK6	15	42565431	42645864	0.0499	rs6870999	2.84	rs251848	0.00052	3.48	-2.32519	267	lasso	0.028131	0.00192	-2.81524	0.00487
sCCA3	ENSG00000116698	SMG7	11	16634679	16778428	0.106	rs7535835	-3.25	rs12753665	0.0584	-5.13	-2.9554	511	lasso	0.043149	0.000153	2.81547	0.00487
sCCA1	ENSG00000140264	SERF2	14	74353320	74399214	0.1356	rs689797	4.63	rs654276	0.140927	7.23	1.9068	241	enet	0.162386	1.48e-13	2.8145	0.00489
sCCA1	ENSG00000197162	ZNF785	16	28889726	28915830	0.038	rs11865086	3.66	rs4889606	0.028412	-4.19	2.76255	183	lasso	0.03653	0.000464	-2.81405	0.00489
sCCA2	ENSG00000213190	MLLT11	16	30125426	30134827	0.0674	rs6698495	4.77	rs7412746	0.0676	-5.05	2.65356	317	lasso	0.0596	9.61e-06	-2.81418	0.00489
sCCA1	ENSG00000135108	FBXO21	17	53046088	53241646	0.4251	rs1875140	-3.56	rs2133678	0.361664	10.52	-2.84264	562	lasso	0.355576	5.68e-31	-2.81327	0.0049
sCCA1	ENSG00000139990	DCAF5	1	16174359	16266955	0.1534	rs4902699	3.22	rs242099	0.054571	-5.62	1.96267	526	lasso	0.091487	4.27e-08	-2.81348	0.0049
sCCA1	ENSG00000177889	UBE2N	17	62116502	62208179	0.2583	rs1135400	-3.68	rs7968453	0.141786	-7.53	1.45999	448	enet	0.224174	1.15e-18	-2.81338	0.0049
sCCA2	ENSG00000143127	ITGA10	2	213864429	214017151	0.0827	rs9286836	3.2	rs11577342	0.0156	4.44	-2.0281	107	lasso	0.043	0.000157	-2.81324	0.0049
sCCA1	ENSG00000234338	NA	1	43232940	43263968	0.4358	rs17139597	2.98	rs6964405	0.142086	-7.6	2.57	274	enet	0.238589	6.51e-20	-2.81258	0.00491
sCCA2	ENSG00000162482	AKR7A3	1	171454651	171562650	0.1697	rs10158092	3.51	rs6694521	0.0409	5.68	-2.21392	496	enet	0.13	4.88e-11	-2.81287	0.00491
sCCA3	ENSG00000143384	MCL1	1	155629237	155658791	0.0694	rs6698495	4.77	rs1776273	0.00815	-3.64	-0.436045	289	enet	0.017647	0.0115	2.8126	0.00491
sCCA1	ENSG00000264278	ZNF236-DT	14	24867992	24888494	0.1537	rs4588071	3.54	rs2658747	0.089289	6.14	-2.96829	658	lasso	0.09246	3.62e-08	-2.8122	0.00492
sCCA2	ENSG00000165555	NOXRED1	2	175936978	176033110	0.2879	rs6574343	-3.26	rs8005759	0.325942	10.17	-3.16665	573	enet	0.313752	8.28e-27	-2.8118	0.00493
sCCA2	ENSG00000280020	NA	19	39693471	39694906	0.111	rs4037396	3.58	rs17732573	0.010972	3.87	-0.6473	299	enet	0.0532	2.85e-05	-2.81176	0.00493
sCCA3	ENSG00000057294	PKP2	1	21132963	21503377	0.1643	rs7299495	3.68	rs10506090	0.0158	5.25	-2.18172	476	enet	0.0707	1.49e-06	-2.81159	0.00493
sCCA2	ENSG00000136122	BORA	12	108126643	108155049	0.1913	rs7322168	-3.58	rs11839068	0.013901	4.85	1.86915	514	enet	0.08511	1.27e-07	2.8111	0.00494
sCCA3	ENSG00000004700	RECQL	22	42905974	42915808	0.3175	rs1871395	3.69	rs7965230	0.0671	6.1	-2.21355	547	enet	0.202	8.79e-17	-2.8108	0.00494
sCCA3	ENSG00000053372	MRTO4	9	95375466	95432547	0.3268	rs10158092	3.51	rs10917277	0.259	8.96	3.04323	507	enet	0.293334	7.27e-25	2.81068	0.00494
sCCA1	ENSG00000166046	TCP11L2	6	126068810	126082415	0.2783	rs1215768	-2.96	rs10861578	0.22859	-9.38	-2.5564	533	lasso	0.312562	1.08e-26	2.8101	0.00495
sCCA2	ENSG00000183604	SMG1P5	1	43272723	43282954	0.3117	rs11865086	3.66	rs13331817	0.295	9.57	-2.7526	207	lasso	0.298089	2.59e-25	-2.80908	0.00497
sCCA3	ENSG00000166965	RCCD1	2	240323130	240324058	0.5117	rs1894401	-4.74	rs2290202	0.518	12.61	2.49953	487	lasso	0.535474	1.35e-52	2.8092	0.00497
sCCA3	ENSG00000273619	NA	12	122277433	122301502	0.4168	rs4925386	4.56	rs6121558	0.475444	-12.18	2.71463	507	lasso	0.479363	4.53e-45	-2.80911	0.00497
sCCA1	ENSG00000262766	NA	19	44609616	44617298	0.0901	rs2884737	3.62	rs4889606	0.08865	5.74	2.76255	243	enet	0.0913	4.41e-08	2.80803	0.00498
sCCA2	ENSG00000273045	C2orf15	14	73525144	73588122	0.1487	rs6733135	-5.21	rs1451245	0.0582	-5.85	-2.3516	291	enet	0.077136	4.96e-07	2.81	0.00498
sCCA3	ENSG00000245156	NA	15	75118888	75124141	0.0792	rs479018	4.17	rs11821155	0.043821	-4.59	2.46934	325	lasso	0.067816	2.41e-06	-2.80816	0.00498
sCCA3	ENSG00000142599	RERE	1	44686742	44820932	0.3321	rs301805	2.74	rs301805	0.36	10.64	2.74499	374	lasso	0.374234	6.46e-33	2.80748	0.00499
sCCA1	ENSG00000149201	CCDC81	5	141016517	141020644	0.2389	rs3741007	-3.63	rs6592284	0.20055	-8.13	2.7639	551	lasso	0.222582	1.57e-18	-2.80716	0.005
sCCA3	ENSG00000275395	FCGBP	12	112107656	112108166	0.1505	rs337789	2.46	rs24136	0.0821	-5.62	2.43155	400	lasso	0.0771	4.99e-07	-2.80728	0.005
sCCA1	ENSG00000119737	GPR75	22	19318221	19435224	0.1855	rs11889094	-3.72	rs805374	0.190204	-7.7	2.94095	465	enet	0.213572	9.2e-18	-2.80471	0.00504
sCCA2	ENSG00000175536	LIPT2	2	100016938	100106497	0.1757	rs11607100	3.62	rs507620	0.0302	-5.09	-1.72051	413	enet	0.118946	3.63e-10	2.80445	0.00504
sCCA3	ENSG00000204991	SPIRE2	7	97595402	97596386	0.6671	rs1805007	-3.15	rs7195066	0.606014	13.63	2.8227	356	enet	0.671013	2.41e-75	2.80433	0.00504
sCCA1	ENSG00000073605	GSDMB	19	11670189	11729950	0.2562	rs2302776	3.98	rs8067378	0.369	-10.72	-2.95145	290	enet	0.36983	1.88e-32	2.80364	0.00505
sCCA2	ENSG00000116406	EDEM3	3	171757418	172119455	0.3566	rs12124929	-3.97	rs6663178	0.495	12.45	-2.67684	425	enet	0.51	5.1e-49	-2.80368	0.00505
sCCA3	ENSG00000114378	HYAL1	16	30194148	30200397	0.2838	rs2271961	-5.93	rs1989839	0.25	-9.03	-1.14525	327	enet	0.274666	3.9e-23	2.80401	0.00505
sCCA3	ENSG00000122550	KLHL7	2	211295973	211342376	0.2518	rs6954897	3.61	rs10256996	0.145526	6.85	2.56271	431	lasso	0.140964	7.24e-12	2.804	0.00505
sCCA3	ENSG00000153815	CMIP	9	106856541	106903698	0.1513	rs6564889	5.33	rs1017238	0.015446	4.4	-0.4539	746	enet	0.045486	0.000103	-2.80403	0.00505
sCCA1	ENSG00000172932	ANKRD13D	16	69740899	69760854	0.2658	rs3758938	3.45	rs1138272	0.16331	-7.35	2.6122	271	lasso	0.266035	2.37e-22	-2.8033	0.00506
sCCA2	ENSG00000164929	BAALC	3	68684856	68686175	0.2021	rs12680146	3.23	rs7004923	0.107	5.86	1.96873	473	lasso	0.163565	1.19e-13	2.80287	0.00506
sCCA1	ENSG00000136490	LIMD2	16	28889726	28915830	0.1037	rs8081612	3.07	rs7220821	0.0507	-5.8	2.98034	301	lasso	0.07666	5.38e-07	-2.8025	0.00507
sCCA2	ENSG00000112425	EPM2A	2	89156674	89157196	0.2111	rs854144	3.02	rs1292335	0.157739	7.13	-2.49456	300	lasso	0.146678	2.59e-12	-2.80254	0.00507
sCCA3	ENSG00000263276	NA	7	2552163	2568811	0.0824	rs35316276	3.71	rs1364344	0.03177	-4.81	2.7979	302	lasso	0.032038	0.00099	-2.8022	0.00508
sCCA2	ENSG00000172586	CHCHD1	1	26503894	26516377	0.1261	rs12247028	4.54	rs2675677	0.047779	-5.54	1.60346	241	enet	0.081002	2.57e-07	-2.80118	0.00509
sCCA1	ENSG00000182831	HAPSTR1	12	6874682	6880116	0.2028	rs8059935	4.85	rs1048687	0.123562	6.47	2.22737	548	lasso	0.1167	5.38e-10	2.80068	0.0051
sCCA1	ENSG00000279649	NA	3	157823644	158263519	0.2444	rs35316276	3.71	rs9933029	0.303165	9.75	2.61349	312	lasso	0.31401	7.82e-27	2.80093	0.0051
sCCA3	ENSG00000168071	CCDC88B	1	43272723	43282954	0.1798	rs35169799	-4.45	rs694739	0.112297	-6.3	2.93812	354	lasso	0.140725	7.56e-12	-2.80037	0.0051
sCCA1	ENSG00000118849	RARRES1	4	15683285	15707188	0.0998	rs1730038	4.23	rs4680460	0.118286	6.14	2.9375	400	lasso	0.102585	6.3e-09	2.80025	0.00511
sCCA1	ENSG00000188779	SKOR1	9	123970072	124095121	0.4822	rs10152973	4.2	rs12441715	0.469591	12.1	2.17521	349	lasso	0.584321	6.33e-60	2.8	0.00511
sCCA1	ENSG00000269940	NA	22	42229109	42303312	0.2356	rs17791722	-4.97	rs12884809	0.266969	-9.16	-4.33358	349	lasso	0.323654	9.02e-28	2.80011	0.00511
sCCA2	ENSG00000253878	NA	1	15931077	15931538	0.0927	rs1000286	-4.56	rs10097930	0.0287	4.77	-2.00108	499	enet	0.026322	0.0026	-2.80012	0.00511
sCCA1	ENSG00000163681	SLMAP	17	8091652	8093564	0.1238	rs839241	3.9	rs13066766	0.186919	7.68	2.80304	366	lasso	0.170839	3.1e-14	2.7992	0.00512
sCCA1	ENSG00000103061	SLC7A6OS	6	126068810	126082415	0.1116	rs35316276	3.71	rs9928605	0.10234	-5.93	2.87417	316	enet	0.08956	5.94e-08	-2.79893	0.00513
sCCA1	ENSG00000132010	ZNF20	20	34203814	34208971	0.0917	rs8100206	2.94	rs2459047	0.0994	5.86	-2.78272	292	lasso	0.0852	1.26e-07	-2.79883	0.00513
sCCA1	ENSG00000248971	KRT8P46	19	12540521	12551926	0.3854	rs7685399	4.32	rs223490	0.515312	12.54	2.94199	348	lasso	0.571454	6.48e-58	2.79895	0.00513
sCCA1	ENSG00000270587	NA	11	66129992	66139685	0.05	rs8081612	3.07	rs7216798	0.0269	-4.59	3.04367	275	enet	0.03099	0.00118	-2.79863	0.00513
sCCA3	ENSG00000226015	CCT8P1	14	103398716	103523799	0.094	rs2353987	4.25	rs750467	0.0284	4.61	-1.88029	390	lasso	0.051222	3.93e-05	-2.79745	0.00515
sCCA3	ENSG00000080839	RBL1	19	6729925	6737614	0.0745	rs17785799	-2.94	rs2344095	0.040454	4.66	-2.47845	257	lasso	0.05737	1.4e-05	-2.79598	0.00517
sCCA3	ENSG00000101138	CSTF1	17	3572109	3572962	0.1983	rs1468055	-3.59	rs1571460	0.027549	4.66	-2.13092	567	lasso	0.052316	3.27e-05	-2.79542	0.00518
[truncated: 35,426 more rows]
