# Supplementary material for: Multivariate genome-wide analysis of aging-related traits identifies novel loci and new drug targets for healthy aging
Source: Nat Aging. 2023 Aug 7;3(8):1020–35. doi: 10.1038/s43587-023-00455-5 (PMC10432278; doi:10.1038/s43587-023-00455-5)
Supplement: Source Data Extended Data Fig.2 — Excel file containing data underlying Extended Data Fig. 2. [file 43587_2023_455_MOESM9_ESM.xlsx]

## Sheet: HDL-C panel
Ensembl_gene_id	Z	Pvalue
ENSG00000004534	5.06969	3.98e-07
ENSG00000036565	0.278737	0.780447
ENSG00000065029	1.61526	0.106253
ENSG00000069399	-2.15586	0.0310944
ENSG00000073711	3.68979	0.000224438
ENSG00000090621	6.06741	1.3e-09
ENSG00000111252	4.9608	7.02e-07
ENSG00000116299	0.719356	0.471922
ENSG00000116990	3.69882	0.000216605
ENSG00000124678	5.47619	4.35e-08
ENSG00000124920	-2.06537	0.038888
ENSG00000126368	3.80346	0.000142688
ENSG00000127603	-1.45608	0.145371
ENSG00000133315	2.79523	0.00518623
ENSG00000134824	-6.41187	1.44e-10
ENSG00000134825	-7.47864	7.51e-14
ENSG00000142273	4.91594	8.84e-07
ENSG00000143126	3.22598	0.00125542
ENSG00000146197	0.594457	0.552206
ENSG00000149485	-4.41423	1.01e-05
ENSG00000149782	2.17365	0.0297311
ENSG00000153093	2.40002	0.0163942
ENSG00000163909	1.96287	0.0496616
ENSG00000164061	1.17668	0.239323
ENSG00000167994	-1.48325	0.138007
ENSG00000175445	2.63135	0.00850461
ENSG00000183682	5.47467	4.38e-08
ENSG00000196428	2.74429	0.00606425
ENSG00000204842	9.76178	1.64e-22
ENSG00000221968	-2.02352	0.0430193
ENSG00000002330	0.844451	0.398418
ENSG00000038427	3.92729	8.59e-05
ENSG00000043514	4.15863	3.2e-05
ENSG00000073008	2.16227	0.0305972
ENSG00000114353	-0.0276728	0.977923
ENSG00000116983	-0.201502	0.840306
ENSG00000119608	3.82874	0.000128799
ENSG00000119689	3.95496	7.65e-05
ENSG00000126351	3.85956	0.000113592
ENSG00000130749	4.86193	1.16e-06
ENSG00000134243	3.98844	6.65e-05
ENSG00000134490	3.39621	0.000683248
ENSG00000134780	1.25337	0.210069
ENSG00000141452	3.98795	6.66e-05
ENSG00000141458	4.19057	2.78e-05
ENSG00000144152	3.85271	0.00011682
ENSG00000149781	3.03882	0.00237507
ENSG00000153094	3.98131	6.85e-05
ENSG00000164068	5.75373	8.73e-09
ENSG00000167995	-1.10675	0.268401
ENSG00000168389	-3.66537	0.000246983
ENSG00000170606	4.19721	2.7e-05
ENSG00000172922	2.54498	0.0109284
ENSG00000172977	2.54169	0.0110317
ENSG00000173039	2.69931	0.00694837
ENSG00000173113	-0.785035	0.432433
ENSG00000173153	-0.425015	0.670826
ENSG00000173264	0.844451	0.398418
ENSG00000173511	-0.286868	0.774213
ENSG00000174579	-4.14391	3.41e-05
ENSG00000178177	4.44337	8.86e-06
ENSG00000182450	3.80584	0.000141325
ENSG00000186567	1.53464	0.124872
ENSG00000198208	3.82349	0.000131577
ENSG00000219435	-0.476266	0.633885
ENSG00000221986	4.15304	3.28e-05

## Sheet: LDL-C panel
Ensembl_gene_id	Z	Pvalue
ENSG00000007047	-5.43596	5.45e-08
ENSG00000010704	2.23273	0.0255671
ENSG00000031698	-3.1987	0.00138047
ENSG00000064999	4.28556	1.82e-05
ENSG00000069399	-5.30274	1.14e-07
ENSG00000073008	-2.14851	0.0316731
ENSG00000085511	2.54214	0.0110177
ENSG00000089169	7.90123	2.76e-15
ENSG00000102967	-4.48656	7.24e-06
ENSG00000104856	-2.30357	0.021247
ENSG00000104866	-3.3259	0.000881347
ENSG00000105523	-2.30965	0.0209077
ENSG00000111252	8.31401	9.25e-17
ENSG00000116299	-3.75605	0.000172618
ENSG00000118557	-3.56748	0.000360434
ENSG00000124920	-4.27734	1.89e-05
ENSG00000127616	-7.63677	2.23e-14
ENSG00000130158	0.0636643	0.949238
ENSG00000130164	-5.11721	3.1e-07
ENSG00000134222	-3.04903	0.00229585
ENSG00000134243	-3.46358	0.000533034
ENSG00000134824	-7.2695	3.61e-13
ENSG00000134825	-4.30359	1.68e-05
ENSG00000135100	-3.32994	0.000868642
ENSG00000139597	-0.742387	0.457853
ENSG00000140829	-2.13686	0.0326095
ENSG00000140830	0.202893	0.839218
ENSG00000142252	-1.7184	0.0857229
ENSG00000143001	0.757406	0.448807
ENSG00000143126	-1.32297	0.185845
ENSG00000160323	-3.70688	0.00020983
ENSG00000161888	-3.37954	0.000726075
ENSG00000162402	-0.902149	0.366978
ENSG00000169174	-5.37967	7.46e-08
ENSG00000170684	0.0160723	0.987177
ENSG00000171102	-2.16512	0.0303785
ENSG00000174951	-0.670647	0.502445
ENSG00000176909	-6.48345	8.96e-11
ENSG00000176920	-5.96365	2.47e-09
ENSG00000179295	5.97109	2.36e-09
ENSG00000180573	2.26449	0.0235438
ENSG00000182264	-5.66129	1.5e-08
ENSG00000186567	0.329491	0.741785
ENSG00000197256	-5.39723	6.77e-08
ENSG00000198670	-9.75332	1.79e-22
ENSG00000204842	8.55763	1.15e-17
ENSG00000213892	-2.14415	0.0320212
ENSG00000216588	-1.95718	0.0503268
ENSG00000221986	-4.98975	6.05e-07
ENSG00000257017	-0.977742	0.328202
ENSG00000261701	0.135533	0.89219
ENSG00000026036	4.42288	9.74e-06
ENSG00000063176	-0.417584	0.676251
ENSG00000063177	-0.750222	0.453121
ENSG00000063180	-0.586756	0.557368
ENSG00000073060	-5.25892	1.45e-07
ENSG00000087076	-2.27109	0.0231416
ENSG00000101246	4.4078	1.04e-05
ENSG00000105516	0.468	0.639784
ENSG00000105538	-5.03876	4.69e-07
ENSG00000105550	-4.04586	5.21e-05
ENSG00000105552	-2.37505	0.0175467
ENSG00000112343	1.48177	0.138401
ENSG00000124529	1.34132	0.179818
ENSG00000125520	4.69895	2.62e-06
ENSG00000130940	4.66489	3.09e-06
ENSG00000135114	-2.4323	0.0150033
ENSG00000139618	-4.32259	1.54e-05
ENSG00000142233	-2.65642	0.00789747
ENSG00000148248	3.57257	0.000353494
ENSG00000148297	-2.75907	0.00579664
ENSG00000148303	2.5852	0.00973234
ENSG00000149485	-4.73424	2.2e-06
ENSG00000156006	3.98791	6.67e-05
ENSG00000157895	-3.28747	0.00101093
ENSG00000158406	5.36421	8.13e-08
ENSG00000162399	0.363897	0.715935
ENSG00000167994	-3.53148	0.000413248
ENSG00000172818	1.9381	0.0526116
ENSG00000172922	2.54498	0.0109284
ENSG00000172977	2.54169	0.0110317
ENSG00000173039	2.63173	0.00849516
ENSG00000180596	4.0664	4.77e-05
ENSG00000196821	5.9776	2.26e-09
ENSG00000197114	-4.72826	2.26e-06
ENSG00000198870	-3.39635	0.000682907
ENSG00000203896	4.68938	2.74e-06
ENSG00000221968	-4.0115	6.03e-05
ENSG00000243509	4.40583	1.05e-05
ENSG00000244754	0.288067	0.773296
ENSG00000258366	4.42288	9.74e-06
ENSG00000264545	5.1487	2.62e-07
ENSG00000273047	4.74761	2.06e-06
ENSG00000273154	-4.72826	2.26e-06

## Sheet: Triglycerides panel
Ensembl_gene_id	Z	Pvalue
ENSG00000007047	1.19155	0.233439
ENSG00000036565	0.190179	0.849169
ENSG00000102908	-1.12974	0.258585
ENSG00000105523	-1.83769	0.0661087
ENSG00000109805	-6.39471	1.61e-10
ENSG00000112499	1.80555	0.0709883
ENSG00000114054	-6.86788	6.52e-12
ENSG00000118557	-3.67209	0.000240577
ENSG00000124920	2.2887	0.0220968
ENSG00000127603	2.43679	0.0148182
ENSG00000134824	4.33656	1.45e-05
ENSG00000134825	8.27997	1.23e-16
ENSG00000137411	3.00433	0.00266165
ENSG00000140829	-3.83397	0.000126094
ENSG00000142252	-0.225354	0.821704
ENSG00000142273	1.5346	0.124881
ENSG00000146477	0.45024	0.652538
ENSG00000149485	5.1343	2.83e-07
ENSG00000149782	-4.8625	1.16e-06
ENSG00000156006	-3.09405	0.00197444
ENSG00000163257	-6.4424	1.18e-10
ENSG00000167994	0.616113	0.53782
ENSG00000168071	-3.99588	6.45e-05
ENSG00000170606	-4.16942	3.05e-05
ENSG00000172922	1.09306	0.274366
ENSG00000172977	1.08716	0.276967
ENSG00000173039	0.453021	0.650534
ENSG00000174579	-2.80382	0.00505005
ENSG00000175003	0.3265	0.744046
ENSG00000178177	-4.86066	1.17e-06
ENSG00000181019	-4.73424	2.2e-06
ENSG00000186567	-1.02246	0.306563
ENSG00000197081	1.08036	0.279982
ENSG00000197136	-3.41577	0.00063602
ENSG00000198670	2.07407	0.0380724
ENSG00000198740	-4.31043	1.63e-05
ENSG00000213445	-3.90252	9.52e-05
ENSG00000221968	2.66834	0.00762264
ENSG00000262039	-4.61803	3.87e-06
ENSG00000002330	-0.844451	0.398418
ENSG00000038427	-3.90019	9.61e-05
ENSG00000047662	-3.13172	0.00173785
ENSG00000063176	-0.417584	0.676251
ENSG00000063180	-0.586756	0.557368
ENSG00000069399	4.5352	5.75e-06
ENSG00000073008	-0.103615	0.917475
ENSG00000073060	-5.25892	1.45e-07
ENSG00000090621	-6.17879	6.46e-10
ENSG00000102967	-3.69466	0.000220177
ENSG00000105516	-0.449056	0.653391
ENSG00000127663	-1.71857	0.0856924
ENSG00000130940	4.66489	3.09e-06
ENSG00000134780	-1.20145	0.229578
ENSG00000137309	-3.69459	0.000220246
ENSG00000137312	2.54346	0.010976
ENSG00000140830	-4.30151	1.7e-05
ENSG00000141452	-4.36007	1.3e-05
ENSG00000141458	-4.4659	7.97e-06
ENSG00000149781	-3.03882	0.00237507
ENSG00000149948	-4.80902	1.52e-06
ENSG00000155329	-4.14929	3.34e-05
ENSG00000157404	-4.3696	1.24e-05
ENSG00000162302	-2.35016	0.0187651
ENSG00000163909	-2.50673	0.0121855
ENSG00000167996	-2.36799	0.017885
ENSG00000168389	3.66537	0.000246983
ENSG00000168439	-2.97035	0.00297458
ENSG00000168631	3.90649	9.36e-05
ENSG00000172818	-3.9663	7.3e-05
ENSG00000173264	-0.844451	0.398418
ENSG00000182450	-3.82748	0.000129461
ENSG00000183682	-4.93203	8.14e-07
ENSG00000196260	3.75721	0.00017182
ENSG00000196428	-0.341622	0.732635
ENSG00000198373	-2.77652	0.0054945
ENSG00000204544	2.57095	0.0101419
ENSG00000204580	4.00055	6.32e-05
ENSG00000216588	1.22668	0.219945
ENSG00000261701	-4.30151	1.7e-05
ENSG00000267942	-3.94437	8e-05

## Sheet: SBP panel
Ensembl_gene_id	Z	Pvalue
ENSG00000033867	-3.83014	0.00012807
ENSG00000111249	-4.64144	3.46e-06
ENSG00000135744	-4.46561	7.98e-06
ENSG00000136448	-6.33813	2.33e-10
ENSG00000161714	-3.64655	0.00026579
ENSG00000168517	-3.29241	0.00099333
ENSG00000182511	-5.38098	7.41e-08
ENSG00000183763	1.2977	0.19439
ENSG00000187492	-6.15635	7.44e-10
ENSG00000197548	-16.8986	4.61e-64
ENSG00000204842	-5.13841	2.77e-07
ENSG00000205517	-5.34017	9.29e-08
ENSG00000007047	-4.76209	1.92e-06
ENSG00000048052	-3.64427	0.00026815
ENSG00000105538	-4.71942	2.37e-06
ENSG00000118898	-4.27614	1.9e-05
ENSG00000118900	-3.93232	8.41e-05
ENSG00000120278	-4.41803	9.96e-06
ENSG00000124203	3.60208	0.00031568
ENSG00000126217	-3.59095	0.00032947
ENSG00000128908	-5.56551	2.61e-08
ENSG00000130517	-5.15403	2.55e-07
ENSG00000130584	-5.03944	4.67e-07
ENSG00000130940	4.68541	2.79e-06
ENSG00000135213	-4.22828	2.35e-05
ENSG00000135519	-5.49594	3.89e-08
ENSG00000135775	-3.44215	0.00057712
ENSG00000136379	-5.44329	5.23e-08
ENSG00000140564	-4.44709	8.7e-06
ENSG00000149948	-5.26893	1.37e-07
ENSG00000157388	-3.49462	0.00047474
ENSG00000171467	-5.03804	4.7e-07
ENSG00000172992	-3.92452	8.69e-05
ENSG00000174417	-4.09563	4.21e-05
ENSG00000181513	-3.37283	0.00074399
ENSG00000184922	-1.41258	0.157778
ENSG00000197136	3.33362	0.00085724
ENSG00000198324	-3.12299	0.00179025
ENSG00000205189	3.59445	0.00032507
