# Supplementary material for: Multivariate genome-wide analysis of aging-related traits identifies novel loci and new drug targets for healthy aging
Source: Nat Aging. 2023 Aug 7;3(8):1020–35. doi: 10.1038/s43587-023-00455-5 (PMC10432278; doi:10.1038/s43587-023-00455-5)
Supplement: Source Data Extended Data Fig.3 — Excel file containing data underlying Extended Data Fig. 3. [file 43587_2023_455_MOESM10_ESM.xlsx]

## Sheet: Sheet1
Gene symbol	Biomarker
PEAK1	HbA1c
NOTCH2	HbA1c
THBS3	HbA1c
SAE1	HbA1c
PTPN11	HbA1c
MUC1	HbA1c
MAD1L1	HbA1c
IGF2BP2	HbA1c
BRAP	HbA1c
PABPC4	HbA1c
NFAT5	HbA1c
UBE2D3	HbA1c
MYRF	HbA1c
MACF1	HbA1c
ZC3H4	HbA1c
ADAM30	HbA1c
FADS2	HbA1c
TMEM258	HbA1c
HMG20A	HbA1c
TCF7L2	HbA1c
FADS1	HbA1c
MRAS	HbA1c
SLC9B1	HbA1c
SLC9B2	HbA1c
HECTD4	HbA1c
DDX39B	HbA1c
MCCD1	HbA1c
ATXN2	HbA1c
ATP6V1G2	HbA1c
ATP6V1G2-DDX39B	HbA1c
FBLN7	HDL-C
KCNK4	HDL-C
RPS6KL1	HDL-C
VCAN	HDL-C
BMP8A	HDL-C
THRA	HDL-C
NPC1	HDL-C
RBM6	HDL-C
TRIT1	HDL-C
PABPC4	HDL-C
SH2B3	HDL-C
PROX2	HDL-C
DLST	HDL-C
TCP11	HDL-C
ZC3H4	HDL-C
SORT1	HDL-C
FADS2	HDL-C
TMEM258	HDL-C
RMC1	HDL-C
CBLC	HDL-C
FADS1	HDL-C
BCL2L11	HDL-C
RNF123	HDL-C
HSPA4	HDL-C
MSL2	HDL-C
LCORL	HDL-C
ATXN2	HDL-C
MYBPHL	HDL-C
FGF21	LDL-C
H4C8	LDL-C
LPA	LDL-C
TNFRSF6B	LDL-C
SCARB1	LDL-C
LDLR	LDL-C
PTPN11	LDL-C
MARK4	LDL-C
DHODH	LDL-C
NAT2	LDL-C
PCSK9	LDL-C
RTEL1-TNFRSF6B	LDL-C
ANKS1A	LDL-C
BCL3	LDL-C
RPH3A	LDL-C
ARFRP1	LDL-C
RASIP1	LDL-C
SH2B3	LDL-C
MYRF	LDL-C
SLC2A4RG	LDL-C
SMARCA4	LDL-C
CASZ1	LDL-C
FADS2	LDL-C
TMEM258	LDL-C
BRCA2	LDL-C
FADS1	LDL-C
MAMSTR	LDL-C
FUT2	LDL-C
H2BC4	LDL-C
IZUMO1	LDL-C
ILRUN	LDL-C
ZGPAT	LDL-C
KANK2	LDL-C
LIME1	LDL-C
ATXN2	LDL-C
FADS3	LDL-C
MYBPHL	LDL-C
RTEL1	LDL-C
NA	LDL-C
NA	LDL-C
NA	LDL-C
KCNH3	SBP
AGT	SBP
FURIN	SBP
NMT1	SBP
FES	SBP
MARK4	SBP
TRHR	SBP
SLC4A7	SBP
RASIP1	SBP
CUX2	SBP
PPL	SBP
UBN1	SBP
PLEKHG1	SBP
INO80	SBP
PGPEP1	SBP
ZBTB46	SBP
CASZ1	SBP
NA	SBP
ABHD17C	SBP
HMGA2	SBP
ZNF318	SBP
DCAKD	SBP
CDHR4	SBP
ATG7	SBP
ATXN2	SBP
RGL3	SBP
KCNK4	TG
VCAN	TG
BMP8A	TG
SCARB1	TG
NPC1	TG
KIT	TG
NQO1	TG
DDR1	TG
BCL3	TG
PABPC4	TG
NCAPG	TG
PCCB	TG
CASZ1	TG
FADS2	TG
TMEM258	TG
DHX38	TG
TXNL4B	TG
RMC1	TG
FADS1	TG
PLCB3	TG
HMGA2	TG
ZCCHC10	TG
DCAF16	TG
CCDC88B	TG
MUCL3	TG
HSPA4	TG
OVOL1	TG
LCORL	TG
ZNF652	TG
SIPA1	TG
HPR	TG
NA	TG
NA	TG
