# Supplementary material for: Multivariate genome-wide analysis of aging-related traits identifies novel loci and new drug targets for healthy aging
Source: Nat Aging. 2023 Aug 7;3(8):1020–35. doi: 10.1038/s43587-023-00455-5 (PMC10432278; doi:10.1038/s43587-023-00455-5)
Supplement: Source Data Extended Data Fig.4 — Excel file containing data underlying Extended Data Fig. 4. [file 43587_2023_455_MOESM11_ESM.xlsx]

## Sheet: Sheet1
Circulating Protein	Method	Outcome	NSNPs	Beta	SE	CI lower	CI upper	Pvalue
ADM	MR IVW	mvAge	6	-0.00372293	0.0046521	-0.0128409	0.00539503	0.423556
AGRP	MR IVW	mvAge	2	0.00235102	0.0102286	-0.0176968	0.0223988	0.818211
CA-125	MR IVW	mvAge	7	-0.00230585	0.00264486	-0.00748968	0.00287798	0.383304
CASP-8	MR IVW	mvAge	4	0.0168836	0.00846406	0.000294358	0.0334728	0.0460711
CCL20	MR IVW	mvAge	2	0.0053666	0.0105852	-0.0153799	0.0261131	0.61216
CCL3	MR IVW	mvAge	16	0.000427011	0.00189401	-0.00328519	0.00413921	0.821627
CCL4	MR IVW	mvAge	4	-0.00272244	0.00632542	-0.01512	0.00967517	0.666908
CD40	MR IVW	mvAge	28	0.00354938	0.00114854	0.00129828	0.00580049	0.00199933
CHI3L1	MR IVW	mvAge	28	-0.00215716	0.000963862	-0.00404629	-0.000268022	0.0252188
CSF-1	MR IVW	mvAge	9	-0.0131679	0.003613	-0.0202492	-0.00608654	0.000267824
CSTB	MR IVW	mvAge	26	-0.00564466	0.00165444	-0.00888731	-0.00240201	0.000645307
CTSD	MR IVW	mvAge	24	-0.00264927	0.0015665	-0.00571957	0.000421018	0.0907984
CTSL1	MR IVW	mvAge	2	0.0156095	0.00825947	-0.000578743	0.0317978	0.0587722
CX3CL1	MR IVW	mvAge	18	-0.00631883	0.00149887	-0.00925655	-0.0033811	2.48965e-05
CXCL1	MR IVW	mvAge	8	-0.00433877	0.00220253	-0.00865566	-2.18928e-05	0.0488494
CXCL16	MR IVW	mvAge	15	0.00461954	0.00249158	-0.000263867	0.00950294	0.0637305
CXCL6	MR IVW	mvAge	19	-6.42477e-05	0.00125931	-0.00253244	0.00240395	0.959311
Dkk-1	MR IVW	mvAge	4	0.000727942	0.0075553	-0.0140802	0.0155361	0.923244
ECP	MR IVW	mvAge	4	0.00116272	0.002643	-0.00401747	0.00634292	0.659992
EN-RAGE	MR IVW	mvAge	5	0.00495206	0.00681888	-0.00841269	0.0183168	0.467699
ESM-1	MR IVW	mvAge	3	0.00259689	0.00621363	-0.0095816	0.0147754	0.675995
FABP4	MR IVW	mvAge	3	0.0149492	0.00627548	0.00264947	0.0272489	0.0172115
FAS	MR IVW	mvAge	23	-0.00036562	0.00170683	-0.00371095	0.00297971	0.830384
FGF-23	MR IVW	mvAge	2	-0.0104744	0.0137717	-0.0374665	0.0165178	0.446915
FS	MR IVW	mvAge	6	0.00259231	0.00748001	-0.0120682	0.0172529	0.728918
Gal-3	MR IVW	mvAge	11	-0.000214991	0.000899107	-0.00197721	0.00154723	0.811016
GDF-15	MR IVW	mvAge	20	0.0021733	0.00299209	-0.00369109	0.00803769	0.467626
HGF	MR IVW	mvAge	5	0.0028546	0.00908674	-0.0149551	0.0206643	0.753407
hK11	MR IVW	mvAge	10	0.000707073	0.00135982	-0.00195812	0.00337227	0.60308
HSP_27	MR IVW	mvAge	15	0.000107506	0.00105749	-0.00196514	0.00218015	0.919026
IL-18	MR IVW	mvAge	5	-0.00454909	0.00460705	-0.0135788	0.00448057	0.323437
IL-1ra	MR IVW	mvAge	19	-0.00201994	0.00396724	-0.0097956	0.00575571	0.610643
IL-6RA	MR IVW	mvAge	32	0.004373	0.000452878	0.00348537	0.00526062	4.63557e-22
IL16	MR IVW	mvAge	16	-6.90536e-05	0.00114924	-0.00232152	0.00218341	0.952087
KIM-1	MR IVW	mvAge	24	-0.00329485	0.00114098	-0.00553114	-0.00105857	0.00388028
KLK6	MR IVW	mvAge	10	-0.00128362	0.00354093	-0.00822372	0.00565647	0.716971
LOX-1	MR IVW	mvAge	4	0.0201879	0.015505	-0.0102013	0.0505771	0.192907
MCP-1	MR IVW	mvAge	3	0.00200439	0.0130764	-0.0236248	0.0276336	0.878174
MMP-1	MR IVW	mvAge	37	-0.00335437	0.000731327	-0.00478774	-0.00192099	4.50339e-06
MMP-10	MR IVW	mvAge	31	0.00565548	0.00139856	0.00291435	0.0083966	5.25947e-05
MMP-12	MR IVW	mvAge	39	0.00218575	0.000939242	0.000344873	0.00402663	0.0199575
MMP-3	MR IVW	mvAge	35	-0.000704998	0.000925831	-0.00251959	0.0011096	0.446373
MMP-7	MR IVW	mvAge	21	0.00141114	0.000793671	-0.000144429	0.00296671	0.0754057
MPO	MR IVW	mvAge	5	-0.00937324	0.00580064	-0.0207423	0.00199581	0.106117
NT-pro_BNP	MR IVW	mvAge	6	0.0122229	0.00325378	0.00584556	0.0186001	0.0001723
OPG	MR IVW	mvAge	9	0.012409	0.00535862	0.00190633	0.0229118	0.0205739
PAPPA	MR IVW	mvAge	2	0.00620468	0.00772063	-0.00892748	0.0213368	0.4216
PAR-1	MR IVW	mvAge	9	-0.00639726	0.00302607	-0.0123282	-0.000466266	0.0345113
PlGF	MR IVW	mvAge	2	0.00329025	0.00633732	-0.00913067	0.0157112	0.603631
PSGL-1	MR IVW	mvAge	8	-0.00193963	0.00170101	-0.00527356	0.00139429	0.254169
PTX3	MR IVW	mvAge	4	-0.00011323	0.00745349	-0.0147218	0.0144953	0.987879
RAGE	MR IVW	mvAge	3	0.083734	0.0108335	0.0625007	0.104967	1.08247e-14
REN	MR IVW	mvAge	3	0.00216064	0.00641681	-0.0104161	0.0147374	0.736331
RETN	MR IVW	mvAge	11	-0.0092152	0.00383333	-0.0167284	-0.00170201	0.0162183
SELE	MR IVW	mvAge	2	-0.0159317	0.00785474	-0.0313267	-0.000536688	0.0425306
SPON1	MR IVW	mvAge	17	0.00245686	0.00389663	-0.0051804	0.0100941	0.528362
ST2	MR IVW	mvAge	26	-2.43634e-05	0.000420065	-0.000847675	0.000798948	0.953749
TF	MR IVW	mvAge	10	0.0024832	0.00319271	-0.00377441	0.0087408	0.436705
TIE2	MR IVW	mvAge	32	0.00149354	0.00155627	-0.00155669	0.00454376	0.33721
TM	MR IVW	mvAge	15	-0.00190458	0.00169467	-0.00522608	0.00141692	0.261071
TNF-R1	MR IVW	mvAge	2	-0.00156011	0.00840053	-0.0180249	0.0149046	0.852668
TNF-R2	MR IVW	mvAge	5	-0.00616435	0.00540336	-0.0167547	0.00442605	0.253938
TNFSF14	MR IVW	mvAge	18	0.00594346	0.00242351	0.00119346	0.0106935	0.0141901
TRAIL	MR IVW	mvAge	7	0.00909901	0.00341998	0.00239598	0.015802	0.00780141
TRAIL-R2	MR IVW	mvAge	19	-0.00254711	0.00178415	-0.00604398	0.000949765	0.153398
TRANCE	MR IVW	mvAge	3	-0.00213546	0.00799525	-0.0178059	0.0135349	0.789399
U-PAR	MR IVW	mvAge	7	-0.00340846	0.00685966	-0.0168532	0.0100362	0.61927
